# Supplementary material for: Characterization of Leaf Transcriptome in Banksia hookeriana
Source: Genomics Proteomics Bioinformatics. 2017 Feb 2;15(1):49–56. doi: 10.1016/j.gpb.2016.11.001 (PMC5339403; doi:10.1016/j.gpb.2016.11.001)
Supplement: Supplementary Table 1 — The B. hookeriana unigenes matching with a protein in Swiss-Prot database in 80%–100% of its length [file mmc1.xlsx]

## Sheet: Table S1
Table S1 The B. hookeriana unigenes matching with a protein in Swiss-Prot database in 80%–100% of its length
Query sequence ID	Subject sequence ID	Percentage of identical match (%)	Length (nt)	Hit length in database (nt)	Percentage of hit length aligned (%)	Hit description
Unigene20442_All	sp|Q5PP70|NTM1_ARATH	67.38	279	276	100	Alpha N-terminal protein methyltransferase 1 OS=Arabidopsis thaliana GN=At5g44450 PE=2 SV=1
CL1275.Contig2_All	sp|Q8H0W3|RVE6_ARATH	65.95	279	270	81.57	Protein REVEILLE 6 OS=Arabidopsis thaliana GN=RVE6 PE=2 SV=1
Unigene1242_All	sp|Q9SXS2|SUT33_ARATH	78.58	621	621	98.42	Probable sulfate transporter 3.3 OS=Arabidopsis thaliana GN=SULTR3;3 PE=2 SV=2
CL7205.Contig2_All	sp|Q7XJN0|RH17_ARATH	66.73	562	555	91.13	DEAD-box ATP-dependent RNA helicase 17 OS=Arabidopsis thaliana GN=RH17 PE=2 SV=1
CL7508.Contig1_All	sp|Q3T0Q6|CNBP_BOVIN	34.57	188	164	96.47	Cellular nucleic acid-binding protein OS=Bos taurus GN=CNBP PE=2 SV=1
CL4028.Contig1_All	sp|Q94A40|COPA1_ARATH	83.1	1219	1216	100	Coatomer subunit alpha-1 OS=Arabidopsis thaliana GN=At1g62020 PE=2 SV=2
CL720.Contig9_All	sp|Q9S746|HTH_ARATH	55.95	529	528	88.89	Protein HOTHEAD OS=Arabidopsis thaliana GN=HTH PE=1 SV=1
CL7149.Contig1_All	sp|Q9ZTP3|EIN4_ARATH	59.89	748	746	97.39	Protein EIN4 OS=Arabidopsis thaliana GN=EIN4 PE=1 SV=1
CL2077.Contig12_All	sp|Q84MA2|IP5P1_ARATH	52.48	604	560	94.92	Type I inositol 1,4,5-trisphosphate 5-phosphatase 1 OS=Arabidopsis thaliana GN=IP5P1 PE=1 SV=2
Unigene22539_All	sp|O60175|OPI10_SCHPO	24.88	209	196	98	Protein OPI10 homolog OS=Schizosaccharomyces pombe (strain 972 / ATCC 24843) GN=SPBC21H7.06c PE=3 SV=1
Unigene5244_All	sp|Q9Y5N5|HEMK2_HUMAN	43.94	198	193	90.19	HemK methyltransferase family member 2 OS=Homo sapiens GN=N6AMT1 PE=1 SV=3
CL4942.Contig3_All	sp|O04136|KNAP3_MALDO	72.7	403	380	88.99	Homeobox protein knotted-1-like 3 OS=Malus domestica PE=2 SV=1
CL2750.Contig3_All	sp|Q9SLN5|MAP1A_ARATH	80.1	402	397	99.75	Methionine aminopeptidase 1A OS=Arabidopsis thaliana GN=MAP1A PE=1 SV=1
CL153.Contig1_All	sp|O65390|APA1_ARATH	61.49	509	505	99.8	Aspartic proteinase A1 OS=Arabidopsis thaliana GN=APA1 PE=1 SV=1
Unigene3032_All	sp|Q9LMU0|FCL2_ARATH	81.96	316	316	96.34	Putative GDP-L-fucose synthase 2 OS=Arabidopsis thaliana GN=GER2 PE=1 SV=1
CL1181.Contig3_All	sp|Q6R0H1|LHY_ARATH	40.08	786	645	100	Protein LHY OS=Arabidopsis thaliana GN=LHY PE=1 SV=2
Unigene3711_All	sp|Q9LSS3|SEN22_ARATH	57.14	238	233	93.2	tRNA-splicing endonuclease subunit Sen2-2 OS=Arabidopsis thaliana GN=SEN2 PE=2 SV=1
CL2069.Contig1_All	sp|Q47LK4|RL24_THEFY	52	100	98	97.03	50S ribosomal protein L24 OS=Thermobifida fusca (strain YX) GN=rplX PE=3 SV=1
CL376.Contig1_All	sp|P0C5E2|Y1839_ARATH	50.85	649	629	96.18	Probable serine/threonine-protein kinase At1g18390 OS=Arabidopsis thaliana GN=At1g18390 PE=2 SV=2
CL2565.Contig4_All	sp|Q9FM19|HIR1_ARATH	88.11	286	286	100	Hypersensitive-induced response protein 1 OS=Arabidopsis thaliana GN=HIR1 PE=1 SV=1
CL5186.Contig4_All	sp|Q4VCM1|LCAT2_ARATH	75.24	630	622	98.26	Phospholipid--sterol O-acyltransferase OS=Arabidopsis thaliana GN=PSAT PE=2 SV=2
CL396.Contig1_All	sp|Q8GWX2|NIPA6_ARATH	72.46	305	305	92.99	Probable magnesium transporter NIPA6 OS=Arabidopsis thaliana GN=At2g21120 PE=2 SV=1
CL3825.Contig3_All	sp|Q4F883|SG101_ARATH	35.26	587	525	97.77	Senescence-associated carboxylesterase 101 OS=Arabidopsis thaliana GN=SAG101 PE=1 SV=1
CL4661.Contig3_All	sp|Q7ZV80|SPF30_DANRE	25.29	261	200	84.39	Survival of motor neuron-related-splicing factor 30 OS=Danio rerio GN=smndc1 PE=2 SV=1
CL3601.Contig1_All	sp|Q9C9N6|PMI2_ARATH	36.99	584	570	93.9	Protein PLASTID MOVEMENT IMPAIRED 2 OS=Arabidopsis thaliana GN=PMI2 PE=1 SV=1
Unigene19019_All	sp|Q8GUH2|Y1015_ARATH	44.11	297	288	88.07	Uncharacterized protein At1g01500 OS=Arabidopsis thaliana GN=At1g01500 PE=2 SV=1
Unigene1153_All	sp|Q9LN71|RING1_ARATH	67.93	343	338	82.84	E3 ubiquitin-protein ligase At1g12760 OS=Arabidopsis thaliana GN=At1g12760 PE=1 SV=1
Unigene29276_All	sp|Q9S7T5|OFP14_ARATH	37.06	286	259	88.1	Transcription repressor OFP14 OS=Arabidopsis thaliana GN=OFP14 PE=1 SV=1
CL8129.Contig1_All	sp|Q9LNK7|NIPA3_ARATH	64.26	333	325	88.32	Probable magnesium transporter NIPA3 OS=Arabidopsis thaliana GN=At1g34470 PE=2 SV=1
CL5792.Contig2_All	sp|Q9LVP9|VTI13_ARATH	74.55	220	220	99.55	Vesicle transport v-SNARE 13 OS=Arabidopsis thaliana GN=VTI13 PE=2 SV=1
CL8417.Contig2_All	sp|Q9LRP7|ATG8I_ARATH	73.04	115	115	100	Autophagy-related protein 8i OS=Arabidopsis thaliana GN=ATG8I PE=2 SV=1
CL2664.Contig1_All	sp|O49675|CCD4_ARATH	72.45	530	529	88.91	Probable carotenoid cleavage dioxygenase 4, chloroplastic OS=Arabidopsis thaliana GN=CCD4 PE=1 SV=1
Unigene17888_All	sp|Q94JQ4|RIDA_ARATH	73.44	192	187	100	Reactive Intermediate Deaminase A, chloroplastic OS=Arabidopsis thaliana GN=RIDA PE=1 SV=1
Unigene28951_All	sp|Q9STM6|GDL57_ARATH	56.45	349	340	89.24	GDSL esterase/lipase At3g48460 OS=Arabidopsis thaliana GN=At3g48460 PE=2 SV=1
Unigene9906_All	sp|Q6Z2T3|NIP21_ORYSJ	56.8	294	289	96.98	Aquaporin NIP2-1 OS=Oryza sativa subsp. japonica GN=NIP2-1 PE=1 SV=1
CL4782.Contig3_All	sp|Q8GUU2|RIE1_ARATH	58.38	358	354	98.61	E3 ubiquitin protein ligase RIE1 OS=Arabidopsis thaliana GN=RIE1 PE=2 SV=1
CL1953.Contig1_All	sp|P55826|PPOC_ARATH	77.73	503	502	93.48	Protoporphyrinogen oxidase 1, chloroplastic OS=Arabidopsis thaliana GN=PPOX1 PE=1 SV=1
CL1650.Contig13_All	sp|Q15024|EXOS7_HUMAN	40.22	276	267	91.75	Exosome complex component RRP42 OS=Homo sapiens GN=EXOSC7 PE=1 SV=3
Unigene7233_All	sp|Q9SY66|FRS11_ARATH	44.76	630	622	91.47	Protein FAR1-RELATED SEQUENCE 11 OS=Arabidopsis thaliana GN=FRS11 PE=2 SV=1
CL7589.Contig3_All	sp|Q9LJU7|PPA18_ARATH	73.72	411	411	94.05	Purple acid phosphatase 18 OS=Arabidopsis thaliana GN=PAP18 PE=2 SV=1
Unigene6151_All	sp|Q6ID70|Y3377_ARATH	73.38	154	147	98	Uncharacterized protein At3g03773 OS=Arabidopsis thaliana GN=At3g03773 PE=1 SV=1
CL3761.Contig1_All	sp|Q08069|RS8_MAIZE	88.26	213	213	96.38	40S ribosomal protein S8 OS=Zea mays GN=RPS8 PE=1 SV=2
CL2505.Contig1_All	sp|Q93YS4|AB22G_ARATH	79.12	685	683	90.95	ABC transporter G family member 22 OS=Arabidopsis thaliana GN=ABCG22 PE=1 SV=1
Unigene13391_All	sp|Q9SUC9|UGPI7_ARATH	44.36	275	260	85.53	Uncharacterized GPI-anchored protein At4g28100 OS=Arabidopsis thaliana GN=At4g28100 PE=1 SV=1
Unigene1478_All	sp|H9BFQ2|TPRL3_ERYCB	78.29	258	258	100	Tropinone reductase-like 3 OS=Erythroxylum coca PE=2 SV=1
Unigene3058_All	sp|O23482|OPT3_ARATH	80.16	741	736	99.86	Oligopeptide transporter 3 OS=Arabidopsis thaliana GN=OPT3 PE=2 SV=3
CL41.Contig1_All	sp|Q9SSN3|TIR_ARATH	37.5	176	169	96.02	Toll/interleukin-1 receptor-like protein OS=Arabidopsis thaliana GN=TIR PE=1 SV=1
Unigene13211_All	sp|O22969|Y2416_ARATH	80.7	114	114	87.69	Uncharacterized protein At2g34160 OS=Arabidopsis thaliana GN=At2g34160 PE=1 SV=1
CL5926.Contig1_All	sp|Q55G88|PSMG3_DICDI	33.33	117	116	80	Proteasome assembly chaperone 3 OS=Dictyostelium discoideum GN=psmG3 PE=3 SV=1
CL2746.Contig3_All	sp|Q9LUJ5|EBP2_ARATH	67.05	261	252	86.01	Probable rRNA-processing protein EBP2 homolog OS=Arabidopsis thaliana GN=At3g22660 PE=2 SV=1
CL4262.Contig3_All	sp|P46280|EFTU2_SOYBN	85.81	437	434	90.61	Elongation factor Tu, chloroplastic OS=Glycine max GN=TUFB1 PE=3 SV=1
CL260.Contig7_All	sp|Q6Q3H3|TPSGD_VITVI	61.14	543	542	97.31	(-)-germacrene D synthase OS=Vitis vinifera GN=VIT_19s0014g04930 PE=1 SV=1
Unigene5248_All	sp|Q84XI3|ENT8_ARATH	57.67	404	374	96.14	Equilibrative nucleotide transporter 8 OS=Arabidopsis thaliana GN=ETN8 PE=2 SV=1
Unigene12182_All	sp|Q9ZRA4|AB19A_PRUPE	78.24	193	192	91.87	Auxin-binding protein ABP19a OS=Prunus persica GN=ABP19A PE=3 SV=1
CL7353.Contig2_All	sp|O80362|RK10_TOBAC	69.79	235	225	99.12	50S ribosomal protein L10, chloroplastic OS=Nicotiana tabacum GN=RPL10 PE=2 SV=1
CL1802.Contig1_All	sp|Q7XJJ7|FAAH_ARATH	67.16	606	605	99.67	Fatty acid amide hydrolase OS=Arabidopsis thaliana GN=FAAH PE=1 SV=1
CL111.Contig2_All	sp|Q8W4J2|MPK16_ARATH	77.87	574	567	100	Mitogen-activated protein kinase 16 OS=Arabidopsis thaliana GN=MPK16 PE=2 SV=2
Unigene2455_All	sp|Q96303|PHT14_ARATH	78.88	516	516	96.63	Inorganic phosphate transporter 1-4 OS=Arabidopsis thaliana GN=PHT1-4 PE=1 SV=1
CL2996.Contig2_All	sp|Q07511|FDH_SOLTU	83.55	377	377	98.95	Formate dehydrogenase, mitochondrial OS=Solanum tuberosum GN=FDH1 PE=1 SV=2
Unigene15498_All	sp|Q0JHU5|ERG1_ORYSJ	55.7	158	154	96.86	Elicitor-responsive protein 1 OS=Oryza sativa subsp. japonica GN=ERG1 PE=2 SV=1
Unigene2625_All	sp|Q689D6|RPD1_ARATH	29.1	354	338	82.64	Protein ROOT PRIMORDIUM DEFECTIVE 1 OS=Arabidopsis thaliana GN=RPD1 PE=1 SV=1
Unigene22537_All	sp|Q39012|KSG9_ARATH	87.56	402	399	98.03	Shaggy-related protein kinase iota OS=Arabidopsis thaliana GN=ASK9 PE=2 SV=1
CL1026.Contig3_All	sp|Q66PF2|URT1_FRAAN	50.11	473	472	98.74	Putative UDP-rhamnose:rhamnosyltransferase 1 OS=Fragaria ananassa GN=GT4 PE=2 SV=1
CL3602.Contig1_All	sp|Q6CQR6|MRD1_KLULA	33.64	862	825	93.96	Multiple RNA-binding domain-containing protein 1 OS=Kluyveromyces lactis (strain ATCC 8585 / CBS 2359 / DSM 70799 / NBRC 1267 / NRRL Y-1140 / WM37) GN=MRD1 PE=3 SV=1
CL3633.Contig2_All	sp|P27880|HSP12_MEDSA	75.93	162	158	100	18.2 kDa class I heat shock protein OS=Medicago sativa GN=HSP18.2 PE=2 SV=1
CL5609.Contig3_All	sp|Q93ZR6|WSD1_ARATH	26.65	409	393	81.7	O-acyltransferase WSD1 OS=Arabidopsis thaliana GN=WSD1 PE=2 SV=1
CL2701.Contig2_All	sp|P56330|SUI1_MAIZE	78.45	116	115	100	Protein translation factor SUI1 homolog OS=Zea mays GN=TIF PE=3 SV=1
CL3380.Contig2_All	sp|B9EXZ6|BAT1_ORYSJ	79.46	516	516	99.23	Amino-acid permease BAT1 homolog OS=Oryza sativa subsp. japonica GN=BAT1 PE=2 SV=1
CL2479.Contig1_All	sp|Q9FIB6|PS12A_ARATH	81.86	441	441	99.77	26S proteasome non-ATPase regulatory subunit 12 homolog A OS=Arabidopsis thaliana GN=RPN5A PE=1 SV=1
CL885.Contig3_All	sp|P48489|PP1_ORYSJ	89.29	308	308	95.65	Serine/threonine-protein phosphatase PP1 OS=Oryza sativa subsp. japonica GN=Os03g0268000 PE=2 SV=2
Unigene7144_All	sp|Q9SA27|RH36_ARATH	70.22	413	413	84.11	DEAD-box ATP-dependent RNA helicase 36 OS=Arabidopsis thaliana GN=RH36 PE=2 SV=1
CL5464.Contig1_All	sp|Q6NUT3|MFS12_HUMAN	32.25	431	422	87.92	Major facilitator superfamily domain-containing protein 12 OS=Homo sapiens GN=MFSD12 PE=1 SV=2
CL768.Contig3_All	sp|Q8L586|Y4958_ARATH	58.27	254	254	88.5	Uncharacterized membrane protein At4g09580 OS=Arabidopsis thaliana GN=At4g09580 PE=1 SV=1
CL6385.Contig2_All	sp|O65693|RBFA_ARATH	62.04	245	215	100	Probable ribosome-binding factor A, chloroplastic OS=Arabidopsis thaliana GN=At4g34730 PE=2 SV=2
CL3984.Contig1_All	sp|Q6K977|C3H19_ORYSJ	33.03	763	642	99.23	Zinc finger CCCH domain-containing protein 19 OS=Oryza sativa subsp. japonica GN=Os02g0831100 PE=2 SV=2
CL2717.Contig3_All	sp|Q8VXV7|LDL1_ARATH	65.83	720	702	83.18	Lysine-specific histone demethylase 1 homolog 1 OS=Arabidopsis thaliana GN=LDL1 PE=1 SV=1
CL1331.Contig2_All	sp|Q5NAZ9|SWT3B_ORYSJ	44.02	259	202	80.16	Bidirectional sugar transporter SWEET3b OS=Oryza sativa subsp. japonica GN=SWEET3B PE=3 SV=2
CL879.Contig3_All	sp|Q9LIN2|GDL53_ARATH	64.69	354	354	93.16	GDSL esterase/lipase At3g26430 OS=Arabidopsis thaliana GN=At3g26430 PE=2 SV=1
Unigene12245_All	sp|Q9ZR04|CCD61_ARATH	46.28	309	295	97.68	Putative cyclin-D6-1 OS=Arabidopsis thaliana GN=CYCD6-1 PE=3 SV=1
Unigene7454_All	sp|Q5BKT4|AG10A_HUMAN	33.8	497	446	94.29	Dol-P-Glc:Glc(2)Man(9)GlcNAc(2)-PP-Dol alpha-1,2-glucosyltransferase OS=Homo sapiens GN=ALG10 PE=2 SV=1
CL719.Contig5_All	sp|Q6I581|GH35_ORYSJ	67.6	574	574	98.8	Probable indole-3-acetic acid-amido synthetase GH3.5 OS=Oryza sativa subsp. japonica GN=GH3.5 PE=2 SV=1
CL8014.Contig1_All	sp|Q9UK45|LSM7_HUMAN	60.42	96	96	93.2	U6 snRNA-associated Sm-like protein LSm7 OS=Homo sapiens GN=LSM7 PE=1 SV=1
CL3847.Contig2_All	sp|Q0WVN5|CSLG3_ARATH	56.34	726	719	95.74	Cellulose synthase-like protein G3 OS=Arabidopsis thaliana GN=CSLG3 PE=2 SV=2
Unigene4799_All	sp|Q9M0X5|CRK25_ARATH	52.75	601	596	88.3	Cysteine-rich receptor-like protein kinase 25 OS=Arabidopsis thaliana GN=CRK25 PE=3 SV=1
Unigene33_All	sp|Q9SPV4|SAMT_CLABR	46.4	347	335	93.31	Salicylate carboxymethyltransferase OS=Clarkia breweri GN=SAMT PE=1 SV=1
Unigene5096_All	sp|Q8VY10|UBC24_ARATH	49.94	841	811	89.42	Probable ubiquitin-conjugating enzyme E2 24 OS=Arabidopsis thaliana GN=UBC24 PE=2 SV=1
CL4774.Contig1_All	sp|P52581|IFRH_LUPAL	77.42	310	310	99.36	Isoflavone reductase homolog OS=Lupinus albus PE=2 SV=1
CL826.Contig4_All	sp|P51398|RT29_HUMAN	24.93	353	325	81.66	28S ribosomal protein S29, mitochondrial OS=Homo sapiens GN=DAP3 PE=1 SV=1
Unigene11841_All	sp|Q9FY79|LAC14_ARATH	55.45	550	542	95.25	Laccase-14 OS=Arabidopsis thaliana GN=LAC14 PE=2 SV=1
Unigene17859_All	sp|Q69LA1|PROT2_ORYSJ	75.95	420	420	96.77	Probable proline transporter 2 OS=Oryza sativa subsp. japonica GN=LOC_Os07g01090 PE=2 SV=1
Unigene180_All	sp|C0LGD7|Y1684_ARATH	66.38	922	915	96.01	Probable LRR receptor-like serine/threonine-protein kinase At1g06840 OS=Arabidopsis thaliana GN=At1g06840 PE=2 SV=2
CL2783.Contig2_All	sp|O04619|ADNT1_ARATH	82.07	357	352	100	Mitochondrial adenine nucleotide transporter ADNT1 OS=Arabidopsis thaliana GN=ADNT1 PE=2 SV=1
CL4919.Contig1_All	sp|Q38910|XTH23_ARATH	74.34	265	265	92.66	Probable xyloglucan endotransglucosylase/hydrolase protein 23 OS=Arabidopsis thaliana GN=XTH23 PE=2 SV=1
Unigene14293_All	sp|Q9FND7|PP410_ARATH	62.87	606	606	99.02	Putative pentatricopeptide repeat-containing protein At5g40405 OS=Arabidopsis thaliana GN=PCMP-H14 PE=3 SV=1
Unigene2856_All	sp|Q9SYK1|PPR11_ARATH	53	500	496	98.41	Pentatricopeptide repeat-containing protein At1g05600 OS=Arabidopsis thaliana GN=At1g05600 PE=2 SV=1
CL5051.Contig1_All	sp|Q3EBZ2|SKI23_ARATH	27.7	426	391	96.07	F-box protein SKIP23 OS=Arabidopsis thaliana GN=SKIP23 PE=1 SV=1
CL1638.Contig6_All	sp|O81027|HMGCL_ARATH	66.24	465	461	98.5	Hydroxymethylglutaryl-CoA lyase, mitochondrial OS=Arabidopsis thaliana GN=HMGCL PE=1 SV=2
Unigene12060_All	sp|Q9M350|GACP4_ARATH	74.83	735	729	97.85	Gamma-tubulin complex component 4 OS=Arabidopsis thaliana GN=GCP4 PE=2 SV=2
Unigene1326_All	sp|Q3SZ85|PTRD1_BOVIN	39.57	139	120	85.71	Putative peptidyl-tRNA hydrolase PTRHD1 OS=Bos taurus GN=PTRHD1 PE=2 SV=2
CL7914.Contig2_All	sp|Q93W93|FBK22_ARATH	79.63	437	433	99.77	F-box/kelch-repeat protein At1g55270 OS=Arabidopsis thaliana GN=At1g55270 PE=2 SV=1
CL7832.Contig1_All	sp|O04425|FCA_ARATH	45.22	701	635	85.01	Flowering time control protein FCA OS=Arabidopsis thaliana GN=FCA PE=1 SV=2
CL696.Contig12_All	sp|Q7XTV7|HIP1_ORYSJ	37.99	745	665	99.7	Probable E3 ubiquitin-protein ligase HIP1 OS=Oryza sativa subsp. japonica GN=HIP1 PE=1 SV=2
CL8621.Contig2_All	sp|Q53GS9|SNUT2_HUMAN	50.52	479	461	81.59	U4/U6.U5 tri-snRNP-associated protein 2 OS=Homo sapiens GN=USP39 PE=1 SV=2
CL4336.Contig2_All	sp|F4J7S8|SFH9_ARATH	55.71	587	573	98.96	Phosphatidylinositol/phosphatidylcholine transfer protein SFH9 OS=Arabidopsis thaliana GN=SFH9 PE=2 SV=1
CL398.Contig1_All	sp|Q55BF2|NMD3_DICDI	47.69	455	446	84.15	60S ribosomal export protein NMD3 OS=Dictyostelium discoideum GN=nmd3 PE=3 SV=1
CL5593.Contig2_All	sp|Q8RWA5|NDT2_ARATH	66.46	328	320	88.15	Nicotinamide adenine dinucleotide transporter 2, mitochondrial OS=Arabidopsis thaliana GN=NDT2 PE=1 SV=1
Unigene127_All	sp|Q9M316|PP292_ARATH	45.29	680	669	87.34	Pentatricopeptide repeat-containing protein At3g61520, mitochondrial OS=Arabidopsis thaliana GN=At3g61520 PE=2 SV=1
CL3873.Contig2_All	sp|Q9C5M0|DTC_ARATH	85.42	295	295	98.99	Mitochondrial dicarboxylate/tricarboxylate transporter DTC OS=Arabidopsis thaliana GN=DTC PE=1 SV=1
CL7479.Contig1_All	sp|Q6Z965|OPR7_ORYSJ	75.69	325	325	82.49	12-oxophytodienoate reductase 7 OS=Oryza sativa subsp. japonica GN=OPR7 PE=2 SV=1
CL7827.Contig2_All	sp|O82150|FTSH_TOBAC	83.36	721	711	99.58	ATP-dependent zinc metalloprotease FTSH, chloroplastic OS=Nicotiana tabacum GN=FTSH PE=2 SV=2
Unigene90_All	sp|Q9FLV9|SLAH3_ARATH	51.64	639	618	97.32	S-type anion channel SLAH3 OS=Arabidopsis thaliana GN=SLAH3 PE=1 SV=1
CL4701.Contig2_All	sp|Q93ZE8|SDF2_ARATH	80.43	184	184	84.4	Stromal cell-derived factor 2-like protein OS=Arabidopsis thaliana GN=SDF2 PE=1 SV=1
CL5504.Contig2_All	sp|Q94AY3|DRIP2_ARATH	56.16	422	410	97.62	E3 ubiquitin protein ligase DRIP2 OS=Arabidopsis thaliana GN=DRIP2 PE=1 SV=1
CL4979.Contig1_All	sp|Q9SKX0|AB13C_ARATH	60.76	1455	1387	98.37	ABC transporter C family member 13 OS=Arabidopsis thaliana GN=ABCC13 PE=2 SV=3
CL4271.Contig1_All	sp|Q8W486|Y1491_ARATH	27.96	422	417	80.35	Uncharacterized protein At1g04910 OS=Arabidopsis thaliana GN=At1g04910 PE=2 SV=1
CL3183.Contig1_All	sp|Q9SW27|MUB3_ARATH	69.49	118	118	100	Membrane-anchored ubiquitin-fold protein 3 OS=Arabidopsis thaliana GN=MUB3 PE=1 SV=1
CL231.Contig2_All	sp|Q9FGE9|TBL12_ARATH	73.52	355	354	86.98	Protein trichome birefringence-like 12 OS=Arabidopsis thaliana GN=TBL12 PE=2 SV=1
CL670.Contig2_All	sp|Q9ASS4|Y5838_ARATH	62.27	591	590	95.16	Probably inactive leucine-rich repeat receptor-like protein kinase At5g48380 OS=Arabidopsis thaliana GN=At5g48380 PE=1 SV=1
CL4187.Contig1_All	sp|Q9LIK5|CML11_ARATH	72.09	172	143	82.66	Calmodulin-like protein 11 OS=Arabidopsis thaliana GN=CML11 PE=2 SV=1
CL1018.Contig2_All	sp|Q54XK2|SC61A_DICDI	73.04	471	471	99.16	Protein transport protein Sec61 subunit alpha OS=Dictyostelium discoideum GN=sec61a PE=3 SV=1
CL4539.Contig1_All	sp|Q8S1Z1|UTP11_ORYSJ	70.74	229	229	100	Probable U3 small nucleolar RNA-associated protein 11 OS=Oryza sativa subsp. japonica GN=Os01g0810000 PE=2 SV=2
CL864.Contig4_All	sp|Q42961|PGKH_TOBAC	88.59	447	447	92.93	Phosphoglycerate kinase, chloroplastic OS=Nicotiana tabacum PE=1 SV=1
Unigene5952_All	sp|Q9SZE1|3HID1_ARATH	52.36	296	296	88.62	Probable 3-hydroxyisobutyrate dehydrogenase-like 1, mitochondrial OS=Arabidopsis thaliana GN=At4g29120 PE=2 SV=1
CL6694.Contig1_All	sp|Q5RBT0|PDCD5_PONAB	39.39	132	124	99.2	Programmed cell death protein 5 OS=Pongo abelii GN=PDCD5 PE=2 SV=3
Unigene10331_All	sp|Q9XGX7|TIM9_ORYSJ	89.25	93	93	100	Mitochondrial import inner membrane translocase subunit Tim9 OS=Oryza sativa subsp. japonica GN=TIM9 PE=3 SV=2
CL4383.Contig4_All	sp|Q8IWA0|WDR75_HUMAN	27.5	840	744	89.64	WD repeat-containing protein 75 OS=Homo sapiens GN=WDR75 PE=1 SV=1
CL5946.Contig3_All	sp|B9FDR3|TNPO1_ORYSJ	77.39	889	889	99.78	Transportin-1 OS=Oryza sativa subsp. japonica GN=TRN1 PE=3 SV=2
Unigene19040_All	sp|Q9FJN7|GCL1_ARATH	65.44	434	433	100	LanC-like protein GCL1 OS=Arabidopsis thaliana GN=GCL1 PE=2 SV=1
CL4658.Contig2_All	sp|O49627|ISU1_ARATH	75.15	165	165	98.8	Iron-sulfur cluster assembly protein 1 OS=Arabidopsis thaliana GN=ISU1 PE=2 SV=1
CL4249.Contig1_All	sp|O81760|P2C63_ARATH	71.81	376	375	98.68	Probable protein phosphatase 2C 63 OS=Arabidopsis thaliana GN=At4g33920 PE=2 SV=1
CL6666.Contig1_All	sp|Q96B26|EXOS8_HUMAN	34.74	285	271	98.19	Exosome complex component RRP43 OS=Homo sapiens GN=EXOSC8 PE=1 SV=1
Unigene21868_All	sp|Q9C942|CSE_ARATH	43.79	306	303	91.27	Caffeoylshikimate esterase OS=Arabidopsis thaliana GN=CSE PE=1 SV=1
Unigene17064_All	sp|Q9LYP4|BAG3_ARATH	42.51	287	283	93.4	BAG family molecular chaperone regulator 3 OS=Arabidopsis thaliana GN=BAG3 PE=1 SV=1
Unigene22551_All	sp|Q8LES0|CSTR5_ARATH	75.97	308	308	94.77	CMP-sialic acid transporter 5 OS=Arabidopsis thaliana GN=At5g65000 PE=2 SV=1
Unigene19538_All	sp|P22242|DRPE_CRAPL	51.11	315	299	95.53	Desiccation-related protein PCC13-62 OS=Craterostigma plantagineum PE=2 SV=1
Unigene16641_All	sp|O65418|APC4_ARATH	64.6	774	764	98.33	Anaphase-promoting complex subunit 4 OS=Arabidopsis thaliana GN=APC4 PE=2 SV=2
CL1606.Contig6_All	sp|Q0DCM5|MAN6_ORYSJ	62.44	402	393	89.32	Mannan endo-1,4-beta-mannosidase 6 OS=Oryza sativa subsp. japonica GN=MAN6 PE=2 SV=2
Unigene22665_All	sp|Q93ZB6|DCUP1_ARATH	77.63	371	371	88.76	Uroporphyrinogen decarboxylase 1, chloroplastic OS=Arabidopsis thaliana GN=HEME1 PE=2 SV=2
CL7347.Contig3_All	sp|Q54C64|PIGL_DICDI	35.54	242	242	93.8	Probable N-acetylglucosaminyl-phosphatidylinositol de-N-acetylase OS=Dictyostelium discoideum GN=pigl PE=3 SV=1
Unigene2519_All	sp|Q7XUK4|GUN12_ORYSJ	62.17	608	607	97.43	Endoglucanase 12 OS=Oryza sativa subsp. japonica GN=GLU3 PE=2 SV=2
CL1363.Contig7_All	sp|Q53HY2|NINJA_TOBAC	43.48	506	468	91.76	Ninja-family protein mc410 OS=Nicotiana tabacum GN=MC410 PE=2 SV=1
Unigene14362_All	sp|Q7PC79|XPOT_ARATH	71.85	991	988	100	Exportin-T OS=Arabidopsis thaliana GN=PSD PE=2 SV=1
CL2442.Contig3_All	sp|Q9LT10|CXE18_ARATH	57.66	333	326	97.31	Probable carboxylesterase 18 OS=Arabidopsis thaliana GN=CXE18 PE=1 SV=1
Unigene2432_All	sp|Q9SHJ3|CALS7_ARATH	70.64	1945	1931	98.62	Callose synthase 7 OS=Arabidopsis thaliana GN=CALS7 PE=3 SV=3
CL1949.Contig2_All	sp|P31687|4CL2_SOYBN	76.15	545	543	96.62	4-coumarate--CoA ligase 2 OS=Glycine max PE=2 SV=2
CL6115.Contig1_All	sp|Q3E9F0|PP392_ARATH	57.61	460	460	90.91	Pentatricopeptide repeat-containing protein At5g18475 OS=Arabidopsis thaliana GN=At5g18475 PE=2 SV=1
CL1483.Contig3_All	sp|Q9S7J8|HMA7_ARATH	72.83	1016	1001	100	Copper-transporting ATPase RAN1 OS=Arabidopsis thaliana GN=RAN1 PE=1 SV=1
CL831.Contig1_All	sp|Q9MA55|ACBP4_ARATH	71.28	679	662	99.1	Acyl-CoA-binding domain-containing protein 4 OS=Arabidopsis thaliana GN=ACBP4 PE=1 SV=1
CL7134.Contig2_All	sp|B9HCR2|MTNA_POPTR	79.28	362	362	96.53	Methylthioribose-1-phosphate isomerase OS=Populus trichocarpa GN=POPTRDRAFT_832064 PE=3 SV=2
CL8556.Contig1_All	sp|Q9LDR9|EXP10_ARATH	89.87	227	227	91.16	Expansin-A10 OS=Arabidopsis thaliana GN=EXPA10 PE=2 SV=1
Unigene12986_All	sp|Q9ZPR0|COQ4_ARATH	80.73	218	218	96.46	Ubiquinone biosynthesis protein COQ4 homolog, mitochondrial OS=Arabidopsis thaliana GN=At2g03690 PE=2 SV=1
CL6008.Contig2_All	sp|P25317|GSTXA_TOBAC	63.89	216	214	97.27	Probable glutathione S-transferase parA OS=Nicotiana tabacum GN=PARA PE=2 SV=1
Unigene16695_All	sp|Q38884|EIF3I_ARATH	80.18	328	328	100	Eukaryotic translation initiation factor 3 subunit I OS=Arabidopsis thaliana GN=TIF3I1 PE=2 SV=2
CL8385.Contig1_All	sp|O80939|LRK41_ARATH	58.05	646	639	94.67	L-type lectin-domain containing receptor kinase IV.1 OS=Arabidopsis thaliana GN=LECRK41 PE=2 SV=1
CL7419.Contig2_All	sp|Q9SNQ2|ANM10_ORYSJ	69.64	359	359	94.47	Protein arginine N-methyltransferase PRMT10 OS=Oryza sativa subsp. japonica GN=PRMT10 PE=2 SV=1
CL4300.Contig2_All	sp|P42744|ULA1_ARATH	76.15	520	520	96.3	NEDD8-activating enzyme E1 regulatory subunit OS=Arabidopsis thaliana GN=AXR1 PE=1 SV=1
CL3123.Contig1_All	sp|Q8L5Z7|SNX2A_ARATH	71.72	587	584	99.49	Sorting nexin 2A OS=Arabidopsis thaliana GN=SNX2A PE=1 SV=1
CL1924.Contig2_All	sp|A6MM74|RK16_BUXMI	96.99	133	133	97.79	50S ribosomal protein L16, chloroplastic OS=Buxus microphylla GN=rpl16 PE=3 SV=1
CL1593.Contig6_All	sp|Q9ULE6|PALD_HUMAN	24.69	818	688	80.37	Paladin OS=Homo sapiens GN=PALD1 PE=1 SV=3
CL5240.Contig1_All	sp|Q93Y40|ORP3C_ARATH	81.72	454	454	99.34	Oxysterol-binding protein-related protein 3C OS=Arabidopsis thaliana GN=ORP3C PE=2 SV=1
Unigene13016_All	sp|Q9LIG0|Y3136_ARATH	39.02	328	325	98.48	Clavaminate synthase-like protein At3g21360 OS=Arabidopsis thaliana GN=At3g21360 PE=1 SV=1
CL5732.Contig1_All	sp|Q5SP90|PP4R3_DANRE	35.38	715	683	83.5	Serine/threonine-protein phosphatase 4 regulatory subunit 3 OS=Danio rerio GN=smek1 PE=1 SV=1
Unigene19199_All	sp|P28643|FABG_CUPLA	75.53	331	320	100	3-oxoacyl-[acyl-carrier-protein] reductase, chloroplastic OS=Cuphea lanceolata GN=CLKR27 PE=2 SV=1
CL7331.Contig3_All	sp|Q9FLB0|RH18_ARATH	69.51	597	593	100	DEAD-box ATP-dependent RNA helicase 18 OS=Arabidopsis thaliana GN=RH18 PE=2 SV=1
CL3195.Contig5_All	sp|Q8GXJ1|HDA15_ARATH	63.57	516	499	90.4	Histone deacetylase 15 OS=Arabidopsis thaliana GN=HDA15 PE=2 SV=2
CL6489.Contig2_All	sp|Q05627|Y202_CLOB8	36.25	582	495	92.87	Uncharacterized protein Cbei_0202 OS=Clostridium beijerinckii (strain ATCC 51743 / NCIMB 8052) GN=Cbei_0202 PE=4 SV=2
Unigene10901_All	sp|Q39950|NLTP_HELAN	62.96	108	107	92.24	Non-specific lipid-transfer protein OS=Helianthus annuus PE=3 SV=1
CL264.Contig7_All	sp|Q9C827|COB22_ARATH	83.08	928	926	100	Coatomer subunit beta'-2 OS=Arabidopsis thaliana GN=At1g52360 PE=2 SV=1
CL2827.Contig2_All	sp|Q8LC68|NRP2_ARATH	77.73	220	220	86.27	NAP1-related protein 2 OS=Arabidopsis thaliana GN=NRP2 PE=1 SV=2
CL3172.Contig3_All	sp|A7LXU3|BGH3B_BACO1	30.34	656	636	80.92	Beta-glucosidase BoGH3B OS=Bacteroides ovatus (strain ATCC 8483 / DSM 1896 / JCM 5824 / NCTC 11153) GN=BACOVA_02659 PE=1 SV=1
CL817.Contig4_All	sp|Q06GZ7|PSAA_DRIGR	99.07	750	750	100	Photosystem I P700 chlorophyll a apoprotein A1 OS=Drimys granadensis GN=psaA PE=3 SV=1
Unigene11878_All	sp|O04147|CPD_ARATH	62.86	175	175	96.69	Cyclic phosphodiesterase OS=Arabidopsis thaliana GN=At4g18930 PE=1 SV=1
CL7902.Contig1_All	sp|Q9S7T8|SPZX_ARATH	66.4	378	378	96.68	Serpin-ZX OS=Arabidopsis thaliana GN=At1g47710 PE=1 SV=1
CL75.Contig1_All	sp|Q9LMP1|WAK2_ARATH	32.91	702	643	87.84	Wall-associated receptor kinase 2 OS=Arabidopsis thaliana GN=WAK2 PE=1 SV=1
CL6096.Contig2_All	sp|A7S4N4|SERIC_NEMVE	33.57	423	415	91.01	Probable serine incorporator OS=Nematostella vectensis GN=serinc PE=3 SV=1
Unigene22666_All	sp|Q9ZUD9|SRO2_ARATH	41.7	283	275	85.14	Probable inactive poly [ADP-ribose] polymerase SRO2 OS=Arabidopsis thaliana GN=SRO2 PE=1 SV=1
CL338.Contig4_All	sp|O48520|DPOD2_ARATH	73.88	448	438	99.55	DNA polymerase delta small subunit OS=Arabidopsis thaliana GN=POLD2 PE=2 SV=2
Unigene2702_All	sp|Q9FLH8|SCRK7_ARATH	76.18	340	336	97.96	Probable fructokinase-7 OS=Arabidopsis thaliana GN=At5g51830 PE=1 SV=1
CL2077.Contig5_All	sp|Q84MA2|IP5P1_ARATH	52.32	604	560	94.92	Type I inositol 1,4,5-trisphosphate 5-phosphatase 1 OS=Arabidopsis thaliana GN=IP5P1 PE=1 SV=2
CL4173.Contig1_All	sp|P54774|CDC48_SOYBN	92.69	807	807	100	Cell division cycle protein 48 homolog OS=Glycine max GN=CDC48 PE=1 SV=1
CL20.Contig8_All	sp|Q7XUF4|CDKG2_ORYSJ	55.51	780	709	99.86	Cyclin-dependent kinase G-2 OS=Oryza sativa subsp. japonica GN=CDKG-2 PE=2 SV=2
Unigene3852_All	sp|Q9SQZ9|PITH1_ARATH	80.68	176	176	100	PITH domain-containing protein At3g04780 OS=Arabidopsis thaliana GN=At3g04780 PE=1 SV=2
Unigene14513_All	sp|F4HPA7|MD10B_ARATH	77.85	158	158	83.6	Mediator of RNA polymerase II transcription subunit 10b OS=Arabidopsis thaliana GN=MED10B PE=1 SV=1
Unigene5488_All	sp|P13869|CB12_PETHY	88.8	241	241	89.26	Chlorophyll a-b binding protein, chloroplastic OS=Petunia hybrida PE=2 SV=1
CL1257.Contig4_All	sp|Q39056|CNX3_ARATH	55.2	250	249	92.22	Cyclic pyranopterin monophosphate synthase accessory protein, mitochondrial OS=Arabidopsis thaliana GN=CNX3 PE=1 SV=1
CL4989.Contig2_All	sp|Q9FKZ1|DRL42_ARATH	37.13	835	789	97.53	Probable disease resistance protein At5g66900 OS=Arabidopsis thaliana GN=At5g66900 PE=3 SV=1
CL7615.Contig1_All	sp|Q75QN6|DPHS1_ARATH	63.46	914	911	98.06	Dual specificity protein phosphatase PHS1 OS=Arabidopsis thaliana GN=PHS1 PE=1 SV=1
Unigene22578_All	sp|Q8W206|CSN6A_ARATH	80.94	320	317	100	COP9 signalosome complex subunit 6a OS=Arabidopsis thaliana GN=CSN6A PE=1 SV=2
CL7581.Contig1_All	sp|Q86V88|MGDP1_HUMAN	36.73	147	145	82.39	Magnesium-dependent phosphatase 1 OS=Homo sapiens GN=MDP1 PE=1 SV=1
Unigene31146_All	sp|Q9SSN3|TIR_ARATH	34.59	159	152	86.36	Toll/interleukin-1 receptor-like protein OS=Arabidopsis thaliana GN=TIR PE=1 SV=1
Unigene22586_All	sp|B0UV30|TAL_HISS2	39.19	273	266	83.91	Transaldolase OS=Histophilus somni (strain 2336) GN=tal PE=3 SV=1
CL4443.Contig4_All	sp|Q9M2J9|BET11_ARATH	77.24	123	122	100	Bet1-like SNARE 1-1 OS=Arabidopsis thaliana GN=BET11 PE=1 SV=1
CL5402.Contig1_All	sp|Q9LHE3|ASPG2_ARATH	34.54	469	444	94.47	Protein ASPARTIC PROTEASE IN GUARD CELL 2 OS=Arabidopsis thaliana GN=ASPG2 PE=2 SV=1
CL6808.Contig2_All	sp|Q6A332|ALY3_ARATH	45.61	1197	1110	98.06	Protein ALWAYS EARLY 3 OS=Arabidopsis thaliana GN=ALY3 PE=1 SV=1
CL3916.Contig7_All	sp|Q8VYL1|KAD5_ARATH	70.93	540	525	89.29	Adenylate kinase 5, chloroplastic OS=Arabidopsis thaliana GN=At5g35170 PE=1 SV=1
CL1571.Contig1_All	sp|O73944|PCP_PYRFU	29.79	188	168	80.77	Pyrrolidone-carboxylate peptidase OS=Pyrococcus furiosus (strain ATCC 43587 / DSM 3638 / JCM 8422 / Vc1) GN=pcp PE=1 SV=1
CL5299.Contig2_All	sp|O24412|PSD7A_ARATH	90.91	308	308	100	26S proteasome non-ATPase regulatory subunit 7 homolog A OS=Arabidopsis thaliana GN=RPN8A PE=1 SV=1
Unigene8369_All	sp|Q0WN60|PPR48_ARATH	52.54	927	925	95.36	Pentatricopeptide repeat-containing protein At1g18485 OS=Arabidopsis thaliana GN=PCMP-H8 PE=2 SV=2
CL6820.Contig2_All	sp|Q9C5J9|Y5483_ARATH	74.29	350	340	99.42	Uncharacterized GTP-binding protein At5g64813 OS=Arabidopsis thaliana GN=At5g64813 PE=1 SV=1
CL980.Contig3_All	sp|Q6ICX4|PTBP3_ARATH	78.97	447	432	100	Polypyrimidine tract-binding protein homolog 3 OS=Arabidopsis thaliana GN=At1g43190 PE=2 SV=1
Unigene7778_All	sp|F4IAE9|Y1591_ARATH	71.84	998	982	81.16	ATPase family AAA domain-containing protein At1g05910 OS=Arabidopsis thaliana GN=At1g05910 PE=2 SV=1
CL4833.Contig2_All	sp|Q9ZQG9|E1314_ARATH	63.27	324	324	82.65	Glucan endo-1,3-beta-glucosidase 14 OS=Arabidopsis thaliana GN=At2g27500 PE=1 SV=2
Unigene5200_All	sp|Q84WL9|AP2S_ARATH	96.43	140	140	98.59	AP-2 complex subunit sigma OS=Arabidopsis thaliana GN=AP17 PE=2 SV=1
CL1792.Contig3_All	sp|Q9C5L3|GLPT1_ARATH	71.1	526	523	100	Putative glycerol-3-phosphate transporter 1 OS=Arabidopsis thaliana GN=At3g47420 PE=2 SV=1
CL1220.Contig2_All	sp|O64380|PABP3_ARATH	61.24	614	599	90.76	Polyadenylate-binding protein 3 OS=Arabidopsis thaliana GN=PAB3 PE=2 SV=1
Unigene22987_All	sp|Q42578|PER53_ARATH	74.53	322	321	95.82	Peroxidase 53 OS=Arabidopsis thaliana GN=PER53 PE=1 SV=1
Unigene4921_All	sp|Q9ZVF4|PP140_ARATH	61.35	577	577	98.8	Pentatricopeptide repeat-containing protein At2g01510, mitochondrial OS=Arabidopsis thaliana GN=PCMP-H37 PE=3 SV=1
CL6483.Contig3_All	sp|O49460|PHB1_ARATH	89.51	267	267	92.71	Prohibitin-1, mitochondrial OS=Arabidopsis thaliana GN=PHB1 PE=1 SV=1
CL1755.Contig2_All	sp|Q9C8D4|AAE11_ARATH	58.78	507	502	87.76	Butyrate--CoA ligase AAE11, peroxisomal OS=Arabidopsis thaliana GN=AAE11 PE=1 SV=1
CL358.Contig9_All	sp|Q9SZL8|FRS5_ARATH	36.99	657	645	81.85	Protein FAR1-RELATED SEQUENCE 5 OS=Arabidopsis thaliana GN=FRS5 PE=2 SV=1
CL692.Contig1_All	sp|Q9SZ46|C82C4_ARATH	51.81	554	523	99.81	Cytochrome P450 82C4 OS=Arabidopsis thaliana GN=CYP82C4 PE=2 SV=1
Unigene9531_All	sp|Q9SB75|CSLC5_ARATH	80.56	679	675	97.54	Probable xyloglucan glycosyltransferase 5 OS=Arabidopsis thaliana GN=CSLC5 PE=1 SV=1
Unigene186_All	sp|Q9STT5|AB7A_ARATH	64.35	951	935	100	ABC transporter A family member 7 OS=Arabidopsis thaliana GN=ABCA7 PE=3 SV=2
CL8400.Contig2_All	sp|Q9FJD0|VP26A_ARATH	83.39	301	301	99.67	Vacuolar protein sorting-associated protein 26A OS=Arabidopsis thaliana GN=VPS26A PE=2 SV=1
CL7279.Contig1_All	sp|Q9CAZ7|YLS2_ARATH	47.13	348	334	90.03	Protein YLS2 OS=Arabidopsis thaliana GN=YLS2 PE=2 SV=1
CL3351.Contig1_All	sp|Q9SIZ8|RKP_ARATH	63.12	1280	1264	98.75	E3 ubiquitin-protein ligase RKP OS=Arabidopsis thaliana GN=RKP PE=2 SV=2
CL2075.Contig3_All	sp|Q84MB3|ACCH1_ARATH	56.45	372	354	96.99	1-aminocyclopropane-1-carboxylate oxidase homolog 1 OS=Arabidopsis thaliana GN=At1g06620 PE=2 SV=1
Unigene15543_All	sp|Q8W487|YB95_ARATH	50.2	249	238	95.2	Uncharacterized protein At2g39795, mitochondrial OS=Arabidopsis thaliana GN=At2g39795 PE=2 SV=1
CL5350.Contig2_All	sp|Q2R3K3|LCB2A_ORYSJ	85.42	480	478	97.95	Long chain base biosynthesis protein 2a OS=Oryza sativa subsp. japonica GN=Os11g0516000 PE=2 SV=1
CL8111.Contig3_All	sp|O04173|TAF10_ARATH	78.18	110	108	80.6	Transcription initiation factor TFIID subunit 10 OS=Arabidopsis thaliana GN=TAF10 PE=1 SV=1
Unigene11951_All	sp|Q03666|GSTX4_TOBAC	63.06	222	218	98.64	Probable glutathione S-transferase OS=Nicotiana tabacum PE=2 SV=1
Unigene2580_All	sp|Q689D6|RPD1_ARATH	32.87	362	348	85.09	Protein ROOT PRIMORDIUM DEFECTIVE 1 OS=Arabidopsis thaliana GN=RPD1 PE=1 SV=1
CL297.Contig2_All	sp|Q9SBJ1|PDK_ARATH	79.95	364	360	98.36	[Pyruvate dehydrogenase (acetyl-transferring)] kinase, mitochondrial OS=Arabidopsis thaliana GN=PDK PE=1 SV=1
Unigene10689_All	sp|P54967|BIOB_ARATH	86.51	341	340	89.95	Biotin synthase OS=Arabidopsis thaliana GN=BIO2 PE=2 SV=1
CL827.Contig3_All	sp|Q9Y7P0|RISA_SCHPO	51.74	201	197	94.71	Riboflavin synthase OS=Schizosaccharomyces pombe (strain 972 / ATCC 24843) GN=rib5 PE=1 SV=1
Unigene13184_All	sp|O49710|HS154_ARATH	57.14	112	111	82.84	15.4 kDa class V heat shock protein OS=Arabidopsis thaliana GN=HSP15.4 PE=2 SV=1
CL5973.Contig1_All	sp|Q9M7M1|ETR1_PRUPE	84.59	740	737	99.86	Ethylene receptor OS=Prunus persica GN=ETR1 PE=2 SV=1
CL3658.Contig1_All	sp|Q9MAB9|MUB1_ARATH	62.39	117	117	100	Membrane-anchored ubiquitin-fold protein 1 OS=Arabidopsis thaliana GN=MUB1 PE=1 SV=1
CL3638.Contig3_All	sp|Q38910|XTH23_ARATH	64.37	261	259	90.56	Probable xyloglucan endotransglucosylase/hydrolase protein 23 OS=Arabidopsis thaliana GN=XTH23 PE=2 SV=1
CL6171.Contig2_All	sp|Q56YJ8|FAMA_ARATH	56.71	395	391	94.44	Transcription factor FAMA OS=Arabidopsis thaliana GN=FMA PE=1 SV=1
Unigene1354_All	sp|P17407|21KD_DAUCA	42.86	168	162	83.94	21 kDa protein OS=Daucus carota PE=2 SV=1
CL1683.Contig2_All	sp|O81769|DPH5_ARATH	79.93	274	274	98.92	Probable diphthine synthase OS=Arabidopsis thaliana GN=At4g31790 PE=2 SV=1
CL779.Contig5_All	sp|Q5RDY2|TM9S4_PONAB	39.61	664	621	96.73	Transmembrane 9 superfamily member 4 OS=Pongo abelii GN=TM9SF4 PE=2 SV=1
Unigene11966_All	sp|Q852K5|SAP6_ORYSJ	47.5	160	160	100	Zinc finger A20 and AN1 domain-containing stress-associated protein 6 OS=Oryza sativa subsp. japonica GN=SAP6 PE=2 SV=1
CL1311.Contig2_All	sp|Q948T6|LGUL_ORYSJ	79.37	286	286	98.28	Lactoylglutathione lyase OS=Oryza sativa subsp. japonica GN=GLX-I PE=1 SV=2
CL2814.Contig3_All	sp|Q9FZ70|FDL1_ARATH	34.48	377	374	89.9	F-box/FBD/LRR-repeat protein At1g13570 OS=Arabidopsis thaliana GN=At1g13570 PE=2 SV=1
CL2672.Contig2_All	sp|Q9ZSP5|AIR3_ARATH	41.81	763	744	96.37	Subtilisin-like protease SBT5.3 OS=Arabidopsis thaliana GN=AIR3 PE=2 SV=1
CL52.Contig4_All	sp|Q93XM7|MCAT_ARATH	79	300	300	100	Mitochondrial carnitine/acylcarnitine carrier-like protein OS=Arabidopsis thaliana GN=BOU PE=2 SV=1
CL156.Contig1_All	sp|Q5QM99|RL37A_ORYSJ	97.62	84	84	91.3	60S ribosomal protein L37a OS=Oryza sativa subsp. japonica GN=Os01g0679700 PE=1 SV=1
CL964.Contig1_All	sp|Q9SHV1|GLR22_ARATH	44.94	781	768	83.48	Glutamate receptor 2.2 OS=Arabidopsis thaliana GN=GLR2.2 PE=2 SV=1
Unigene21745_All	sp|Q40353|MMK2_MEDSA	85.67	363	363	97.84	Mitogen-activated protein kinase homolog MMK2 OS=Medicago sativa GN=MMK2 PE=2 SV=1
Unigene10636_All	sp|P46547|PIP_AERSO	47.89	426	405	95.29	Proline iminopeptidase OS=Aeromonas sobria GN=pip PE=1 SV=3
CL5856.Contig2_All	sp|Q9FME3|TCP5_ARATH	35.01	357	313	86.94	Transcription factor TCP5 OS=Arabidopsis thaliana GN=TCP5 PE=2 SV=1
CL1664.Contig2_All	sp|Q8W4S4|VHAA3_ARATH	75.74	808	808	98.42	V-type proton ATPase subunit a3 OS=Arabidopsis thaliana GN=VHA-a3 PE=1 SV=1
CL1397.Contig6_All	sp|Q6AVI0|RSLE2_ORYSJ	31.17	648	642	88.92	Zinc finger BED domain-containing protein RICESLEEPER 2 OS=Oryza sativa subsp. japonica GN=Os03g0733400 PE=2 SV=1
Unigene2574_All	sp|Q8W1Y3|KP1_ARATH	58.79	1092	1063	97.79	Kinesin KP1 OS=Arabidopsis thaliana GN=KP1 PE=1 SV=2
Unigene14509_All	sp|O80366|ARR9_ARATH	53.39	236	232	99.15	Two-component response regulator ARR9 OS=Arabidopsis thaliana GN=ARR9 PE=1 SV=1
CL8531.Contig3_All	sp|P58223|Y4837_ARATH	25.75	637	569	93.89	KH domain-containing protein At4g18375 OS=Arabidopsis thaliana GN=At4g18375 PE=2 SV=1
Unigene5432_All	sp|Q9LT72|PUS4_ARATH	55.96	436	423	88.68	RNA pseudouridine synthase 4, mitochondrial OS=Arabidopsis thaliana GN=At3g19440 PE=2 SV=1
CL2868.Contig1_All	sp|Q0WLC6|PP349_ARATH	50.27	1094	1057	97.06	Pentatricopeptide repeat-containing protein MRL1, chloroplastic OS=Arabidopsis thaliana GN=MRL1 PE=2 SV=2
CL3414.Contig2_All	sp|Q8W486|Y1491_ARATH	40.04	447	438	84.39	Uncharacterized protein At1g04910 OS=Arabidopsis thaliana GN=At1g04910 PE=2 SV=1
CL441.Contig2_All	sp|Q9Z2Y8|PROSC_MOUSE	52.89	242	241	87.96	Proline synthase co-transcribed bacterial homolog protein OS=Mus musculus GN=Prosc PE=1 SV=1
CL6590.Contig1_All	sp|P51091|LDOX_MALDO	81.95	349	349	97.76	Leucoanthocyanidin dioxygenase OS=Malus domestica GN=ANS PE=2 SV=1
CL3497.Contig2_All	sp|Q42966|NRL4B_TOBAC	84.81	349	348	100	Bifunctional nitrilase/nitrile hydratase NIT4B OS=Nicotiana tabacum GN=NIT4B PE=2 SV=1
CL4918.Contig3_All	sp|Q9FGV1|ARFH_ARATH	66.54	819	797	98.27	Auxin response factor 8 OS=Arabidopsis thaliana GN=ARF8 PE=2 SV=2
CL2482.Contig4_All	sp|P52917|VPS4_YEAST	56.26	439	432	98.86	Vacuolar protein sorting-associated protein 4 OS=Saccharomyces cerevisiae (strain ATCC 204508 / S288c) GN=VPS4 PE=1 SV=1
CL5915.Contig2_All	sp|Q54RA4|Y3291_DICDI	32.35	306	299	82.37	Probable iron/ascorbate oxidoreductase DDB_G0283291 OS=Dictyostelium discoideum GN=DDB_G0283291 PE=3 SV=1
CL2212.Contig2_All	sp|Q42551|SCE1_ARATH	86.25	160	160	100	SUMO-conjugating enzyme SCE1 OS=Arabidopsis thaliana GN=SCE1 PE=1 SV=1
CL347.Contig4_All	sp|P0CB21|Y4645_ARATH	33.33	807	708	100	Uncharacterized protein At4g26450 OS=Arabidopsis thaliana GN=At4g26450 PE=4 SV=1
CL106.Contig10_All	sp|O23210|SCL15_ARATH	47.47	415	406	83.54	Scarecrow-like protein 15 OS=Arabidopsis thaliana GN=SCL15 PE=2 SV=3
Unigene5177_All	sp|Q9SGZ5|BXL7_ARATH	67.29	749	744	97	Probable beta-D-xylosidase 7 OS=Arabidopsis thaliana GN=BXL7 PE=2 SV=2
Unigene15405_All	sp|Q93VK5|LUT5_ARATH	79.63	545	544	91.43	Protein LUTEIN DEFICIENT 5, chloroplastic OS=Arabidopsis thaliana GN=CYP97A3 PE=1 SV=1
CL2039.Contig1_All	sp|Q9S9T7|VP282_ARATH	82.3	209	209	99.52	Vacuolar protein sorting-associated protein 28 homolog 2 OS=Arabidopsis thaliana GN=VPS28-2 PE=1 SV=2
CL5067.Contig2_All	sp|Q39030|KPK2_ARATH	68.92	473	469	99.58	Serine/threonine-protein kinase AtPK2/AtPK19 OS=Arabidopsis thaliana GN=ATPK2 PE=1 SV=2
Unigene376_All	sp|P90587|WD66_PHYPO	44.72	606	595	99	66 kDa stress protein OS=Physarum polycephalum PE=2 SV=1
CL3045.Contig2_All	sp|O64639|Y2559_ARATH	51.7	675	614	89.9	Receptor-like serine/threonine-protein kinase At2g45590 OS=Arabidopsis thaliana GN=At2g45590 PE=2 SV=1
CL2337.Contig7_All	sp|Q6Z7L8|RAC7_ORYSJ	87.2	164	164	83.25	Rac-like GTP-binding protein 7 OS=Oryza sativa subsp. japonica GN=RAC7 PE=2 SV=1
CL350.Contig2_All	sp|Q9STS3|CDC23_ARATH	78.89	578	578	99.83	Anaphase-promoting complex subunit 8 OS=Arabidopsis thaliana GN=APC8 PE=1 SV=1
CL6888.Contig2_All	sp|Q9SYM2|BBX22_ARATH	52.94	289	277	92.64	B-box zinc finger protein 22 OS=Arabidopsis thaliana GN=BBX22 PE=1 SV=2
CL1536.Contig1_All	sp|P53800|FDFT_NICBE	82.86	385	385	93.67	Squalene synthase OS=Nicotiana benthamiana PE=2 SV=1
Unigene11840_All	sp|Q9FY79|LAC14_ARATH	54.8	542	534	93.85	Laccase-14 OS=Arabidopsis thaliana GN=LAC14 PE=2 SV=1
CL264.Contig2_All	sp|Q9C827|COB22_ARATH	83.41	928	926	100	Coatomer subunit beta'-2 OS=Arabidopsis thaliana GN=At1g52360 PE=2 SV=1
Unigene5054_All	sp|Q9SDN0|DNJ20_ARATH	51.12	178	178	90.36	Chaperone protein dnaJ 20, chloroplastic OS=Arabidopsis thaliana GN=ATJ20 PE=1 SV=2
CL5290.Contig2_All	sp|Q84KJ7|AMT21_ORYSJ	76.23	488	486	100	Ammonium transporter 2 member 1 OS=Oryza sativa subsp. japonica GN=AMT2-1 PE=2 SV=1
Unigene29191_All	sp|C0LGE0|Y1765_ARATH	63.51	992	989	97.53	Probable LRR receptor-like serine/threonine-protein kinase At1g07650 OS=Arabidopsis thaliana GN=At1g07650 PE=1 SV=1
CL3348.Contig2_All	sp|Q42440|PAI1_ARATH	59.21	277	273	99.27	N-(5'-phosphoribosyl)anthranilate isomerase 1, chloroplastic OS=Arabidopsis thaliana GN=PAI1 PE=2 SV=1
CL1328.Contig1_All	sp|Q8GY23|UPL1_ARATH	62.08	3816	3681	100	E3 ubiquitin-protein ligase UPL1 OS=Arabidopsis thaliana GN=UPL1 PE=1 SV=3
CL495.Contig1_All	sp|Q7NXI1|DNAJ_CHRVO	41.78	359	355	94.67	Chaperone protein DnaJ OS=Chromobacterium violaceum (strain ATCC 12472 / DSM 30191 / JCM 1249 / NBRC 12614 / NCIMB 9131 / NCTC 9757) GN=dnaJ PE=3 SV=1
CL8605.Contig2_All	sp|Q39017|DGK1_ARATH	70.77	732	728	100	Diacylglycerol kinase 1 OS=Arabidopsis thaliana GN=DGK1 PE=1 SV=2
Unigene14698_All	sp|Q9LUD6|PP230_ARATH	55.87	349	349	86.17	Pentatricopeptide repeat-containing protein At3g14580, mitochondrial OS=Arabidopsis thaliana GN=At3g14580 PE=2 SV=1
CL129.Contig2_All	sp|F4JSZ5|BIG1_ARATH	65.09	1713	1674	99.23	Brefeldin A-inhibited guanine nucleotide-exchange protein 1 OS=Arabidopsis thaliana GN=BIG1 PE=2 SV=1
Unigene21435_All	sp|Q8IWA0|WDR75_HUMAN	27.74	840	744	89.64	WD repeat-containing protein 75 OS=Homo sapiens GN=WDR75 PE=1 SV=1
CL3753.Contig1_All	sp|Q9LU72|PPA28_ARATH	60.56	393	382	96.22	Probable inactive purple acid phosphatase 28 OS=Arabidopsis thaliana GN=PAP28 PE=2 SV=1
Unigene13140_All	sp|Q9C6Z2|NUD25_ARATH	75.31	162	162	92.57	Nudix hydrolase 25 OS=Arabidopsis thaliana GN=NUDT25 PE=1 SV=1
CL6611.Contig3_All	sp|Q94JW0|DOHH_ARATH	76.08	301	301	95.86	Deoxyhypusine hydroxylase OS=Arabidopsis thaliana GN=At3g58180 PE=1 SV=1
CL3640.Contig3_All	sp|Q9FNA9|PDAT1_ARATH	77.8	626	624	93	Phospholipid:diacylglycerol acyltransferase 1 OS=Arabidopsis thaliana GN=PDAT1 PE=2 SV=1
CL297.Contig1_All	sp|Q9SBJ1|PDK_ARATH	80.27	370	366	100	[Pyruvate dehydrogenase (acetyl-transferring)] kinase, mitochondrial OS=Arabidopsis thaliana GN=PDK PE=1 SV=1
Unigene14810_All	sp|Q93WC5|PP300_ARATH	42.5	480	476	94.82	Pentatricopeptide repeat-containing protein At4g01990, mitochondrial OS=Arabidopsis thaliana GN=At4g01990 PE=2 SV=1
Unigene15589_All	sp|P49637|R27A3_ARATH	84.25	146	146	100	60S ribosomal protein L27a-3 OS=Arabidopsis thaliana GN=RPL27AC PE=2 SV=2
CL5609.Contig5_All	sp|Q93ZR6|WSD1_ARATH	26.09	460	436	90.64	O-acyltransferase WSD1 OS=Arabidopsis thaliana GN=WSD1 PE=2 SV=1
CL2980.Contig3_All	sp|Q9FUZ2|DEF1B_ARATH	60.36	275	269	98.53	Peptide deformylase 1B, chloroplastic/mitochondrial OS=Arabidopsis thaliana GN=PDF1B PE=1 SV=2
Unigene22664_All	sp|P46643|AAT1_ARATH	83.76	425	425	98.84	Aspartate aminotransferase, mitochondrial OS=Arabidopsis thaliana GN=ASP1 PE=1 SV=1
CL1306.Contig4_All	sp|A7XDQ9|B3GTK_ARATH	65.07	690	684	100	Probable beta-1,3-galactosyltransferase 20 OS=Arabidopsis thaliana GN=B3GALT20 PE=2 SV=1
CL5551.Contig4_All	sp|Q94B55|XB31_ARATH	66.23	459	454	99.56	Putative E3 ubiquitin-protein ligase XBAT31 OS=Arabidopsis thaliana GN=XBAT31 PE=2 SV=1
CL4669.Contig1_All	sp|Q9FY06|PPF1_PEA	79	400	393	88.91	Inner membrane protein PPF-1, chloroplastic OS=Pisum sativum GN=PPF-1 PE=2 SV=2
CL2417.Contig1_All	sp|O64815|HLS1L_ARATH	66.42	405	403	97.58	Probable N-acetyltransferase HLS1-like OS=Arabidopsis thaliana GN=At2g23060 PE=2 SV=1
CL7184.Contig1_All	sp|Q9FZ06|ARK3_ARATH	71.97	917	906	98.59	Armadillo repeat-containing kinesin-like protein 3 OS=Arabidopsis thaliana GN=ARK3 PE=1 SV=1
CL1392.Contig17_All	sp|Q8VZR6|INT1_ARATH	69.21	445	432	84.87	Inositol transporter 1 OS=Arabidopsis thaliana GN=INT1 PE=1 SV=1
CL501.Contig1_All	sp|Q54HW1|PSD10_DICDI	37.95	224	220	94.83	26S proteasome non-ATPase regulatory subunit 10 OS=Dictyostelium discoideum GN=psmD10 PE=2 SV=1
Unigene3554_All	sp|Q9SGS4|CDSP_ARATH	69.48	308	302	100	Thioredoxin-like protein CDSP32, chloroplastic OS=Arabidopsis thaliana GN=CDSP32 PE=1 SV=1
Unigene16586_All	sp|Q3E6P4|FB95_ARATH	46.69	272	259	80.94	F-box protein At2g02240 OS=Arabidopsis thaliana GN=At2g02240 PE=2 SV=1
Unigene22525_All	sp|Q8L586|Y4958_ARATH	72.16	291	287	100	Uncharacterized membrane protein At4g09580 OS=Arabidopsis thaliana GN=At4g09580 PE=1 SV=1
CL104.Contig1_All	sp|Q9ZVL6|U603_ARATH	67.12	295	285	100	UPF0603 protein At1g54780, chloroplastic OS=Arabidopsis thaliana GN=At1g54780 PE=1 SV=1
CL811.Contig4_All	sp|Q38970|ACC1_ARATH	79.35	2262	2253	99.96	Acetyl-CoA carboxylase 1 OS=Arabidopsis thaliana GN=ACC1 PE=1 SV=1
Unigene3008_All	sp|Q9SVA6|DRG3_ARATH	91.33	369	369	100	Developmentally-regulated G-protein 3 OS=Arabidopsis thaliana GN=DRG3 PE=1 SV=1
CL5409.Contig1_All	sp|Q9V8W3|RABEP_DROME	27.14	538	463	90.61	Rab proteins geranylgeranyltransferase component A OS=Drosophila melanogaster GN=Rep PE=2 SV=1
CL6480.Contig2_All	sp|P24805|TSJT1_TOBAC	45.64	149	148	99.33	Stem-specific protein TSJT1 OS=Nicotiana tabacum GN=TSJT1 PE=2 SV=1
CL7620.Contig3_All	sp|A9VHP8|KYNB_BACWK	33.49	215	200	95.69	Kynurenine formamidase OS=Bacillus weihenstephanensis (strain KBAB4) GN=kynB PE=3 SV=1
CL7127.Contig1_All	sp|Q75LU8|CNBL3_ORYSJ	90.22	225	225	100	Calcineurin B-like protein 3 OS=Oryza sativa subsp. japonica GN=CBL3 PE=1 SV=1
CL435.Contig5_All	sp|Q9SRE4|UGAL2_ARATH	51.43	315	314	90.49	UDP-galactose transporter 2 OS=Arabidopsis thaliana GN=UDP-GALT2 PE=2 SV=1
CL7977.Contig3_All	sp|A8MQG7|ASK20_ARATH	60.96	356	340	96.59	SKP1-like protein 20 OS=Arabidopsis thaliana GN=ASK20 PE=2 SV=1
CL8033.Contig2_All	sp|Q9ZPS3|DCE4_ARATH	79.68	497	488	98.99	Glutamate decarboxylase 4 OS=Arabidopsis thaliana GN=GAD4 PE=1 SV=1
CL2110.Contig1_All	sp|Q9LQ73|PX11C_ARATH	84.55	233	233	99.15	Peroxisomal membrane protein 11C OS=Arabidopsis thaliana GN=PEX11C PE=1 SV=1
CL4489.Contig2_All	sp|Q3ECP0|TFB1A_ARATH	59.46	597	591	100	Probable RNA polymerase II transcription factor B subunit 1-1 OS=Arabidopsis thaliana GN=TFB1-1 PE=2 SV=1
Unigene11937_All	sp|Q8L7R3|LPCT1_ARATH	60.48	415	398	100	Lysophospholipid acyltransferase LPEAT1 OS=Arabidopsis thaliana GN=LPEAT1 PE=1 SV=1
CL619.Contig2_All	sp|Q5XEZ5|CSC1_ARATH	76.03	751	751	97.41	Calcium permeable stress-gated cation channel 1 OS=Arabidopsis thaliana GN=CSC1 PE=2 SV=1
Unigene14524_All	sp|P93349|XTH_TOBAC	75.93	295	295	100	Probable xyloglucan endotransglucosylase/hydrolase protein OS=Nicotiana tabacum GN=XTH PE=2 SV=1
Unigene8295_All	sp|Q8LEU3|NOL_ARATH	71.55	348	337	96.84	Chlorophyll(ide) b reductase NOL, chloroplastic OS=Arabidopsis thaliana GN=NOL PE=1 SV=1
Unigene4862_All	sp|Q66KH2|ERGI3_XENLA	33.25	379	375	96.4	Endoplasmic reticulum-Golgi intermediate compartment protein 3 OS=Xenopus laevis GN=ergic3 PE=2 SV=1
CL7791.Contig2_All	sp|Q5F3D7|UTP15_CHICK	36.42	497	467	89.81	U3 small nucleolar RNA-associated protein 15 homolog OS=Gallus gallus GN=UTP15 PE=2 SV=1
Unigene22830_All	sp|Q38859|NRPBB_ARATH	84.96	113	113	97.41	DNA-directed RNA polymerases II, IV and V subunit 11 OS=Arabidopsis thaliana GN=NRPB11 PE=1 SV=1
CL7298.Contig2_All	sp|P24465|C71A1_PERAE	41.9	463	462	92.03	Cytochrome P450 71A1 OS=Persea americana GN=CYP71A1 PE=1 SV=2
CL6949.Contig1_All	sp|Q0WMN5|Y3913_ARATH	50.11	437	427	85.57	Uncharacterized protein At3g49140 OS=Arabidopsis thaliana GN=At3g49140 PE=1 SV=2
Unigene13008_All	sp|O24464|KCY_PRUAR	66.53	236	229	99.13	UMP-CMP kinase OS=Prunus armeniaca PE=2 SV=1
CL7364.Contig2_All	sp|Q9CAA4|BIM2_ARATH	47.52	322	284	91.32	Transcription factor BIM2 OS=Arabidopsis thaliana GN=BIM2 PE=1 SV=1
CL2979.Contig1_All	sp|A4QND5|NIP7_XENTR	64.17	187	179	99.44	60S ribosome subunit biogenesis protein NIP7 homolog OS=Xenopus tropicalis GN=nip7 PE=2 SV=1
Unigene2633_All	sp|Q9FEL6|LAX3_MEDTR	87.1	465	465	100	Auxin transporter-like protein 3 OS=Medicago truncatula GN=LAX3 PE=2 SV=1
CL1892.Contig4_All	sp|A7UL74|CTF7_ARATH	46.26	361	339	98.26	Protein CHROMOSOME TRANSMISSION FIDELITY 7 OS=Arabidopsis thaliana GN=CTF7 PE=1 SV=1
CL8358.Contig1_All	sp|Q0JBH9|ERG3_ORYSJ	27.05	122	121	84.03	Elicitor-responsive protein 3 OS=Oryza sativa subsp. japonica GN=ERG3 PE=2 SV=1
Unigene9577_All	sp|Q6YYA3|CRS1_ORYSJ	47.21	682	659	90.9	Chloroplastic group IIA intron splicing facilitator CRS1, chloroplastic OS=Oryza sativa subsp. japonica GN=Os08g0360100 PE=2 SV=1
CL5530.Contig2_All	sp|Q9SZ53|P2C60_ARATH	82.23	332	332	93	Probable protein phosphatase 2C 60 OS=Arabidopsis thaliana GN=At4g31860 PE=2 SV=1
CL2498.Contig11_All	sp|H3K2Y6|MED12_ARATH	53.91	2302	2235	100	Mediator of RNA polymerase II transcription subunit 12 OS=Arabidopsis thaliana GN=MED12 PE=1 SV=1
CL2642.Contig1_All	sp|Q8LBZ4|OTU_ARATH	51.52	330	304	95.9	OTU domain-containing protein At3g57810 OS=Arabidopsis thaliana GN=At3g57810 PE=2 SV=1
Unigene3799_All	sp|Q9FWS4|RK31_ARATH	62.88	132	131	90.97	50S ribosomal protein L31, chloroplastic OS=Arabidopsis thaliana GN=RPL31 PE=2 SV=1
Unigene181_All	sp|C0LGD7|Y1684_ARATH	67.38	929	918	96.33	Probable LRR receptor-like serine/threonine-protein kinase At1g06840 OS=Arabidopsis thaliana GN=At1g06840 PE=2 SV=2
CL7268.Contig1_All	sp|Q8L4E7|BP73_ORYSJ	43.34	353	343	91.47	SAP-like protein BP-73 OS=Oryza sativa subsp. japonica GN=BP-73 PE=1 SV=1
Unigene17934_All	sp|Q9ZW33|TIM10_ARATH	69.51	82	82	98.8	Mitochondrial import inner membrane translocase subunit TIM10 OS=Arabidopsis thaliana GN=TIM10 PE=1 SV=1
Unigene15526_All	sp|Q54PM7|NAGK_DICDI	35.81	296	283	88.71	N-acetyl-D-glucosamine kinase OS=Dictyostelium discoideum GN=nagk PE=3 SV=2
Unigene21844_All	sp|Q8GXF8|SHGR9_ARATH	40.5	279	279	98.59	E3 ubiquitin-protein ligase SGR9, amyloplastic OS=Arabidopsis thaliana GN=SGR9 PE=1 SV=1
CL2884.Contig4_All	sp|Q8GUH2|Y1015_ARATH	40.82	294	287	87.77	Uncharacterized protein At1g01500 OS=Arabidopsis thaliana GN=At1g01500 PE=2 SV=1
CL3349.Contig4_All	sp|P29130|PHYB_TOBAC	85.3	1061	1058	93.46	Phytochrome B OS=Nicotiana tabacum GN=PHYB PE=2 SV=2
CL3765.Contig2_All	sp|Q9FZ95|PUP3_ARATH	54.08	331	328	93.45	Purine permease 3 OS=Arabidopsis thaliana GN=PUP3 PE=2 SV=1
Unigene21980_All	sp|Q7XZQ7|FL3H_PETCR	83.97	368	368	100	Flavanone 3-dioxygenase OS=Petroselinum crispum GN=FHT PE=1 SV=1
CL3123.Contig3_All	sp|Q8L5Z7|SNX2A_ARATH	71.62	592	584	99.49	Sorting nexin 2A OS=Arabidopsis thaliana GN=SNX2A PE=1 SV=1
Unigene3567_All	sp|Q9M8R4|DJ1D_ARATH	77.75	364	364	93.81	Protein DJ-1 homolog D OS=Arabidopsis thaliana GN=DJ1D PE=1 SV=1
Unigene6034_All	sp|P69849|NOMO3_HUMAN	29.92	1260	1202	98.36	Nodal modulator 3 OS=Homo sapiens GN=NOMO3 PE=2 SV=2
CL7759.Contig6_All	sp|Q9SGD6|AROD6_ARATH	77.87	375	375	90.8	Arogenate dehydratase/prephenate dehydratase 6, chloroplastic OS=Arabidopsis thaliana GN=ADT6 PE=1 SV=1
Unigene17816_All	sp|Q66GR3|BH130_ARATH	40.05	437	351	97.77	Transcription factor bHLH130 OS=Arabidopsis thaliana GN=BHLH130 PE=1 SV=1
CL2693.Contig3_All	sp|Q8H3C9|ILL7_ORYSJ	65.17	402	402	88.35	IAA-amino acid hydrolase ILR1-like 7 OS=Oryza sativa subsp. japonica GN=ILL7 PE=2 SV=1
CL1813.Contig1_All	sp|P92943|CLCD_ARATH	83.16	766	764	96.46	Chloride channel protein CLC-d OS=Arabidopsis thaliana GN=CLC-D PE=1 SV=2
CL5592.Contig1_All	sp|Q9LN01|PPR21_ARATH	42.26	762	699	94.33	Pentatricopeptide repeat-containing protein At1g08070 OS=Arabidopsis thaliana GN=PCMP-H12 PE=2 SV=1
CL779.Contig3_All	sp|Q92544|TM9S4_HUMAN	39.76	659	621	96.73	Transmembrane 9 superfamily member 4 OS=Homo sapiens GN=TM9SF4 PE=1 SV=2
CL6330.Contig1_All	sp|Q66GI9|ANTR4_ARATH	73.21	448	445	83.49	Probable anion transporter 4, chloroplastic OS=Arabidopsis thaliana GN=ANTR4 PE=2 SV=1
CL6188.Contig4_All	sp|Q8W191|HYH_ARATH	61.07	131	127	85.23	Transcription factor HY5-like OS=Arabidopsis thaliana GN=HYH PE=1 SV=1
CL3319.Contig2_All	sp|Q9SEI3|PS10A_ARATH	94.62	390	390	97.74	26S protease regulatory subunit 10B homolog A OS=Arabidopsis thaliana GN=RPT4A PE=1 SV=1
Unigene1144_All	sp|Q8LB17|Y3846_ARATH	66.01	409	401	99.5	Uncharacterized protein At3g58460 OS=Arabidopsis thaliana GN=At3g58460 PE=1 SV=2
Unigene19573_All	sp|Q2VZE7|APAG_MAGSA	49.58	119	116	89.23	Protein ApaG OS=Magnetospirillum magneticum (strain AMB-1 / ATCC 700264) GN=apaG PE=3 SV=1
Unigene15367_All	sp|O81884|GALDH_ARATH	79.05	315	315	98.75	L-galactose dehydrogenase OS=Arabidopsis thaliana GN=LGALDH PE=1 SV=1
CL1266.Contig2_All	sp|Q7DLS1|PSB7B_ARATH	85.14	276	274	100	Proteasome subunit beta type-7-B OS=Arabidopsis thaliana GN=PBB2 PE=1 SV=2
Unigene21556_All	sp|Q5M755|PAP7_ARATH	54.1	244	244	89.38	Probable plastid-lipid-associated protein 7, chloroplastic OS=Arabidopsis thaliana GN=PAP7 PE=2 SV=1
CL757.Contig3_All	sp|Q8RX88|FACE1_ARATH	83.73	424	424	100	CAAX prenyl protease 1 homolog OS=Arabidopsis thaliana GN=FACE1 PE=1 SV=1
CL3701.Contig3_All	sp|Q5UPJ7|SYY_MIMIV	45.11	348	333	96.24	Tyrosine--tRNA ligase OS=Acanthamoeba polyphaga mimivirus GN=YARS PE=1 SV=1
CL1825.Contig2_All	sp|Q9SF15|PUB24_ARATH	43.15	445	440	96.49	E3 ubiquitin-protein ligase PUB24 OS=Arabidopsis thaliana GN=PUB24 PE=1 SV=1
CL7228.Contig1_All	sp|P74038|RSMI_SYNY3	46.67	270	270	96.77	Ribosomal RNA small subunit methyltransferase I OS=Synechocystis sp. (strain PCC 6803 / Kazusa) GN=rsmI PE=3 SV=1
CL2560.Contig6_All	sp|Q8GXU5|SDI1_ARATH	65.51	287	284	92.81	Protein SULFUR DEFICIENCY-INDUCED 1 OS=Arabidopsis thaliana GN=SDI1 PE=2 SV=1
Unigene8324_All	sp|A9A3L9|RLMN_NITMS	41.23	325	310	88.32	Ribosomal RNA large subunit methyltransferase N OS=Nitrosopumilus maritimus (strain SCM1) GN=rlmN PE=3 SV=1
CL2005.Contig4_All	sp|Q9C9C4|ENO1_ARATH	90.45	440	440	92.24	Enolase 1, chloroplastic OS=Arabidopsis thaliana GN=ENO1 PE=1 SV=1
CL8141.Contig1_All	sp|Q8L7L1|SPHK1_ARATH	52.2	477	467	96.29	Sphingosine kinase 1 OS=Arabidopsis thaliana GN=SPHK1 PE=1 SV=1
CL7375.Contig1_All	sp|B6ETT4|SYT2_ARATH	75.68	514	512	95.34	Synaptotagmin-2 OS=Arabidopsis thaliana GN=SYT2 PE=2 SV=1
CL2327.Contig7_All	sp|Q94AH8|TPS6_ARATH	81.22	772	765	88.95	Alpha,alpha-trehalose-phosphate synthase [UDP-forming] 6 OS=Arabidopsis thaliana GN=TPS6 PE=1 SV=2
CL7820.Contig1_All	sp|Q5Z8P0|P2C60_ORYSJ	79.74	390	390	99.49	Probable protein phosphatase 2C 60 OS=Oryza sativa subsp. japonica GN=Os06g0717800 PE=2 SV=1
CL4351.Contig2_All	sp|Q9LSP7|UBC32_ARATH	63.26	313	307	99.35	Ubiquitin-conjugating enzyme E2 32 OS=Arabidopsis thaliana GN=UBC32 PE=2 SV=1
CL537.Contig2_All	sp|P32746|PYRD_ARATH	81.36	456	456	99.13	Dihydroorotate dehydrogenase (quinone), mitochondrial OS=Arabidopsis thaliana GN=PYRD PE=1 SV=2
CL4756.Contig2_All	sp|Q8VZY6|FIE2_MAIZE	77.2	307	307	81	Polycomb group protein FIE2 OS=Zea mays GN=FIE2 PE=2 SV=1
CL1254.Contig3_All	sp|Q9LJK1|FUT11_ARATH	60.56	535	501	100	Glycoprotein 3-alpha-L-fucosyltransferase A OS=Arabidopsis thaliana GN=FUT11 PE=2 SV=1
Unigene15612_All	sp|Q8VZ37|AP3S_ARATH	80.12	166	166	100	AP-3 complex subunit sigma OS=Arabidopsis thaliana GN=At3g50860 PE=2 SV=1
CL6227.Contig4_All	sp|P39598|YWBO_BACSU	25.37	201	190	95	Uncharacterized protein YwbO OS=Bacillus subtilis (strain 168) GN=ywbO PE=4 SV=1
Unigene11169_All	sp|Q56YN3|NADK1_ARATH	71.21	514	499	95.23	NAD(H) kinase 1 OS=Arabidopsis thaliana GN=NADK1 PE=1 SV=2
CL3566.Contig3_All	sp|O80501|RAH1B_ARATH	92.31	208	208	100	Ras-related protein RABH1b OS=Arabidopsis thaliana GN=RABH1B PE=1 SV=1
CL6454.Contig2_All	sp|Q60BH8|PHS_METCA	37.61	109	105	92.11	Putative pterin-4-alpha-carbinolamine dehydratase OS=Methylococcus capsulatus (strain ATCC 33009 / NCIMB 11132 / Bath) GN=MCA0497 PE=3 SV=1
CL7497.Contig2_All	sp|Q6V9I6|HDT1_SOLCH	50.66	304	261	97.03	Histone deacetylase HDT1 OS=Solanum chacoense GN=HDT1 PE=2 SV=1
Unigene17712_All	sp|Q766C3|NEP1_NEPGR	47.62	441	428	97.94	Aspartic proteinase nepenthesin-1 OS=Nepenthes gracilis GN=nep1 PE=1 SV=1
Unigene6241_All	sp|Q9SKZ1|PUR_ARATH	79.78	272	270	91.22	Transcription factor Pur-alpha 1 OS=Arabidopsis thaliana GN=PURA1 PE=1 SV=2
Unigene1341_All	sp|Q0WTI8|DNJ72_ARATH	46.45	183	180	97.83	Chaperone protein dnaJ 72 OS=Arabidopsis thaliana GN=ATJ72 PE=2 SV=1
Unigene7813_All	sp|Q9M1V2|SOT5_ARATH	43.65	307	305	94.43	Cytosolic sulfotransferase 5 OS=Arabidopsis thaliana GN=SOT5 PE=1 SV=1
CL5507.Contig1_All	sp|B9DGU7|TPK1_ARATH	70.7	256	252	94.38	Thiamine pyrophosphokinase 1 OS=Arabidopsis thaliana GN=TPK1 PE=2 SV=1
CL4121.Contig1_All	sp|Q9ZT63|MTP1_ARATH	48.36	366	366	91.96	Metal tolerance protein 1 OS=Arabidopsis thaliana GN=MTP1 PE=1 SV=2
CL4641.Contig2_All	sp|Q43291|RL211_ARATH	86.59	164	164	100	60S ribosomal protein L21-1 OS=Arabidopsis thaliana GN=RPL21A PE=2 SV=2
CL4312.Contig2_All	sp|Q9FNK5|FB285_ARATH	69.67	399	392	99.24	F-box protein At5g46170 OS=Arabidopsis thaliana GN=At5g46170 PE=2 SV=1
CL880.Contig1_All	sp|Q94KB2|MLO13_ARATH	62.28	448	446	93.31	MLO-like protein 13 OS=Arabidopsis thaliana GN=MLO13 PE=2 SV=1
Unigene16831_All	sp|Q8RWU5|FBL3_ARATH	40.76	655	644	96.84	F-box/LRR-repeat protein 3 OS=Arabidopsis thaliana GN=FBL3 PE=2 SV=1
Unigene2921_All	sp|Q9SHE9|LBD4_ARATH	76.74	172	172	100	LOB domain-containing protein 4 OS=Arabidopsis thaliana GN=LBD4 PE=2 SV=1
CL4342.Contig1_All	sp|Q6F6B5|ARC3_ARATH	46.12	696	664	89.61	Protein ACCUMULATION AND REPLICATION OF CHLOROPLASTS 3 OS=Arabidopsis thaliana GN=ARC3 PE=1 SV=2
Unigene1211_All	sp|P91924|ARF_DUGJA	62.36	178	178	97.27	ADP-ribosylation factor OS=Dugesia japonica PE=2 SV=3
CL1512.Contig3_All	sp|Q9SZL5|PP356_ARATH	47.53	324	269	89.07	Pentatricopeptide repeat-containing protein At4g38150 OS=Arabidopsis thaliana GN=At4g38150 PE=2 SV=1
Unigene13187_All	sp|Q9LNQ1|TI231_ARATH	62.36	178	178	95.19	Mitochondrial import inner membrane translocase subunit TIM23-1 OS=Arabidopsis thaliana GN=TIM23-1 PE=2 SV=1
CL864.Contig3_All	sp|Q42961|PGKH_TOBAC	89.32	440	440	91.48	Phosphoglycerate kinase, chloroplastic OS=Nicotiana tabacum PE=1 SV=1
CL8282.Contig3_All	sp|Q6ZY51|PWD_ARATH	64.39	1188	1178	98.49	Phosphoglucan, water dikinase, chloroplastic OS=Arabidopsis thaliana GN=GWD3 PE=1 SV=1
CL8621.Contig1_All	sp|Q53GS9|SNUT2_HUMAN	50.52	479	461	81.59	U4/U6.U5 tri-snRNP-associated protein 2 OS=Homo sapiens GN=USP39 PE=1 SV=2
Unigene717_All	sp|Q6E2Z6|REHY_MEDTR	66.21	219	218	100	1-Cys peroxiredoxin OS=Medicago truncatula PE=2 SV=1
Unigene20124_All	sp|Q6I544|GL52_ORYSJ	76	200	198	89.59	Germin-like protein 5-1 OS=Oryza sativa subsp. japonica GN=Os05g0277500 PE=2 SV=1
Unigene20106_All	sp|Q8GYN9|MENB_ARATH	77.88	339	337	100	1,4-Dihydroxy-2-naphthoyl-CoA synthase, peroxisomal OS=Arabidopsis thaliana GN=MENB PE=1 SV=2
CL858.Contig1_All	sp|Q9SKN2|DRB2_ARATH	64.23	411	408	94.01	Double-stranded RNA-binding protein 2 OS=Arabidopsis thaliana GN=DRB2 PE=1 SV=1
CL3189.Contig3_All	sp|P0DI13|SA1B2_ARATH	68.87	318	317	99.06	SUMO-activating enzyme subunit 1B-2 OS=Arabidopsis thaliana GN=SAE1B-2 PE=1 SV=1
Unigene17046_All	sp|Q94A08|RFS2_ARATH	51.1	771	758	98.06	Probable galactinol--sucrose galactosyltransferase 2 OS=Arabidopsis thaliana GN=RFS2 PE=2 SV=2
CL4444.Contig2_All	sp|Q6RYA0|SABP2_TOBAC	64.23	260	260	100	Salicylic acid-binding protein 2 OS=Nicotiana tabacum GN=SABP2 PE=1 SV=1
CL5696.Contig2_All	sp|Q38946|DHE2_ARATH	89.54	411	411	100	Glutamate dehydrogenase 2 OS=Arabidopsis thaliana GN=GDH2 PE=1 SV=1
CL2790.Contig4_All	sp|P29162|ASOL_TOBAC	53.25	539	538	97.11	L-ascorbate oxidase homolog OS=Nicotiana tabacum PE=1 SV=1
CL3815.Contig2_All	sp|Q9C9Y6|TRXH9_ARATH	69.63	135	135	96.43	Thioredoxin H9 OS=Arabidopsis thaliana GN=TRX9 PE=1 SV=1
CL8053.Contig1_All	sp|Q41058|GLGB1_PEA	74.39	859	846	91.76	1,4-alpha-glucan-branching enzyme 1, chloroplastic/amyloplastic OS=Pisum sativum GN=SBEI PE=1 SV=1
CL4577.Contig4_All	sp|B4F6J6|ATAD1_XENTR	45.2	323	323	89.72	ATPase family AAA domain-containing protein 1 OS=Xenopus tropicalis GN=atad1 PE=2 SV=2
CL6502.Contig3_All	sp|Q8H0T9|KTNB1_ARATH	61.16	842	835	99.76	Katanin p80 WD40 repeat-containing subunit B1 homolog OS=Arabidopsis thaliana GN=At5g23430 PE=2 SV=3
CL6956.Contig1_All	sp|Q9SEV0|BAN_ARATH	30.97	339	331	97.35	Anthocyanidin reductase OS=Arabidopsis thaliana GN=BAN PE=1 SV=2
CL6523.Contig2_All	sp|P53980|YNB1_YEAST	33.57	426	416	93.69	Uncharacterized protein YNL011C OS=Saccharomyces cerevisiae (strain ATCC 204508 / S288c) GN=YNL011C PE=1 SV=1
Unigene19373_All	sp|Q9SJL9|XTH32_ARATH	75.86	290	290	96.99	Probable xyloglucan endotransglucosylase/hydrolase protein 32 OS=Arabidopsis thaliana GN=XTH32 PE=2 SV=1
CL2168.Contig3_All	sp|Q7FRS8|CNBLA_ARATH	68.6	242	240	93.75	Calcineurin B-like protein 10 OS=Arabidopsis thaliana GN=CBL10 PE=1 SV=1
CL5418.Contig7_All	sp|O24473|IF2B_WHEAT	82.49	257	256	94.81	Eukaryotic translation initiation factor 2 subunit beta OS=Triticum aestivum PE=1 SV=1
Unigene3850_All	sp|Q680P8|RS29_ARATH	92.86	56	56	100	40S ribosomal protein S29 OS=Arabidopsis thaliana GN=RPS29A PE=3 SV=2
CL7112.Contig1_All	sp|Q6Z4G8|COBL1_ORYSJ	80	420	418	93.72	COBRA-like protein 1 OS=Oryza sativa subsp. japonica GN=BC1L6 PE=2 SV=1
CL4197.Contig4_All	sp|Q8RXK6|RH8_ARATH	83	506	505	100	DEAD-box ATP-dependent RNA helicase 8 OS=Arabidopsis thaliana GN=RH8 PE=2 SV=1
Unigene5449_All	sp|Q9FI00|MLO11_ARATH	66.92	532	527	91.97	MLO-like protein 11 OS=Arabidopsis thaliana GN=MLO11 PE=2 SV=1
Unigene20272_All	sp|Q9LF50|MEX1_ARATH	66.67	351	351	84.58	Maltose excess protein 1, chloroplastic OS=Arabidopsis thaliana GN=MEX1 PE=2 SV=2
Unigene7396_All	sp|Q8LNZ5|XTHB_PHAAN	79.59	294	293	100	Probable xyloglucan endotransglucosylase/hydrolase protein B OS=Phaseolus angularis GN=XTHB PE=2 SV=1
Unigene2639_All	sp|Q941F1|PLA15_ARATH	45.28	424	424	82.33	Phospholipase A1-Igamma1, chloroplastic OS=Arabidopsis thaliana GN=At1g06800 PE=1 SV=2
CL5701.Contig1_All	sp|P73625|MUTS2_SYNY3	31.45	795	706	85.89	Endonuclease MutS2 OS=Synechocystis sp. (strain PCC 6803 / Kazusa) GN=mutS2 PE=3 SV=1
CL3586.Contig1_All	sp|Q9XII1|PDV2_ARATH	45.02	311	305	99.35	Plastid division protein PDV2 OS=Arabidopsis thaliana GN=PDV2 PE=1 SV=1
CL6483.Contig2_All	sp|O49460|PHB1_ARATH	88.39	267	267	92.71	Prohibitin-1, mitochondrial OS=Arabidopsis thaliana GN=PHB1 PE=1 SV=1
CL8200.Contig1_All	sp|Q9LZS7|GDL71_ARATH	61.18	322	322	89.69	GDSL esterase/lipase At5g03610 OS=Arabidopsis thaliana GN=At5g03610 PE=2 SV=1
Unigene13007_All	sp|P42856|ZB14_MAIZE	77.88	113	113	88.28	14 kDa zinc-binding protein OS=Zea mays GN=ZBP14 PE=1 SV=1
CL809.Contig2_All	sp|Q9SJA4|CNG14_ARATH	61.83	744	713	98.21	Probable cyclic nucleotide-gated ion channel 14 OS=Arabidopsis thaliana GN=CNGC14 PE=2 SV=2
CL6808.Contig1_All	sp|Q6A332|ALY3_ARATH	45.61	1197	1110	98.06	Protein ALWAYS EARLY 3 OS=Arabidopsis thaliana GN=ALY3 PE=1 SV=1
CL1777.Contig1_All	sp|Q0DJ99|COPD2_ORYSJ	70.32	529	523	100	Coatomer subunit delta-2 OS=Oryza sativa subsp. japonica GN=Os05g0311000 PE=2 SV=1
CL6332.Contig3_All	sp|B7FA90|HPT1_ORYSJ	39.83	349	339	83.91	Probable homogentisate phytyltransferase 1, chloroplastic OS=Oryza sativa subsp. japonica GN=HPT1 PE=2 SV=1
CL2551.Contig4_All	sp|Q54GN8|NSA2_DICDI	72.69	260	260	100	Ribosome biogenesis protein NSA2 homolog OS=Dictyostelium discoideum GN=nsa2 PE=3 SV=1
CL4586.Contig3_All	sp|Q9LDE3|FBK9_ARATH	36.79	386	369	93.65	F-box/kelch-repeat protein At1g23390 OS=Arabidopsis thaliana GN=At1g23390 PE=2 SV=1
CL4797.Contig2_All	sp|P13089|AUX28_SOYBN	70.53	207	202	83.13	Auxin-induced protein AUX28 OS=Glycine max GN=AUX28 PE=2 SV=1
CL7488.Contig1_All	sp|Q8VY05|SWI3D_ARATH	45.41	925	864	87.72	SWI/SNF complex subunit SWI3D OS=Arabidopsis thaliana GN=SWI3D PE=1 SV=3
CL1210.Contig3_All	sp|Q9FGK3|MO25N_ARATH	80.71	337	337	98.25	Putative MO25-like protein At5g47540 OS=Arabidopsis thaliana GN=At5g47540 PE=2 SV=1
Unigene20262_All	sp|Q9C5C4|ARGE_ARATH	80.14	433	432	98.18	Acetylornithine deacetylase OS=Arabidopsis thaliana GN=At4g17830 PE=2 SV=1
Unigene4988_All	sp|O24381|TLC1_SOLTU	79.48	619	612	96.99	Plastidic ATP/ADP-transporter OS=Solanum tuberosum PE=2 SV=2
CL2814.Contig5_All	sp|Q9FZ70|FDL1_ARATH	37.38	420	415	99.76	F-box/FBD/LRR-repeat protein At1g13570 OS=Arabidopsis thaliana GN=At1g13570 PE=2 SV=1
CL3550.Contig1_All	sp|P9WMY5|MGTA_MYCTU	34.77	371	351	92.86	GDP-mannose-dependent alpha-mannosyltransferase OS=Mycobacterium tuberculosis (strain ATCC 25618 / H37Rv) GN=mgtA PE=1 SV=1
Unigene16891_All	sp|Q9FDZ9|RL212_ARATH	84.15	164	164	100	60S ribosomal protein L21-2 OS=Arabidopsis thaliana GN=RPL21E PE=2 SV=1
CL49.Contig2_All	sp|Q86HG0|GMPPA_DICDI	45.52	413	405	98.3	Mannose-1-phosphate guanyltransferase alpha OS=Dictyostelium discoideum GN=gmppA PE=2 SV=1
CL8130.Contig1_All	sp|P17859|AMYA_VIGMU	72.22	414	413	98.1	Alpha-amylase OS=Vigna mungo GN=AMY1.1 PE=2 SV=1
Unigene20225_All	sp|O25225|TYPA_HELPY	47.03	606	592	98.83	GTP-binding protein TypA/BipA homolog OS=Helicobacter pylori (strain ATCC 700392 / 26695) GN=typA PE=3 SV=1
CL7857.Contig1_All	sp|Q8VWN6|RFS_PEA	66.5	797	777	97.37	Galactinol--sucrose galactosyltransferase OS=Pisum sativum GN=RFS PE=1 SV=1
Unigene10152_All	sp|Q9M313|ATL68_ARATH	55.85	188	187	88.21	RING-H2 finger protein ATL68 OS=Arabidopsis thaliana GN=ATL68 PE=2 SV=1
CL1744.Contig3_All	sp|Q9LZX8|BIG2_ARATH	63.78	1789	1785	99.55	Brefeldin A-inhibited guanine nucleotide-exchange protein 2 OS=Arabidopsis thaliana GN=BIG2 PE=2 SV=1
CL616.Contig1_All	sp|Q6Z3U3|Y7797_ORYSJ	52.77	921	895	94.31	B3 domain-containing protein Os07g0679700 OS=Oryza sativa subsp. japonica GN=Os07g0679700 PE=2 SV=1
CL845.Contig1_All	sp|Q38909|XTH28_ARATH	64.29	308	306	92.17	Probable xyloglucan endotransglucosylase/hydrolase protein 28 OS=Arabidopsis thaliana GN=XTH28 PE=2 SV=1
CL7669.Contig2_All	sp|Q8RVH5|7SBG2_SOYBN	41.35	416	393	90.76	Basic 7S globulin 2 OS=Glycine max PE=1 SV=1
CL151.Contig2_All	sp|P55143|GLRX_RICCO	74.51	102	102	100	Glutaredoxin OS=Ricinus communis PE=1 SV=1
CL7704.Contig2_All	sp|Q5ZLT0|XPO7_CHICK	44.58	1079	1064	97.88	Exportin-7 OS=Gallus gallus GN=XPO7 PE=2 SV=1
CL5541.Contig5_All	sp|Q9FK13|PDV1_ARATH	52.16	278	262	96.32	Plastid division protein PDV1 OS=Arabidopsis thaliana GN=PDV1 PE=1 SV=1
Unigene22649_All	sp|O04196|ISOA1_ARATH	76.71	730	728	92.98	Isoamylase 1, chloroplastic OS=Arabidopsis thaliana GN=ISA1 PE=1 SV=1
Unigene8367_All	sp|P56287|EI2BE_SCHPO	35.43	621	570	84.07	Probable translation initiation factor eIF-2B subunit epsilon OS=Schizosaccharomyces pombe (strain 972 / ATCC 24843) GN=tif225 PE=1 SV=1
CL358.Contig17_All	sp|Q9SZL8|FRS5_ARATH	35.65	690	677	85.91	Protein FAR1-RELATED SEQUENCE 5 OS=Arabidopsis thaliana GN=FRS5 PE=2 SV=1
CL1768.Contig3_All	sp|Q8GWT1|GAUTE_ARATH	82.89	532	532	100	Probable galacturonosyltransferase 14 OS=Arabidopsis thaliana GN=GAUT14 PE=2 SV=1
CL4452.Contig1_All	sp|Q8VZP1|GPP2_ARATH	72.69	238	238	99.17	(DL)-glycerol-3-phosphatase 2 OS=Arabidopsis thaliana GN=GPP2 PE=1 SV=1
CL7339.Contig1_All	sp|O82730|MGDG2_ARATH	78.18	417	417	89.1	Monogalactosyldiacylglycerol synthase 2, chloroplastic OS=Arabidopsis thaliana GN=MGD2 PE=1 SV=1
CL218.Contig2_All	sp|E0ZS48|UREA_ORYSI	76.4	839	838	99.41	Urease OS=Oryza sativa subsp. indica PE=1 SV=1
CL4455.Contig2_All	sp|Q9M3H5|HMA1_ARATH	74.5	706	705	86.08	Probable cadmium/zinc-transporting ATPase HMA1, chloroplastic OS=Arabidopsis thaliana GN=HMA1 PE=2 SV=2
Unigene12941_All	sp|Q9M2D2|YU88_ARATH	72.05	347	347	84.63	UPF0187 protein At3g61320, chloroplastic OS=Arabidopsis thaliana GN=At3g61320 PE=2 SV=2
CL6047.Contig4_All	sp|Q9SJA1|UBP19_ARATH	55.59	599	585	87.05	Ubiquitin carboxyl-terminal hydrolase 19 OS=Arabidopsis thaliana GN=UBP19 PE=2 SV=2
Unigene17957_All	sp|Q83ED9|RL27_COXBU	63.95	86	86	95.56	50S ribosomal protein L27 OS=Coxiella burnetii (strain RSA 493 / Nine Mile phase I) GN=rpmA PE=3 SV=1
CL3455.Contig3_All	sp|Q9VQX4|PNCB_DROME	57.06	538	533	96.04	Nicotinate phosphoribosyltransferase OS=Drosophila melanogaster GN=CG3714 PE=2 SV=2
CL4628.Contig2_All	sp|Q9SU50|TRE1_ARATH	58.39	560	558	89.14	Trehalase OS=Arabidopsis thaliana GN=TRE1 PE=2 SV=1
Unigene22677_All	sp|Q9MUK5|TOC64_PEA	71.24	591	591	99.66	Translocon at the outer membrane of chloroplasts 64 OS=Pisum sativum GN=TOC64 PE=1 SV=1
CL2120.Contig3_All	sp|O80513|CCU41_ARATH	73.44	192	192	95.05	Cyclin-U4-1 OS=Arabidopsis thaliana GN=CYCU4-1 PE=1 SV=1
Unigene14181_All	sp|Q9SJZ3|PP169_ARATH	40	580	578	84.88	Pentatricopeptide repeat-containing protein At2g22410, mitochondrial OS=Arabidopsis thaliana GN=PCMP-E28 PE=2 SV=1
Unigene4984_All	sp|Q94ID7|GGPPS_HEVBR	67.62	383	370	100	Geranylgeranyl pyrophosphate synthase, chloroplastic OS=Hevea brasiliensis GN=GGPS PE=1 SV=1
CL7744.Contig1_All	sp|Q9D853|MET10_MOUSE	37.98	258	207	84.84	Methyltransferase-like protein 10 OS=Mus musculus GN=Mettl10 PE=2 SV=1
CL8071.Contig1_All	sp|Q39247|2ABB_ARATH	79.27	492	491	98	Serine/threonine protein phosphatase 2A 55 kDa regulatory subunit B beta isoform OS=Arabidopsis thaliana GN=PP2AB2 PE=1 SV=1
Unigene10150_All	sp|Q9SRR1|FBL12_ARATH	59.9	384	384	97.22	F-box/LRR-repeat protein 12 OS=Arabidopsis thaliana GN=FBL12 PE=2 SV=1
CL6488.Contig3_All	sp|Q84Y01|ITPK1_MAIZE	62.21	307	306	89.47	Inositol-tetrakisphosphate 1-kinase 1 OS=Zea mays GN=ITPK1 PE=2 SV=1
CL4393.Contig1_All	sp|Q9LSC2|Y3589_ARATH	61.27	346	344	95.29	PTI1-like tyrosine-protein kinase At3g15890 OS=Arabidopsis thaliana GN=At3g15890 PE=2 SV=1
CL7376.Contig3_All	sp|Q8GUM4|Y3739_ARATH	59.36	598	584	99.32	Uncharacterized membrane protein At3g27390 OS=Arabidopsis thaliana GN=At3g27390 PE=1 SV=2
CL624.Contig4_All	sp|Q6RVV4|TIC32_PEA	70.61	313	313	99.05	Short-chain dehydrogenase TIC 32, chloroplastic OS=Pisum sativum GN=TIC32 PE=1 SV=1
CL1503.Contig2_All	sp|Q7XJ53|P2C35_ARATH	71.15	357	347	99.71	Probable protein phosphatase 2C 35 OS=Arabidopsis thaliana GN=At3g06270 PE=2 SV=1
CL2320.Contig3_All	sp|P28724|DHE4_GIAIN	46.68	392	388	86.41	NADP-specific glutamate dehydrogenase OS=Giardia intestinalis PE=2 SV=1
CL3884.Contig4_All	sp|Q8W486|Y1491_ARATH	75.59	512	512	98.65	Uncharacterized protein At1g04910 OS=Arabidopsis thaliana GN=At1g04910 PE=2 SV=1
Unigene5910_All	sp|O65023|EAAC_ARATH	69.17	373	373	97.9	Probable envelope ADP,ATP carrier protein, chloroplastic OS=Arabidopsis thaliana GN=EAAC PE=2 SV=2
Unigene14632_All	sp|O82653|ERG_ARATH	56.94	360	358	81.92	GTP-binding protein ERG OS=Arabidopsis thaliana GN=ERG PE=1 SV=2
CL2354.Contig1_All	sp|Q940Y9|POLL2_ARATH	64.45	737	724	88.62	Putative ion channel POLLUX-like 2 OS=Arabidopsis thaliana GN=At5g43745 PE=2 SV=1
Unigene12327_All	sp|Q8BJY1|PSMD5_MOUSE	21.53	483	435	86.31	26S proteasome non-ATPase regulatory subunit 5 OS=Mus musculus GN=Psmd5 PE=1 SV=4
CL8580.Contig3_All	sp|Q6YU51|DXS2_ORYSJ	78.98	709	709	99.44	Probable 1-deoxy-D-xylulose-5-phosphate synthase 2, chloroplastic OS=Oryza sativa subsp. japonica GN=Os07g0190000 PE=2 SV=1
CL347.Contig3_All	sp|P0CB21|Y4645_ARATH	33.67	799	708	100	Uncharacterized protein At4g26450 OS=Arabidopsis thaliana GN=At4g26450 PE=4 SV=1
Unigene12963_All	sp|Q9SSA8|RA212_ARATH	42.26	407	358	100	Ethylene-responsive transcription factor RAP2-12 OS=Arabidopsis thaliana GN=RAP2-12 PE=1 SV=1
Unigene10690_All	sp|A6QP05|DHR12_BOVIN	46.84	301	297	93.69	Dehydrogenase/reductase SDR family member 12 OS=Bos taurus GN=DHRS12 PE=2 SV=1
Unigene2810_All	sp|Q9SCY5|KINB2_ARATH	63.79	290	287	99.31	SNF1-related protein kinase regulatory subunit beta-2 OS=Arabidopsis thaliana GN=KINB2 PE=1 SV=1
CL3064.Contig5_All	sp|O74545|YCV6_SCHPO	39.53	296	289	96.01	Putative hydrolase C777.06c OS=Schizosaccharomyces pombe (strain 972 / ATCC 24843) GN=SPCC777.06c PE=4 SV=1
Unigene9519_All	sp|Q9ZU27|PPR76_ARATH	63.32	638	631	97.08	Pentatricopeptide repeat-containing protein At1g51965, mitochondrial OS=Arabidopsis thaliana GN=At1g51965 PE=2 SV=1
Unigene22618_All	sp|Q9M1Y3|SKI35_ARATH	74.1	614	599	98.04	Ankyrin repeat protein SKIP35 OS=Arabidopsis thaliana GN=SKIP35 PE=1 SV=1
CL8089.Contig2_All	sp|O94260|G3BP_SCHPO	25.13	382	368	84.79	Putative G3BP-like protein OS=Schizosaccharomyces pombe (strain 972 / ATCC 24843) GN=nxt3 PE=1 SV=1
Unigene22615_All	sp|Q84P17|AEE18_ARATH	67.17	722	712	97.94	Probable acyl-activating enzyme 18, peroxisomal OS=Arabidopsis thaliana GN=AAE18 PE=2 SV=1
Unigene12424_All	sp|P48631|FD6E2_SOYBN	80.94	383	383	100	Omega-6 fatty acid desaturase, endoplasmic reticulum isozyme 2 OS=Glycine max GN=FAD2-2 PE=2 SV=1
CL2500.Contig4_All	sp|Q688X9|DI191_ORYSJ	62.34	231	226	100	Protein DEHYDRATION-INDUCED 19 OS=Oryza sativa subsp. japonica GN=DI19-1 PE=2 SV=1
CL8585.Contig2_All	sp|Q6TGC6|CBK1_PNECA	46.67	465	461	90.93	Serine/threonine-protein kinase CBK1 OS=Pneumocystis carinii GN=CBK1 PE=2 SV=1
CL3122.Contig2_All	sp|P35135|UBC4_SOLLC	91.22	148	148	100	Ubiquitin-conjugating enzyme E2-17 kDa OS=Solanum lycopersicum PE=2 SV=1
Unigene12485_All	sp|Q9FYP9|IMA2_ORYSJ	67.51	511	510	96.59	Importin subunit alpha-2 OS=Oryza sativa subsp. japonica GN=Os01g0158000 PE=2 SV=1
Unigene10735_All	sp|Q9SCY0|PGMP_ARATH	88.15	557	557	89.41	Phosphoglucomutase, chloroplastic OS=Arabidopsis thaliana GN=PGMP PE=1 SV=2
Unigene9778_All	sp|O22207|UBP5_ARATH	68.84	921	903	97.73	Ubiquitin carboxyl-terminal hydrolase 5 OS=Arabidopsis thaliana GN=UBP5 PE=1 SV=2
CL7197.Contig4_All	sp|O67550|EX53_AQUAE	29.23	260	237	82.01	5'-3' exonuclease OS=Aquifex aeolicus (strain VF5) GN=aq_1628 PE=3 SV=1
CL450.Contig1_All	sp|Q9SV13|SUT31_ARATH	75.46	648	648	98.48	Sulfate transporter 3.1 OS=Arabidopsis thaliana GN=SULTR3;1 PE=2 SV=1
CL4886.Contig2_All	sp|O80763|NRX1_ARATH	61.9	588	578	100	Probable nucleoredoxin 1 OS=Arabidopsis thaliana GN=At1g60420 PE=1 SV=1
Unigene21423_All	sp|Q84TF0|AKRCA_ARATH	43.91	312	279	88.85	Aldo-keto reductase family 4 member C10 OS=Arabidopsis thaliana GN=AKR4C10 PE=1 SV=1
Unigene16728_All	sp|Q9FN03|UVR8_ARATH	28.44	422	365	82.95	Ultraviolet-B receptor UVR8 OS=Arabidopsis thaliana GN=UVR8 PE=1 SV=1
CL1771.Contig1_All	sp|Q94AW5|ERF03_ARATH	62.71	177	167	92.27	Ethylene-responsive transcription factor ERF003 OS=Arabidopsis thaliana GN=ERF003 PE=2 SV=1
CL5432.Contig4_All	sp|Q93YF5|SUVH1_TOBAC	54.12	741	703	99.86	Histone-lysine N-methyltransferase, H3 lysine-9 specific SUVH1 OS=Nicotiana tabacum GN=SUVH1 PE=1 SV=1
CL2449.Contig3_All	sp|F4IHJ0|SFH8_ARATH	71.68	625	620	97.95	Phosphatidylinositol/phosphatidylcholine transfer protein SFH8 OS=Arabidopsis thaliana GN=SFH8 PE=2 SV=1
CL1356.Contig2_All	sp|Q9FMK7|BT1_ARATH	56.66	323	316	86.58	BTB/POZ and TAZ domain-containing protein 1 OS=Arabidopsis thaliana GN=BT1 PE=1 SV=1
CL2109.Contig2_All	sp|Q9XGM1|VATD_ARATH	80.08	261	261	100	V-type proton ATPase subunit D OS=Arabidopsis thaliana GN=VHA-D PE=1 SV=2
CL5043.Contig2_All	sp|O65570|VILI4_ARATH	74.05	975	974	100	Villin-4 OS=Arabidopsis thaliana GN=VLN4 PE=1 SV=1
CL2541.Contig6_All	sp|Q9SMZ4|AASS_ARATH	67.95	1064	1057	99.34	Alpha-aminoadipic semialdehyde synthase OS=Arabidopsis thaliana GN=LKR/SDH PE=1 SV=1
CL7555.Contig2_All	sp|Q84JH9|TBL25_ARATH	53.51	484	451	98.9	Protein trichome birefringence-like 25 OS=Arabidopsis thaliana GN=TBL25 PE=2 SV=1
Unigene21981_All	sp|Q9ZR04|CCD61_ARATH	48.97	292	286	94.7	Putative cyclin-D6-1 OS=Arabidopsis thaliana GN=CYCD6-1 PE=3 SV=1
CL2122.Contig2_All	sp|Q8S9K7|PEX32_ARATH	55.98	368	359	98.63	Peroxisome biogenesis protein 3-2 OS=Arabidopsis thaliana GN=PEX3-2 PE=2 SV=1
CL1315.Contig8_All	sp|A7VLV1|SGRW_PEA	67.07	246	229	87.74	Protein STAY-GREEN, chloroplastic OS=Pisum sativum GN=SGR PE=2 SV=1
CL6014.Contig3_All	sp|Q9XEE2|ANXD2_ARATH	67.94	315	315	99.37	Annexin D2 OS=Arabidopsis thaliana GN=ANN2 PE=1 SV=1
CL8587.Contig2_All	sp|Q8GSM7|HST_TOBAC	77.7	435	435	100	Shikimate O-hydroxycinnamoyltransferase OS=Nicotiana tabacum GN=HST PE=1 SV=1
CL7445.Contig1_All	sp|Q9SRK7|AZG1_ARATH	77.61	527	527	91.02	Adenine/guanine permease AZG1 OS=Arabidopsis thaliana GN=AZG1 PE=2 SV=1
CL5137.Contig4_All	sp|P23919|KTHY_HUMAN	48.82	211	210	99.06	Thymidylate kinase OS=Homo sapiens GN=DTYMK PE=1 SV=4
Unigene16879_All	sp|O49856|FTRC_SOYBN	75.69	144	144	100	Ferredoxin-thioredoxin reductase catalytic chain, chloroplastic OS=Glycine max GN=FTRC PE=1 SV=1
CL4594.Contig3_All	sp|Q9SD53|Y3720_ARATH	29.6	429	409	85.92	UPF0481 protein At3g47200 OS=Arabidopsis thaliana GN=At3g47200 PE=2 SV=1
CL539.Contig2_All	sp|Q93VD3|CIPKN_ARATH	83.02	430	430	89.21	CBL-interacting serine/threonine-protein kinase 23 OS=Arabidopsis thaliana GN=CIPK23 PE=1 SV=1
CL3967.Contig1_All	sp|O80560|IP5PC_ARATH	64.32	1096	1082	82.91	Type I inositol 1,4,5-trisphosphate 5-phosphatase 12 OS=Arabidopsis thaliana GN=5PTASE12 PE=1 SV=1
CL975.Contig1_All	sp|Q9ZVI3|QKIL3_ARATH	74.41	254	254	88.81	KH domain-containing protein At2g38610 OS=Arabidopsis thaliana GN=At2g38610 PE=1 SV=1
CL7763.Contig2_All	sp|O80662|TCHQD_ARATH	69.29	267	266	100	Glutathione S-transferase TCHQD OS=Arabidopsis thaliana GN=TCHQD PE=2 SV=1
CL2125.Contig2_All	sp|Q9FG13|CXE15_ARATH	49.69	320	319	96.96	Probable carboxylesterase 15 OS=Arabidopsis thaliana GN=CXE15 PE=2 SV=1
CL2114.Contig1_All	sp|Q53P98|SIPL2_ORYSJ	61.71	491	489	91.57	Signal peptide peptidase-like 2 OS=Oryza sativa subsp. japonica GN=SPPL2 PE=2 SV=1
CL5388.Contig2_All	sp|Q54EY1|DTD_DICDI	55.07	138	138	91.39	D-tyrosyl-tRNA(Tyr) deacylase OS=Dictyostelium discoideum GN=dtd PE=3 SV=1
CL539.Contig6_All	sp|Q93VD3|CIPKN_ARATH	82.87	432	432	89.63	CBL-interacting serine/threonine-protein kinase 23 OS=Arabidopsis thaliana GN=CIPK23 PE=1 SV=1
CL58.Contig2_All	sp|P38661|PDIA6_MEDSA	76.24	362	362	99.45	Probable protein disulfide-isomerase A6 OS=Medicago sativa PE=1 SV=1
CL2631.Contig2_All	sp|Q39950|NLTP_HELAN	60	105	104	89.66	Non-specific lipid-transfer protein OS=Helianthus annuus PE=3 SV=1
CL2507.Contig4_All	sp|O81108|ACA2_ARATH	82.42	1018	1014	100	Calcium-transporting ATPase 2, plasma membrane-type OS=Arabidopsis thaliana GN=ACA2 PE=1 SV=1
Unigene7479_All	sp|Q9CAE3|FLD_ARATH	72.11	778	771	97.72	Protein FLOWERING LOCUS D OS=Arabidopsis thaliana GN=FLD PE=1 SV=1
CL4577.Contig3_All	sp|Q7ZZ25|ATD1A_DANRE	45.06	324	324	85.26	ATPase family AAA domain-containing protein 1-A OS=Danio rerio GN=atad1a PE=2 SV=2
CL2543.Contig2_All	sp|Q42384|PRL1_ARATH	76.84	488	486	100	Protein pleiotropic regulatory locus 1 OS=Arabidopsis thaliana GN=PRL1 PE=1 SV=1
CL6007.Contig1_All	sp|Q4FE45|XB33_ARATH	71.43	525	512	99.81	E3 ubiquitin-protein ligase XBAT33 OS=Arabidopsis thaliana GN=XBAT33 PE=2 SV=1
Unigene19112_All	sp|Q8LE94|RING3_ARATH	60	235	230	99.57	E3 ubiquitin-protein ligase At3g02290 OS=Arabidopsis thaliana GN=At3g02290 PE=2 SV=1
Unigene22746_All	sp|Q9C7F5|NTF2_ARATH	70	120	120	95.24	Nuclear transport factor 2 OS=Arabidopsis thaliana GN=NTF2 PE=1 SV=1
CL6798.Contig2_All	sp|Q9C626|FB37_ARATH	64.26	540	513	99.03	F-box protein At1g47056 OS=Arabidopsis thaliana GN=At1g47056 PE=2 SV=1
CL938.Contig5_All	sp|Q9M682|GMK2_ARATH	60.62	386	381	97.94	Guanylate kinase 2 OS=Arabidopsis thaliana GN=GK-2 PE=2 SV=1
CL7643.Contig2_All	sp|Q9LVQ0|PME31_ARATH	61.13	373	313	98.74	Pectinesterase 31 OS=Arabidopsis thaliana GN=PME31 PE=1 SV=1
Unigene21570_All	sp|Q652J4|HAK13_ORYSJ	63.16	771	763	98.07	Probable potassium transporter 13 OS=Oryza sativa subsp. japonica GN=HAK13 PE=2 SV=1
CL2747.Contig2_All	sp|P60040|RL72_ARATH	60.85	235	235	97.11	60S ribosomal protein L7-2 OS=Arabidopsis thaliana GN=RPL7B PE=2 SV=1
CL6593.Contig3_All	sp|P73548|CDSA_SYNY3	41.8	256	243	82.94	Phosphatidate cytidylyltransferase OS=Synechocystis sp. (strain PCC 6803 / Kazusa) GN=cdsA PE=3 SV=1
CL3131.Contig1_All	sp|Q9LXV5|NFYA1_ARATH	42.61	230	226	83.09	Nuclear transcription factor Y subunit A-1 OS=Arabidopsis thaliana GN=NFYA1 PE=2 SV=1
Unigene14287_All	sp|P93295|M310_ARATH	40.28	144	144	93.51	Uncharacterized mitochondrial protein AtMg00310 OS=Arabidopsis thaliana GN=AtMg00310 PE=4 SV=1
CL4869.Contig1_All	sp|Q8GZ79|TI201_ARATH	76	225	220	80.29	Protein TIC 20-I, chloroplastic OS=Arabidopsis thaliana GN=TIC20-I PE=1 SV=1
CL4077.Contig1_All	sp|Q9FY89|VP202_ARATH	70.33	246	216	100	Vacuolar protein sorting-associated protein 20 homolog 2 OS=Arabidopsis thaliana GN=VPS20.2 PE=1 SV=1
CL6220.Contig1_All	sp|Q96533|ADHX_ARATH	90.4	375	375	98.94	Alcohol dehydrogenase class-3 OS=Arabidopsis thaliana GN=ADH2 PE=1 SV=2
CL1272.Contig4_All	sp|Q8GW46|YAB5_ARATH	69.66	145	139	84.76	Axial regulator YABBY 5 OS=Arabidopsis thaliana GN=YAB5 PE=2 SV=1
CL4217.Contig1_All	sp|Q8H1R4|AB10I_ARATH	64.64	263	263	97.05	ABC transporter I family member 10, chloroplastic OS=Arabidopsis thaliana GN=ABCI10 PE=2 SV=1
CL3516.Contig1_All	sp|P29790|ATPG_TOBAC	83.78	376	376	99.73	ATP synthase gamma chain, chloroplastic OS=Nicotiana tabacum GN=ATPC PE=1 SV=1
CL7748.Contig1_All	sp|Q9C907|GDPD5_ARATH	75.74	371	371	94.64	Glycerophosphodiester phosphodiesterase GDPD5 OS=Arabidopsis thaliana GN=GDPD5 PE=2 SV=1
Unigene17249_All	sp|Q5MAU8|PPA27_ARATH	70.24	588	585	95.74	Probable inactive purple acid phosphatase 27 OS=Arabidopsis thaliana GN=PAP27 PE=2 SV=1
CL6025.Contig2_All	sp|P69781|GAT12_ARATH	49.56	339	318	96.07	GATA transcription factor 12 OS=Arabidopsis thaliana GN=GATA12 PE=2 SV=1
CL8345.Contig2_All	sp|A4QP78|CNO11_DANRE	46.56	451	431	96.85	CCR4-NOT transcription complex subunit 11 OS=Danio rerio GN=cnot11 PE=2 SV=1
CL7479.Contig2_All	sp|Q9FEW9|OPR3_SOLLC	74.81	389	389	98.23	12-oxophytodienoate reductase 3 OS=Solanum lycopersicum GN=OPR3 PE=1 SV=1
CL3386.Contig2_All	sp|Q9S7Z8|PIN3_ARATH	72.76	525	513	80.16	Auxin efflux carrier component 3 OS=Arabidopsis thaliana GN=PIN3 PE=1 SV=1
Unigene3526_All	sp|Q944H2|AB12I_ARATH	66.06	327	327	83.63	Protein ABCI12, chloroplastic OS=Arabidopsis thaliana GN=ABCI12 PE=2 SV=1
CL1154.Contig6_All	sp|Q9LFP7|Y5158_ARATH	74.25	466	458	92.9	Probable receptor-like protein kinase At5g15080 OS=Arabidopsis thaliana GN=At5g15080 PE=2 SV=1
CL4007.Contig2_All	sp|Q9S9K4|ASPL2_ARATH	48.42	475	467	98.32	Aspartic proteinase-like protein 2 OS=Arabidopsis thaliana GN=At1g65240 PE=1 SV=2
CL3763.Contig5_All	sp|Q9ZUU0|WRK44_ARATH	44.12	476	410	95.57	WRKY transcription factor 44 OS=Arabidopsis thaliana GN=WRKY44 PE=1 SV=2
CL6712.Contig1_All	sp|P60300|CLCG_ARATH	77.4	730	730	95.42	Putative chloride channel-like protein CLC-g OS=Arabidopsis thaliana GN=CBSCLC6 PE=3 SV=2
CL6982.Contig2_All	sp|Q8GUN5|PHL1_ARATH	49.87	387	361	87.41	Protein PHR1-LIKE 1 OS=Arabidopsis thaliana GN=PHL1 PE=1 SV=1
Unigene17954_All	sp|P42813|RNS1_ARATH	71.29	202	202	87.83	Ribonuclease 1 OS=Arabidopsis thaliana GN=RNS1 PE=1 SV=1
CL2581.Contig1_All	sp|Q8MJJ1|SPG21_BOVIN	37.62	303	300	97.4	Maspardin OS=Bos taurus GN=SPG21 PE=2 SV=1
CL6727.Contig1_All	sp|Q38959|PP257_ARATH	55.03	398	398	87.47	Pentatricopeptide repeat-containing protein At3g26630, chloroplastic OS=Arabidopsis thaliana GN=PCMP-A6 PE=2 SV=1
Unigene8543_All	sp|A0JN61|RPC9_BOVIN	29.69	128	128	86.49	DNA-directed RNA polymerase III subunit RPC9 OS=Bos taurus GN=CRCP PE=2 SV=1
CL397.Contig2_All	sp|Q9FHW2|SWC6_ARATH	72.61	157	156	91.23	SWR1 complex subunit 6 OS=Arabidopsis thaliana GN=SWC6 PE=1 SV=1
CL5932.Contig1_All	sp|Q9LHA4|VA0D2_ARATH	92.88	351	351	100	V-type proton ATPase subunit d2 OS=Arabidopsis thaliana GN=VHA-d2 PE=1 SV=1
CL6056.Contig2_All	sp|B2G8V5|RL36_LACRJ	73.68	38	38	97.44	50S ribosomal protein L36 OS=Lactobacillus reuteri (strain JCM 1112) GN=rpmJ PE=3 SV=1
CL2375.Contig4_All	sp|Q9S7H4|CM2_ARATH	62.19	283	252	95.09	Chorismate mutase 2 OS=Arabidopsis thaliana GN=CM2 PE=1 SV=1
CL5443.Contig1_All	sp|Q940M4|OCT7_ARATH	62.3	488	483	96.6	Organic cation/carnitine transporter 7 OS=Arabidopsis thaliana GN=OCT7 PE=2 SV=1
CL6000.Contig1_All	sp|Q9ZUU1|KAD1_ARATH	78.84	241	241	84.86	Adenylate kinase 1, chloroplastic OS=Arabidopsis thaliana GN=ADK PE=2 SV=1
CL3653.Contig7_All	sp|Q9LVY1|TAT_ARATH	59.38	416	416	99.05	Tyrosine aminotransferase OS=Arabidopsis thaliana GN=TAT PE=2 SV=1
Unigene10016_All	sp|A0L5Z9|RL17_MAGSM	55.75	113	113	89.68	50S ribosomal protein L17 OS=Magnetococcus sp. (strain MC-1) GN=rplQ PE=3 SV=1
CL4359.Contig2_All	sp|P54069|BEM46_SCHPO	37.98	287	271	90.64	Protein bem46 OS=Schizosaccharomyces pombe (strain 972 / ATCC 24843) GN=bem46 PE=2 SV=3
CL3026.Contig1_All	sp|Q2QY53|CIPKW_ORYSJ	83.11	438	435	99.32	CBL-interacting protein kinase 32 OS=Oryza sativa subsp. japonica GN=CIPK32 PE=2 SV=2
CL1035.Contig1_All	sp|Q93YT1|GLR32_ARATH	64.54	863	863	94.63	Glutamate receptor 3.2 OS=Arabidopsis thaliana GN=GLR3.2 PE=1 SV=2
Unigene3745_All	sp|Q93VH6|GIF3_ARATH	53.48	230	219	98.21	GRF1-interacting factor 3 OS=Arabidopsis thaliana GN=GIF3 PE=1 SV=1
CL1020.Contig1_All	sp|Q8VZJ7|P4H9_ARATH	71.48	277	277	96.18	Probable prolyl 4-hydroxylase 9 OS=Arabidopsis thaliana GN=P4H9 PE=2 SV=1
CL2735.Contig3_All	sp|O22151|GOS12_ARATH	77.43	257	257	100	Golgi SNAP receptor complex member 1-2 OS=Arabidopsis thaliana GN=GOS12 PE=1 SV=2
CL5690.Contig1_All	sp|Q38997|KIN10_ARATH	83.77	499	496	92.71	SNF1-related protein kinase catalytic subunit alpha KIN10 OS=Arabidopsis thaliana GN=KIN10 PE=1 SV=2
CL1575.Contig1_All	sp|O82804|ELF3_ARATH	32.69	829	692	99.57	Protein EARLY FLOWERING 3 OS=Arabidopsis thaliana GN=ELF3 PE=1 SV=1
CL4941.Contig6_All	sp|Q9LZL3|PCS1L_ARATH	65.78	412	408	90.07	Aspartic proteinase PCS1 OS=Arabidopsis thaliana GN=PCS1 PE=2 SV=1
CL3958.Contig2_All	sp|Q9LH02|FH17_ARATH	69.63	438	429	86.67	Formin-like protein 17 OS=Arabidopsis thaliana GN=FH17 PE=3 SV=2
CL3539.Contig3_All	sp|Q6Z4H0|6PGL2_ORYSJ	71.32	258	258	92.14	Probable 6-phosphogluconolactonase 2 OS=Oryza sativa subsp. japonica GN=Os07g0604000 PE=2 SV=1
CL855.Contig1_All	sp|Q8H0S9|PSA_ARATH	81.42	888	883	100	Puromycin-sensitive aminopeptidase OS=Arabidopsis thaliana GN=MPA1 PE=1 SV=1
Unigene13088_All	sp|P04045|PHSL1_SOLTU	77.25	967	964	99.79	Alpha-1,4 glucan phosphorylase L-1 isozyme, chloroplastic/amyloplastic OS=Solanum tuberosum PE=1 SV=2
CL2198.Contig3_All	sp|Q8W013|COMT1_CATRO	52.49	362	362	99.72	Caffeic acid 3-O-methyltransferase OS=Catharanthus roseus GN=COMT1 PE=2 SV=1
CL1703.Contig2_All	sp|O24145|4CL1_TOBAC	76.77	538	538	98.35	4-coumarate--CoA ligase 1 OS=Nicotiana tabacum GN=4CL1 PE=2 SV=1
CL4656.Contig1_All	sp|Q9LU46|RH35_ARATH	83.56	590	589	99.66	DEAD-box ATP-dependent RNA helicase 35 OS=Arabidopsis thaliana GN=RH35 PE=2 SV=1
CL1011.Contig2_All	sp|Q9HB07|MYG1_HUMAN	50.16	313	308	81.91	UPF0160 protein MYG1, mitochondrial OS=Homo sapiens GN=C12orf10 PE=1 SV=2
CL7060.Contig3_All	sp|Q8RVQ5|SEC10_ARATH	81.28	812	801	97.09	Exocyst complex component SEC10 OS=Arabidopsis thaliana GN=SEC10 PE=1 SV=2
CL4474.Contig3_All	sp|Q9M3B9|AB20B_ARATH	82.52	1413	1408	100	ABC transporter B family member 20 OS=Arabidopsis thaliana GN=ABCB20 PE=1 SV=1
CL1129.Contig4_All	sp|Q40089|ATP4_IPOBA	83.58	201	200	100	ATP synthase subunit delta', mitochondrial OS=Ipomoea batatas PE=1 SV=1
CL2558.Contig2_All	sp|Q9C7A2|Y3236_ARATH	76.9	580	579	98.14	Ankyrin repeat-containing protein At3g12360 OS=Arabidopsis thaliana GN=At3g12360 PE=2 SV=1
CL7176.Contig2_All	sp|O82179|GCSH2_ARATH	78.85	156	156	100	Glycine cleavage system H protein 2, mitochondrial OS=Arabidopsis thaliana GN=GDH2 PE=2 SV=1
CL2627.Contig2_All	sp|Q9C8N5|STOP1_ARATH	53.32	542	496	99.4	Protein SENSITIVE TO PROTON RHIZOTOXICITY 1 OS=Arabidopsis thaliana GN=STOP1 PE=2 SV=1
CL4020.Contig2_All	sp|Q9ST62|NDB1_SOLTU	70.56	574	571	98.96	External alternative NAD(P)H-ubiquinone oxidoreductase B1, mitochondrial OS=Solanum tuberosum GN=NDB1 PE=1 SV=1
Unigene3819_All	sp|Q9SGA6|RS191_ARATH	81.82	143	143	100	40S ribosomal protein S19-1 OS=Arabidopsis thaliana GN=RPS19A PE=2 SV=1
CL4076.Contig3_All	sp|Q9LPL4|SKP2A_ARATH	70.83	360	351	97.5	F-box protein SKP2A OS=Arabidopsis thaliana GN=SKP2A PE=1 SV=1
CL544.Contig2_All	sp|Q680Q4|SIZ1_ARATH	61.24	872	853	96.49	E3 SUMO-protein ligase SIZ1 OS=Arabidopsis thaliana GN=SIZ1 PE=1 SV=2
Unigene15595_All	sp|D7STK2|GATC_VITVI	67.39	138	137	100	Glutamyl-tRNA(Gln) amidotransferase subunit C, chloroplastic/mitochondrial OS=Vitis vinifera GN=GATC PE=3 SV=1
Unigene20403_All	sp|Q8VZW3|CFI3_ARATH	72.08	197	197	94.26	Probable chalcone--flavonone isomerase 3 OS=Arabidopsis thaliana GN=CHI3 PE=1 SV=1
CL4453.Contig1_All	sp|Q8T7K0|ALIX_DICDI	28.17	717	694	87.41	ALG-2 interacting protein X OS=Dictyostelium discoideum GN=alxA PE=1 SV=1
CL5234.Contig2_All	sp|Q9LY62|GT644_ARATH	69.26	309	307	91.92	Glycosyltransferase family 64 protein C4 OS=Arabidopsis thaliana GN=EPC1 PE=2 SV=1
CL8035.Contig1_All	sp|Q5R533|SERC3_PONAB	30.45	440	434	91.75	Serine incorporator 3 OS=Pongo abelii GN=SERINC3 PE=2 SV=1
CL4462.Contig2_All	sp|Q9FE20|PBS1_ARATH	67.8	413	401	87.94	Serine/threonine-protein kinase PBS1 OS=Arabidopsis thaliana GN=PBS1 PE=1 SV=1
CL3894.Contig2_All	sp|Q5BK18|NARFL_RAT	44.47	488	467	98.11	Cytosolic Fe-S cluster assembly factor NARFL OS=Rattus norvegicus GN=Narfl PE=2 SV=1
Unigene10100_All	sp|Q9SRQ7|NPC4_ARATH	66.89	444	441	81.97	Non-specific phospholipase C4 OS=Arabidopsis thaliana GN=NPC4 PE=1 SV=1
Unigene9816_All	sp|Q940V3|U91A1_ARATH	39.33	478	456	97.02	UDP-glycosyltransferase 91A1 OS=Arabidopsis thaliana GN=UGT91A1 PE=2 SV=1
CL3821.Contig2_All	sp|Q9SZ11|GPDL3_ARATH	56.73	721	715	94.2	Glycerophosphodiester phosphodiesterase GDPDL3 OS=Arabidopsis thaliana GN=GDPDL3 PE=1 SV=3
CL2380.Contig1_All	sp|Q93YQ1|RTOR1_ARATH	72.95	1379	1344	100	Regulatory-associated protein of TOR 1 OS=Arabidopsis thaliana GN=RAPTOR1 PE=1 SV=1
CL3222.Contig3_All	sp|Q9LZR3|CSLA9_ARATH	79.55	533	532	99.81	Glucomannan 4-beta-mannosyltransferase 9 OS=Arabidopsis thaliana GN=CSLA9 PE=2 SV=1
Unigene10869_All	sp|Q9FVL0|HBL1_MEDSA	76.73	159	159	99.38	Non-symbiotic hemoglobin 1 OS=Medicago sativa GN=MHB1 PE=2 SV=1
Unigene8595_All	sp|Q9M8U1|CML18_ARATH	78.44	167	165	100	Probable calcium-binding protein CML18 OS=Arabidopsis thaliana GN=CML18 PE=1 SV=1
CL3571.Contig2_All	sp|Q6Z2G9|TLP5_ORYSJ	68.84	430	428	100	Tubby-like F-box protein 5 OS=Oryza sativa subsp. japonica GN=TULP5 PE=2 SV=1
CL5697.Contig2_All	sp|Q9SYH2|TAF9_ARATH	72.93	181	180	98.36	Transcription initiation factor TFIID subunit 9 OS=Arabidopsis thaliana GN=TAF9 PE=1 SV=1
CL2370.Contig3_All	sp|D2XNQ8|FLOT1_MEDTR	79.33	479	478	100	Flotillin-like protein 1 OS=Medicago truncatula GN=FLOT1 PE=2 SV=1
CL2797.Contig2_All	sp|Q9SIB2|KCS12_ARATH	64.96	448	444	93.28	3-ketoacyl-CoA synthase 12 OS=Arabidopsis thaliana GN=KCS12 PE=2 SV=1
CL2686.Contig6_All	sp|Q5C9I9|ISPD_MENPI	58.96	251	251	94.72	(-)-isopiperitenol/(-)-carveol dehydrogenase, mitochondrial OS=Mentha piperita PE=1 SV=1
CL670.Contig6_All	sp|Q9ASS4|Y5838_ARATH	62.27	591	590	95.16	Probably inactive leucine-rich repeat receptor-like protein kinase At5g48380 OS=Arabidopsis thaliana GN=At5g48380 PE=1 SV=1
CL5326.Contig3_All	sp|P48147|PPCE_HUMAN	55.66	724	708	99.72	Prolyl endopeptidase OS=Homo sapiens GN=PREP PE=1 SV=2
CL4863.Contig2_All	sp|O64511|TLOV1_ARATH	58.56	374	363	90.98	Protein TWIN LOV 1 OS=Arabidopsis thaliana GN=TLP1 PE=1 SV=2
CL4088.Contig1_All	sp|O81221|ACT_GOSHI	98.41	377	377	100	Actin OS=Gossypium hirsutum PE=3 SV=1
Unigene4092_All	sp|P0DF77|SSB_STRPQ	100	136	136	83.44	Single-stranded DNA-binding protein OS=Streptococcus pyogenes serotype M3 (strain SSI-1) GN=ssb PE=3 SV=1
CL3756.Contig3_All	sp|Q9UQ80|PA2G4_HUMAN	52.62	344	342	86.8	Proliferation-associated protein 2G4 OS=Homo sapiens GN=PA2G4 PE=1 SV=3
CL3669.Contig3_All	sp|Q653H7|ARFR_ORYSJ	68.15	719	700	100	Auxin response factor 18 OS=Oryza sativa subsp. japonica GN=ARF18 PE=2 SV=1
CL7472.Contig1_All	sp|Q9ZWQ8|PAP_CITUN	66.18	340	321	99.38	Plastid-lipid-associated protein, chloroplastic OS=Citrus unshiu GN=PAP PE=2 SV=1
CL4656.Contig5_All	sp|Q9LU46|RH35_ARATH	83.9	590	589	99.66	DEAD-box ATP-dependent RNA helicase 35 OS=Arabidopsis thaliana GN=RH35 PE=2 SV=1
CL1646.Contig3_All	sp|F4JMI5|GUX7_ARATH	64.96	448	448	90.69	Putative glucuronosyltransferase PGSIP7 OS=Arabidopsis thaliana GN=PGSIP7 PE=3 SV=1
CL2243.Contig2_All	sp|Q8GZA4|CBSX6_ARATH	66.9	420	410	96.47	CBS domain-containing protein CBSX6 OS=Arabidopsis thaliana GN=CBSX6 PE=1 SV=1
Unigene9511_All	sp|Q9FJ93|DRE1D_ARATH	54.82	197	190	84.82	Dehydration-responsive element-binding protein 1D OS=Arabidopsis thaliana GN=DREB1D PE=2 SV=1
CL4984.Contig1_All	sp|Q9M352|RL362_ARATH	78.18	110	110	98.21	60S ribosomal protein L36-2 OS=Arabidopsis thaliana GN=RPL36B PE=2 SV=1
CL1316.Contig4_All	sp|Q9ZT07|RKS1_ARATH	51.08	836	814	97.72	G-type lectin S-receptor-like serine/threonine-protein kinase RKS1 OS=Arabidopsis thaliana GN=RKS1 PE=3 SV=3
Unigene4968_All	sp|Q9C5Y2|KAO2_ARATH	67.02	467	464	94.89	Ent-kaurenoic acid oxidase 2 OS=Arabidopsis thaliana GN=KAO2 PE=2 SV=2
CL3883.Contig4_All	sp|Q9SB63|MOS1_ARATH	31	1668	1376	97.45	Protein MODIFIER OF SNC1 1 OS=Arabidopsis thaliana GN=MOS1 PE=1 SV=2
Unigene917_All	sp|Q940S5|COPZ1_ARATH	81.25	176	176	99.44	Coatomer subunit zeta-1 OS=Arabidopsis thaliana GN=At1g60970 PE=2 SV=1
Unigene22691_All	sp|Q9LTC0|Y5707_ARATH	51.81	359	354	86.34	Probable receptor-like protein kinase At5g47070 OS=Arabidopsis thaliana GN=At5g47070 PE=1 SV=1
Unigene13116_All	sp|O22494|GSHB_SOLLC	69.51	492	491	89.93	Glutathione synthetase, chloroplastic OS=Solanum lycopersicum GN=GSH2 PE=2 SV=1
CL2938.Contig2_All	sp|Q0DVX2|RH50_ORYSJ	54.99	651	582	90.8	DEAD-box ATP-dependent RNA helicase 50 OS=Oryza sativa subsp. japonica GN=Os03g0108600 PE=2 SV=2
CL8351.Contig2_All	sp|Q9LW15|CX5B1_ARATH	62.66	158	158	89.77	Cytochrome c oxidase subunit 5b-1, mitochondrial OS=Arabidopsis thaliana GN=COX5B-1 PE=2 SV=1
CL5670.Contig2_All	sp|Q9FUM1|EF1G_PRUAV	74.94	423	422	100	Elongation factor 1-gamma OS=Prunus avium PE=2 SV=1
Unigene19205_All	sp|Q9SCP4|PP279_ARATH	64.81	412	412	92.17	Pentatricopeptide repeat-containing protein At3g53170 OS=Arabidopsis thaliana GN=At3g53170 PE=3 SV=1
CL4157.Contig1_All	sp|Q94KL7|SILD_FORIN	60.22	274	272	98.19	Secoisolariciresinol dehydrogenase (Fragment) OS=Forsythia intermedia PE=1 SV=1
Unigene9576_All	sp|Q9SZ53|P2C60_ARATH	78.67	361	357	100	Probable protein phosphatase 2C 60 OS=Arabidopsis thaliana GN=At4g31860 PE=2 SV=1
CL7976.Contig3_All	sp|Q8LE47|PPR87_ARATH	61.48	379	379	92.89	Pentatricopeptide repeat-containing protein At1g61870, mitochondrial OS=Arabidopsis thaliana GN=PPR336 PE=2 SV=2
CL4202.Contig2_All	sp|Q5NB11|CHI10_ORYSJ	70.34	236	236	81.38	Chitinase 10 OS=Oryza sativa subsp. japonica GN=Cht10 PE=2 SV=1
CL2638.Contig5_All	sp|Q9LHN4|LPAT5_ARATH	66.37	342	342	91.2	Probable 1-acyl-sn-glycerol-3-phosphate acyltransferase 5 OS=Arabidopsis thaliana GN=LPAT5 PE=2 SV=1
CL2449.Contig6_All	sp|F4IHJ0|SFH8_ARATH	71.98	621	620	97.95	Phosphatidylinositol/phosphatidylcholine transfer protein SFH8 OS=Arabidopsis thaliana GN=SFH8 PE=2 SV=1
CL5762.Contig2_All	sp|Q94AZ4|CML13_ARATH	80.41	148	148	100	Probable calcium-binding protein CML13 OS=Arabidopsis thaliana GN=CML13 PE=2 SV=1
CL7413.Contig2_All	sp|Q8C8N2|SCAI_MOUSE	34.72	579	526	86.8	Protein SCAI OS=Mus musculus GN=Scai PE=1 SV=2
CL3738.Contig1_All	sp|Q9SRV1|BPM4_ARATH	75.2	375	375	80.65	BTB/POZ and MATH domain-containing protein 4 OS=Arabidopsis thaliana GN=BPM4 PE=1 SV=1
CL2052.Contig1_All	sp|O64792|PIGP_ARATH	60.83	120	120	87.59	Phosphatidylinositol N-acetylglucosaminyltransferase subunit P OS=Arabidopsis thaliana GN=At1g61280 PE=2 SV=1
CL556.Contig6_All	sp|Q6AWW5|Y5262_ARATH	28.72	470	463	88.36	Ankyrin repeat-containing protein At5g02620 OS=Arabidopsis thaliana GN=At5g02620 PE=1 SV=1
Unigene19042_All	sp|Q8VYU3|GCH1_SOLLC	62.95	475	445	97.59	GTP cyclohydrolase 1 OS=Solanum lycopersicum GN=GCH1 PE=1 SV=1
Unigene11988_All	sp|Q05737|YPTM2_MAIZE	91.63	203	203	100	GTP-binding protein YPTM2 OS=Zea mays GN=YPTM2 PE=2 SV=1
CL808.Contig1_All	sp|Q8L518|CK2_ARATH	68.58	331	331	94.57	Probable choline kinase 2 OS=Arabidopsis thaliana GN=At1g74320 PE=2 SV=1
CL6556.Contig2_All	sp|Q9SD88|ASTER_ARATH	71.84	103	103	96.26	Protein Asterix OS=Arabidopsis thaliana GN=At5g07960 PE=3 SV=1
CL4962.Contig4_All	sp|P49572|TRPC_ARATH	67.72	378	378	94.03	Indole-3-glycerol phosphate synthase, chloroplastic OS=Arabidopsis thaliana GN=At2g04400 PE=2 SV=2
Unigene22846_All	sp|Q9XJ36|CLPR2_ARATH	69.14	256	254	91.04	ATP-dependent Clp protease proteolytic subunit-related protein 2, chloroplastic OS=Arabidopsis thaliana GN=CLPR2 PE=1 SV=1
CL7315.Contig1_All	sp|Q9SKY8|HSP7H_ARATH	70.03	574	562	99.82	Heat shock 70 kDa protein 8 OS=Arabidopsis thaliana GN=HSP70-8 PE=1 SV=1
CL6764.Contig1_All	sp|P05100|3MG1_ECOLI	33.7	184	182	97.33	DNA-3-methyladenine glycosylase 1 OS=Escherichia coli (strain K12) GN=tag PE=1 SV=1
CL6907.Contig1_All	sp|Q8LGI2|SCPDL_ARATH	70.23	440	439	96.7	Probable mitochondrial saccharopine dehydrogenase-like oxidoreductase At5g39410 OS=Arabidopsis thaliana GN=At5g39410 PE=1 SV=2
Unigene15374_All	sp|O94673|YG75_SCHPO	25.5	353	337	83.62	Uncharacterized membrane protein C776.05 OS=Schizosaccharomyces pombe (strain 972 / ATCC 24843) GN=SPBC776.05 PE=4 SV=2
CL7744.Contig2_All	sp|Q9D853|MET10_MOUSE	37.84	259	207	84.84	Methyltransferase-like protein 10 OS=Mus musculus GN=Mettl10 PE=2 SV=1
Unigene21828_All	sp|Q39613|CYPH_CATRO	92.44	172	172	100	Peptidyl-prolyl cis-trans isomerase OS=Catharanthus roseus GN=PCKR1 PE=1 SV=1
CL1733.Contig3_All	sp|Q9SFC7|FB135_ARATH	24.76	424	363	87.05	F-box protein At3g07870 OS=Arabidopsis thaliana GN=At3g07870 PE=2 SV=1
CL4868.Contig2_All	sp|Q9C8G5|CSCLD_ARATH	63.62	723	715	98.76	CSC1-like protein ERD4 OS=Arabidopsis thaliana GN=ERD4 PE=2 SV=1
CL4424.Contig4_All	sp|Q5N712|JM705_ORYSJ	44.59	1146	1053	81.88	Lysine-specific demethylase JMJ705 OS=Oryza sativa subsp. japonica GN=JMJ705 PE=1 SV=1
CL696.Contig18_All	sp|Q7XTV7|HIP1_ORYSJ	38.48	751	665	99.7	Probable E3 ubiquitin-protein ligase HIP1 OS=Oryza sativa subsp. japonica GN=HIP1 PE=1 SV=2
CL742.Contig4_All	sp|A7T167|GDAP2_NEMVE	35.36	509	473	94.22	Protein GDAP2 homolog OS=Nematostella vectensis GN=gdap2 PE=3 SV=1
Unigene14299_All	sp|P0C8Q8|PP394_ARATH	55.5	645	645	94.16	Pentatricopeptide repeat-containing protein At5g19020, mitochondrial OS=Arabidopsis thaliana GN=PCMP-E42 PE=2 SV=1
CL20.Contig30_All	sp|Q7XUF4|CDKG2_ORYSJ	55.51	780	709	99.86	Cyclin-dependent kinase G-2 OS=Oryza sativa subsp. japonica GN=CDKG-2 PE=2 SV=2
CL5918.Contig2_All	sp|Q9FYB5|DNJ11_ARATH	48.25	143	133	82.61	Chaperone protein dnaJ 11, chloroplastic OS=Arabidopsis thaliana GN=ATJ11 PE=1 SV=2
Unigene21277_All	sp|P13853|HS17C_ARATH	48.99	149	147	93.63	17.6 kDa class I heat shock protein 3 OS=Arabidopsis thaliana GN=HSP17.6C PE=2 SV=2
Unigene15461_All	sp|Q40546|KPYG_TOBAC	85.77	471	471	83.81	Pyruvate kinase isozyme G, chloroplastic OS=Nicotiana tabacum PE=2 SV=1
CL3698.Contig3_All	sp|Q9FKJ0|FK132_ARATH	72.45	363	359	91.35	F-box/kelch-repeat protein At5g60570 OS=Arabidopsis thaliana GN=At5g60570 PE=2 SV=1
CL883.Contig4_All	sp|Q8GWR3|QKIL5_ARATH	64.55	299	286	95.97	KH domain-containing protein At1g09660/At1g09670 OS=Arabidopsis thaliana GN=At1g09660 PE=2 SV=1
Unigene29242_All	sp|F8WKW8|UGT9_GARJA	51.9	368	366	82.43	Crocetin glucoside glucosyltransferase OS=Gardenia jasminoides GN=UGT94E5 PE=1 SV=1
CL1669.Contig1_All	sp|Q94AX4|DLD_ARATH	77.23	571	567	100	D-lactate dehydrogenase [cytochrome], mitochondrial OS=Arabidopsis thaliana GN=DLD PE=1 SV=1
Unigene22540_All	sp|Q41014|FENR2_PEA	82.53	372	372	98.67	Ferredoxin--NADP reductase, root isozyme, chloroplastic OS=Pisum sativum PE=1 SV=2
Unigene1248_All	sp|Q9FNU2|AB25B_ORYSJ	79.71	631	629	98.13	ABC transporter B family member 25 OS=Oryza sativa subsp. japonica GN=OsABCB25 PE=2 SV=1
CL127.Contig2_All	sp|Q6AVI0|RSLE2_ORYSJ	55.73	655	653	90.44	Zinc finger BED domain-containing protein RICESLEEPER 2 OS=Oryza sativa subsp. japonica GN=Os03g0733400 PE=2 SV=1
CL7297.Contig2_All	sp|Q9LD95|SIGF_ARATH	53.12	576	547	100	RNA polymerase sigma factor sigF, chloroplastic OS=Arabidopsis thaliana GN=SIGF PE=1 SV=1
CL1638.Contig4_All	sp|O81027|HMGCL_ARATH	69.12	434	433	92.52	Hydroxymethylglutaryl-CoA lyase, mitochondrial OS=Arabidopsis thaliana GN=HMGCL PE=1 SV=2
CL7278.Contig1_All	sp|A7PZL3|PGLR_VITVI	48.42	411	409	83.3	Probable polygalacturonase OS=Vitis vinifera GN=GSVIVT00026920001 PE=1 SV=1
Unigene14812_All	sp|Q8CAK1|CAF17_MOUSE	30.51	354	302	84.36	Putative transferase CAF17 homolog, mitochondrial OS=Mus musculus GN=Iba57 PE=1 SV=1
CL5947.Contig1_All	sp|Q9SGE9|SYFB_ARATH	74.79	599	598	100	Probable phenylalanine--tRNA ligase beta subunit OS=Arabidopsis thaliana GN=At1g72550 PE=2 SV=1
CL3786.Contig2_All	sp|Q5RFQ0|FCF1_PONAB	67.5	200	198	100	rRNA-processing protein FCF1 homolog OS=Pongo abelii GN=FCF1 PE=2 SV=1
CL4930.Contig1_All	sp|Q7XJ98|KATAM_ARATH	69.77	612	612	98.87	Xyloglucan galactosyltransferase KATAMARI1 OS=Arabidopsis thaliana GN=KAM1 PE=1 SV=1
CL1358.Contig14_All	sp|Q9M8R7|P2C33_ARATH	60.79	505	492	100	Probable protein phosphatase 2C 33 OS=Arabidopsis thaliana GN=PPC6-1 PE=1 SV=1
CL4886.Contig1_All	sp|O80763|NRX1_ARATH	62.22	532	532	92.04	Probable nucleoredoxin 1 OS=Arabidopsis thaliana GN=At1g60420 PE=1 SV=1
CL910.Contig1_All	sp|Q96321|IMA1_ARATH	84.02	532	532	100	Importin subunit alpha-1 OS=Arabidopsis thaliana GN=KAP1 PE=1 SV=2
CL5946.Contig5_All	sp|B8ARW2|TNPO1_ORYSI	77.98	890	890	100	Transportin-1 OS=Oryza sativa subsp. indica GN=OsI_18044 PE=2 SV=1
Unigene650_All	sp|Q8VY22|TBL38_ARATH	52.53	356	354	93.16	Protein trichome birefringence-like 38 OS=Arabidopsis thaliana GN=TBL38 PE=2 SV=1
Unigene12339_All	sp|P13240|DR206_PEA	69.66	178	176	95.65	Disease resistance response protein 206 OS=Pisum sativum GN=PI206 PE=2 SV=2
Unigene1165_All	sp|Q8VZ02|BH048_ARATH	46.97	330	288	88.07	Transcription factor bHLH48 OS=Arabidopsis thaliana GN=BHLH48 PE=2 SV=1
CL6174.Contig1_All	sp|Q8GY89|SRX_ARATH	72	125	125	100	Sulfiredoxin, chloroplastic/mitochondrial OS=Arabidopsis thaliana GN=SRX PE=1 SV=1
CL5373.Contig2_All	sp|P36428|SYA_ARATH	76.88	956	954	95.11	Alanine--tRNA ligase OS=Arabidopsis thaliana GN=ALATS PE=1 SV=3
Unigene31001_All	sp|Q6PEI7|PYRG1_DANRE	59.85	538	537	90.86	CTP synthase 1 OS=Danio rerio GN=ctps1 PE=1 SV=1
CL3556.Contig2_All	sp|Q9M1K3|SIP21_ARATH	55.51	236	236	99.58	Probable aquaporin SIP2-1 OS=Arabidopsis thaliana GN=SIP2-1 PE=2 SV=1
CL539.Contig3_All	sp|Q93VD3|CIPKN_ARATH	83.02	430	430	89.21	CBL-interacting serine/threonine-protein kinase 23 OS=Arabidopsis thaliana GN=CIPK23 PE=1 SV=1
CL1778.Contig2_All	sp|O80842|CFTSY_ARATH	83.58	341	341	93.17	Cell division protein FtsY homolog, chloroplastic OS=Arabidopsis thaliana GN=CPFTSY PE=1 SV=2
CL143.Contig3_All	sp|O24381|TLC1_SOLTU	78.49	637	629	99.68	Plastidic ATP/ADP-transporter OS=Solanum tuberosum PE=2 SV=2
Unigene17782_All	sp|Q9SD33|U183_ARATH	83.58	402	399	97.32	UPF0183 protein At3g51130 OS=Arabidopsis thaliana GN=At3g51130 PE=2 SV=2
CL4517.Contig2_All	sp|Q9ZQE5|PP153_ARATH	46.76	601	579	100	Pentatricopeptide repeat-containing protein At2g15690 OS=Arabidopsis thaliana GN=PCMP-H66 PE=2 SV=2
CL5881.Contig4_All	sp|Q8VYU7|PPA4_ARATH	63.33	300	299	88.2	Purple acid phosphatase 4 OS=Arabidopsis thaliana GN=PAP4 PE=2 SV=1
CL544.Contig9_All	sp|Q680Q4|SIZ1_ARATH	58.15	877	859	97.17	E3 SUMO-protein ligase SIZ1 OS=Arabidopsis thaliana GN=SIZ1 PE=1 SV=2
CL2733.Contig1_All	sp|Q9Y5K5|UCHL5_HUMAN	49.54	329	312	94.83	Ubiquitin carboxyl-terminal hydrolase isozyme L5 OS=Homo sapiens GN=UCHL5 PE=1 SV=3
Unigene163_All	sp|Q9SJN2|PP187_ARATH	55.82	421	421	84.71	Pentatricopeptide repeat-containing protein At2g36240 OS=Arabidopsis thaliana GN=At2g36240 PE=2 SV=1
CL140.Contig1_All	sp|Q43086|PYRB1_PEA	84.88	324	324	83.94	Aspartate carbamoyltransferase 1, chloroplastic OS=Pisum sativum GN=PYRB1 PE=2 SV=1
Unigene21830_All	sp|Q96499|RL44_GOSHI	99.05	105	105	100	60S ribosomal protein L44 OS=Gossypium hirsutum GN=RPL44 PE=3 SV=3
CL2283.Contig4_All	sp|Q94BT6|ADO1_ARATH	82.74	614	606	99.51	Adagio protein 1 OS=Arabidopsis thaliana GN=ADO1 PE=1 SV=2
Unigene11553_All	sp|Q8LBM4|ISAM1_ARATH	79.67	123	122	89.05	Iron-sulfur assembly protein IscA-like 1, mitochondrial OS=Arabidopsis thaliana GN=At2g16710 PE=2 SV=2
CL3843.Contig1_All	sp|Q8VZR0|RIBF2_ARATH	54.62	379	362	98.64	FAD synthetase 2, chloroplastic OS=Arabidopsis thaliana GN=RIBF2 PE=1 SV=1
CL300.Contig1_All	sp|O80970|NPY2_ARATH	60.63	602	581	91.64	BTB/POZ domain-containing protein NPY2 OS=Arabidopsis thaliana GN=NPY2 PE=2 SV=1
CL3633.Contig3_All	sp|P19037|HS181_ARATH	73.58	159	159	98.76	18.1 kDa class I heat shock protein OS=Arabidopsis thaliana GN=HSP18.1 PE=2 SV=1
CL662.Contig2_All	sp|Q9C523|DIR19_ARATH	59.78	184	178	96.22	Dirigent protein 19 OS=Arabidopsis thaliana GN=DIR19 PE=2 SV=1
Unigene8944_All	sp|P46897|ATHB7_ARATH	44.4	241	241	93.41	Homeobox-leucine zipper protein ATHB-7 OS=Arabidopsis thaliana GN=ATHB-7 PE=2 SV=2
CL7079.Contig1_All	sp|Q9SHY2|YSL7_ARATH	76.36	664	662	96.22	Probable metal-nicotianamine transporter YSL7 OS=Arabidopsis thaliana GN=YSL7 PE=2 SV=1
Unigene10322_All	sp|Q9S760|HA22D_ARATH	58.65	133	133	98.52	HVA22-like protein d OS=Arabidopsis thaliana GN=HVA22D PE=2 SV=1
CL6057.Contig1_All	sp|Q0ZPV7|CXE1_ACTER	44.04	327	324	96.72	Carboxylesterase 1 OS=Actinidia eriantha GN=CXE1 PE=1 SV=1
CL458.Contig1_All	sp|Q9LSZ0|APO4_ARATH	52.36	296	295	87.54	APO protein 4, mitochondrial OS=Arabidopsis thaliana GN=APO4 PE=2 SV=2
CL708.Contig1_All	sp|Q9FZ19|PPR5_ARATH	66.6	479	479	97.56	Putative pentatricopeptide repeat-containing protein At1g02420 OS=Arabidopsis thaliana GN=At1g02420 PE=3 SV=2
CL2790.Contig10_All	sp|P29162|ASOL_TOBAC	52.74	474	473	85.38	L-ascorbate oxidase homolog OS=Nicotiana tabacum PE=1 SV=1
Unigene3797_All	sp|Q8LC83|RS242_ARATH	87.6	121	120	90.23	40S ribosomal protein S24-2 OS=Arabidopsis thaliana GN=RPS24B PE=2 SV=2
CL2597.Contig5_All	sp|Q9FNX5|DRP1E_ARATH	80.45	624	624	100	Dynamin-related protein 1E OS=Arabidopsis thaliana GN=DRP1E PE=1 SV=1
Unigene1278_All	sp|B0JW21|RSGA_MICAN	41.82	373	330	92.18	Putative ribosome biogenesis GTPase RsgA OS=Microcystis aeruginosa (strain NIES-843) GN=rsgA PE=3 SV=1
CL326.Contig4_All	sp|Q94AH6|CUL1_ARATH	83.24	740	737	99.86	Cullin-1 OS=Arabidopsis thaliana GN=CUL1 PE=1 SV=1
CL5492.Contig1_All	sp|Q6DW73|DGDG2_LOTJA	71.46	459	458	98.92	Digalactosyldiacylglycerol synthase 2, chloroplastic OS=Lotus japonicus GN=DGD2 PE=2 SV=1
Unigene5409_All	sp|Q964D8|BUP1_DICDI	64.08	387	387	98.98	Beta-ureidopropionase OS=Dictyostelium discoideum GN=pyd3 PE=1 SV=1
CL6630.Contig1_All	sp|Q05753|AKRP_ARATH	59.15	355	350	80.46	Ankyrin repeat domain-containing protein, chloroplastic OS=Arabidopsis thaliana GN=AKRP PE=1 SV=2
CL2791.Contig3_All	sp|Q8LLE5|FPP_SOLLC	54.22	592	571	98.11	Filament-like plant protein (Fragment) OS=Solanum lycopersicum GN=FPP PE=1 SV=1
Unigene13109_All	sp|Q7FGZ2|RH1_ARATH	69.74	456	456	87.36	DEAD-box ATP-dependent RNA helicase 1 OS=Arabidopsis thaliana GN=RH1 PE=2 SV=3
Unigene5219_All	sp|Q9M358|UVSSA_ARATH	51.03	678	663	99.85	UV-stimulated scaffold protein A homolog OS=Arabidopsis thaliana GN=At3g61800 PE=3 SV=1
CL567.Contig6_All	sp|Q9LZJ5|AB14C_ARATH	66.51	1520	1512	98.25	ABC transporter C family member 14 OS=Arabidopsis thaliana GN=ABCC14 PE=1 SV=1
CL7077.Contig1_All	sp|Q8GX84|C3H1_ARATH	66.77	337	335	97.67	Zinc finger CCCH domain-containing protein 1 OS=Arabidopsis thaliana GN=At1g01350 PE=2 SV=2
CL4749.Contig1_All	sp|Q941R4|GONS1_ARATH	78.34	337	333	100	GDP-mannose transporter GONST1 OS=Arabidopsis thaliana GN=GONST1 PE=1 SV=2
CL884.Contig2_All	sp|C0LGG9|Y5344_ARATH	61.92	919	909	87.83	Probable LRR receptor-like serine/threonine-protein kinase At1g53440 OS=Arabidopsis thaliana GN=At1g53440 PE=2 SV=2
CL4597.Contig3_All	sp|Q8H0V6|AB3F_ARATH	81.93	703	701	98.04	ABC transporter F family member 3 OS=Arabidopsis thaliana GN=ABCF3 PE=1 SV=1
CL1136.Contig20_All	sp|Q7XA40|RGA3_SOLBU	37.82	1129	992	100	Putative disease resistance protein RGA3 OS=Solanum bulbocastanum GN=RGA3 PE=2 SV=2
CL358.Contig16_All	sp|Q9SZL8|FRS5_ARATH	34.78	644	631	80.08	Protein FAR1-RELATED SEQUENCE 5 OS=Arabidopsis thaliana GN=FRS5 PE=2 SV=1
CL7397.Contig2_All	sp|O81304|PAP11_ARATH	67.02	191	185	87.26	Probable plastid-lipid-associated protein 11 OS=Arabidopsis thaliana GN=PAP11 PE=2 SV=1
Unigene7381_All	sp|Q9LMM6|BPS1_ARATH	49.85	337	326	93.41	Protein BPS1, chloroplastic OS=Arabidopsis thaliana GN=BPS1 PE=2 SV=1
CL2359.Contig3_All	sp|Q9LPR8|SCL3_ARATH	70.39	439	437	90.66	Scarecrow-like protein 3 OS=Arabidopsis thaliana GN=SCL3 PE=2 SV=1
CL3509.Contig2_All	sp|Q6AWW5|Y5262_ARATH	49.34	529	516	98.47	Ankyrin repeat-containing protein At5g02620 OS=Arabidopsis thaliana GN=At5g02620 PE=1 SV=1
Unigene2414_All	sp|Q9SQI3|FATB_GOSHI	72.62	409	401	97.09	Palmitoyl-acyl carrier protein thioesterase, chloroplastic OS=Gossypium hirsutum GN=FATB1 PE=1 SV=1
Unigene16731_All	sp|Q93ZY3|STT3A_ARATH	83.08	780	769	98.72	Dolichyl-diphosphooligosaccharide--protein glycosyltransferase subunit STT3A OS=Arabidopsis thaliana GN=STT3A PE=2 SV=1
CL4515.Contig1_All	sp|Q7SYN4|5NT3_DANRE	34.41	279	264	92.31	Cytosolic 5'-nucleotidase 3 OS=Danio rerio GN=nt5c3 PE=2 SV=2
CL2307.Contig3_All	sp|P57681|PCYOX_ARATH	62.21	471	466	93.2	Farnesylcysteine lyase OS=Arabidopsis thaliana GN=FLCY PE=1 SV=1
CL2551.Contig2_All	sp|Q54GN8|NSA2_DICDI	72.27	256	256	98.46	Ribosome biogenesis protein NSA2 homolog OS=Dictyostelium discoideum GN=nsa2 PE=3 SV=1
CL968.Contig2_All	sp|Q6GLP4|RMD5A_XENLA	36.48	381	369	94.37	Protein RMD5 homolog A OS=Xenopus laevis GN=rmnd5a PE=2 SV=1
CL5565.Contig1_All	sp|Q54KM6|KAT_DICDI	35.2	429	419	96.32	Kynurenine--oxoglutarate transaminase OS=Dictyostelium discoideum GN=ccbl PE=3 SV=1
Unigene3679_All	sp|Q8DKR7|DNAJ_THEEB	52.72	349	339	90.88	Chaperone protein DnaJ OS=Thermosynechococcus elongatus (strain BP-1) GN=dnaJ PE=3 SV=2
CL777.Contig2_All	sp|P17569|NIA_CUCMA	70.08	919	918	100	Nitrate reductase [NADH] OS=Cucurbita maxima PE=2 SV=1
Unigene8421_All	sp|Q5Z676|CML29_ORYSJ	46.98	149	146	85.88	Probable calcium-binding protein CML29 OS=Oryza sativa subsp. japonica GN=CML29 PE=2 SV=1
Unigene4992_All	sp|Q9FE17|SIR1_ARATH	64.69	422	422	89.22	NAD-dependent protein deacetylase SRT1 OS=Arabidopsis thaliana GN=SRT1 PE=2 SV=1
Unigene15372_All	sp|Q10QA5|D14_ORYSJ	42.25	258	257	80.82	Probable strigolactone esterase D14 OS=Oryza sativa subsp. japonica GN=D14 PE=1 SV=1
CL2278.Contig4_All	sp|Q9LV10|PTR53_ARATH	57.36	598	591	95.94	Protein NRT1/ PTR FAMILY 2.11 OS=Arabidopsis thaliana GN=NPF2.11 PE=1 SV=1
Unigene8380_All	sp|P38557|TBG1_ARATH	93.83	470	470	99.16	Tubulin gamma-1 chain OS=Arabidopsis thaliana GN=TUBG1 PE=1 SV=1
CL910.Contig3_All	sp|Q96321|IMA1_ARATH	84.02	532	532	100	Importin subunit alpha-1 OS=Arabidopsis thaliana GN=KAP1 PE=1 SV=2
Unigene22744_All	sp|Q01591|TPM1_SOLLC	73.85	218	218	91.6	Osmotin-like protein TPM-1 (Fragment) OS=Solanum lycopersicum GN=TPM-1 PE=2 SV=1
CL1469.Contig4_All	sp|Q8VYU3|GCH1_SOLLC	60.72	415	387	84.87	GTP cyclohydrolase 1 OS=Solanum lycopersicum GN=GCH1 PE=1 SV=1
CL669.Contig8_All	sp|Q9LYT3|TT12_ARATH	65.43	457	457	90.14	Protein TRANSPARENT TESTA 12 OS=Arabidopsis thaliana GN=TT12 PE=2 SV=1
CL533.Contig3_All	sp|Q803I2|ERGI3_DANRE	53.85	390	383	100	Endoplasmic reticulum-Golgi intermediate compartment protein 3 OS=Danio rerio GN=ergic3 PE=2 SV=1
CL7545.Contig1_All	sp|B8AJT9|MRS2I_ORYSI	82.67	375	362	95.01	Magnesium transporter MRS2-I OS=Oryza sativa subsp. indica GN=MRS2-I PE=3 SV=1
CL3528.Contig3_All	sp|Q67XQ0|Y4424_ARATH	69.81	530	493	99.8	DUF21 domain-containing protein At4g14240 OS=Arabidopsis thaliana GN=CBSDUF1 PE=1 SV=1
CL2487.Contig1_All	sp|O94703|RPA12_SCHPO	31.62	117	113	94.96	DNA-directed RNA polymerase I subunit RPA12 OS=Schizosaccharomyces pombe (strain 972 / ATCC 24843) GN=rpa12 PE=3 SV=1
CL1361.Contig4_All	sp|Q43497|MDAR_SOLLC	81.57	434	433	100	Monodehydroascorbate reductase OS=Solanum lycopersicum GN=AFRR PE=1 SV=1
CL644.Contig5_All	sp|P93025|PHOT2_ARATH	71.98	878	845	92.35	Phototropin-2 OS=Arabidopsis thaliana GN=PHOT2 PE=1 SV=2
CL7261.Contig1_All	sp|Q84VY3|STAD6_ARATH	71.55	355	353	90.28	Acyl-[acyl-carrier-protein] desaturase 6, chloroplastic OS=Arabidopsis thaliana GN=S-ACP-DES6 PE=2 SV=2
CL390.Contig1_All	sp|O23240|D2HDH_ARATH	67.77	574	557	99.64	D-2-hydroxyglutarate dehydrogenase, mitochondrial OS=Arabidopsis thaliana GN=D2HGDH PE=1 SV=3
CL1190.Contig7_All	sp|Q9XGW1|AGO10_ARATH	78.55	1007	988	100	Protein argonaute 10 OS=Arabidopsis thaliana GN=AGO10 PE=2 SV=1
CL4014.Contig5_All	sp|Q9X0Y1|P1254_THEMA	24.31	181	179	82.87	Phosphorylated carbohydrates phosphatase TM_1254 OS=Thermotoga maritima (strain ATCC 43589 / MSB8 / DSM 3109 / JCM 10099) GN=TM_1254 PE=1 SV=1
CL2351.Contig2_All	sp|Q9LZW4|CIPKE_ARATH	63.38	426	424	95.93	CBL-interacting serine/threonine-protein kinase 14 OS=Arabidopsis thaliana GN=CIPK14 PE=1 SV=1
Unigene17715_All	sp|Q38833|CHLG_ARATH	78.34	374	373	96.38	Chlorophyll synthase, chloroplastic OS=Arabidopsis thaliana GN=CHLG PE=2 SV=1
CL2476.Contig1_All	sp|Q9C5D7|CAMT3_ARATH	63.27	226	226	97.41	Probable caffeoyl-CoA O-methyltransferase At4g26220 OS=Arabidopsis thaliana GN=At4g26220 PE=2 SV=1
CL5826.Contig2_All	sp|Q9WTV5|PSMD9_RAT	31.78	214	192	86.49	26S proteasome non-ATPase regulatory subunit 9 OS=Rattus norvegicus GN=Psmd9 PE=1 SV=1
CL2893.Contig4_All	sp|Q9C977|PP135_ARATH	54.93	619	596	100	Pentatricopeptide repeat-containing protein At1g80270, mitochondrial OS=Arabidopsis thaliana GN=At1g80270 PE=2 SV=1
CL2763.Contig2_All	sp|O81865|P2A01_ARATH	43.41	205	202	82.11	Protein PHLOEM PROTEIN 2-LIKE A1 OS=Arabidopsis thaliana GN=PP2A1 PE=2 SV=1
Unigene17947_All	sp|P81748|MIFH_TRITR	40.87	115	114	100	Macrophage migration inhibitory factor homolog OS=Trichuris trichiura PE=1 SV=2
Unigene16839_All	sp|B9LSX2|RLME_HALLT	32.81	256	220	81.78	Ribosomal RNA large subunit methyltransferase E OS=Halorubrum lacusprofundi (strain ATCC 49239 / DSM 5036 / JCM 8891 / ACAM 34) GN=rlmE PE=3 SV=1
CL3012.Contig4_All	sp|A4KA45|PROF4_CORAV	81.95	133	133	100	Profilin-4 OS=Corylus avellana PE=1 SV=1
CL3150.Contig3_All	sp|Q93ZC5|AOC4_ARATH	66.83	208	206	81.1	Allene oxide cyclase 4, chloroplastic OS=Arabidopsis thaliana GN=AOC4 PE=2 SV=1
Unigene22699_All	sp|Q1ECI2|ERF23_ARATH	61.64	159	157	81.77	Ethylene-responsive transcription factor ERF023 OS=Arabidopsis thaliana GN=ERF023 PE=2 SV=1
CL1971.Contig1_All	sp|Q9SD53|Y3720_ARATH	24.16	476	416	87.39	UPF0481 protein At3g47200 OS=Arabidopsis thaliana GN=At3g47200 PE=2 SV=1
Unigene13003_All	sp|Q9ZWQ9|FLS_CITUN	73.56	329	329	98.21	Flavonol synthase/flavanone 3-hydroxylase OS=Citrus unshiu GN=FLS PE=1 SV=1
CL6737.Contig4_All	sp|Q9SFB5|SCP27_ARATH	73.95	430	430	93.68	Serine carboxypeptidase-like 27 OS=Arabidopsis thaliana GN=SCPL27 PE=2 SV=1
CL1412.Contig2_All	sp|Q0D4B2|CIPKL_ORYSJ	68.06	432	428	81.52	CBL-interacting protein kinase 21 OS=Oryza sativa subsp. japonica GN=CIPK21 PE=2 SV=2
Unigene14364_All	sp|Q9SAK0|PP132_ARATH	80.87	758	758	90.67	Pentatricopeptide repeat-containing protein At1g79490, mitochondrial OS=Arabidopsis thaliana GN=EMB2217 PE=2 SV=1
CL2790.Contig9_All	sp|P29162|ASOL_TOBAC	45.77	603	536	96.75	L-ascorbate oxidase homolog OS=Nicotiana tabacum PE=1 SV=1
Unigene825_All	sp|P86809|NLTP2_APIGA	63.49	63	63	94.03	Non-specific lipid-transfer protein 2 OS=Apium graveolens var. rapaceum PE=1 SV=1
Unigene8809_All	sp|P30109|GSTF1_TOBAC	44.71	208	207	97.18	Glutathione S-transferase PARB OS=Nicotiana tabacum GN=PARB PE=2 SV=1
CL3172.Contig4_All	sp|A7LXU3|BGH3B_BACO1	31.02	648	629	80.03	Beta-glucosidase BoGH3B OS=Bacteroides ovatus (strain ATCC 8483 / DSM 1896 / JCM 5824 / NCTC 11153) GN=BACOVA_02659 PE=1 SV=1
CL5758.Contig2_All	sp|B9FDT1|OST1B_ORYSJ	71.13	381	381	80.55	Dolichyl-diphosphooligosaccharide--protein glycosyltransferase subunit 1B OS=Oryza sativa subsp. japonica GN=OST1B PE=2 SV=1
Unigene17044_All	sp|Q38830|IAA12_ARATH	51.91	262	208	87.03	Auxin-responsive protein IAA12 OS=Arabidopsis thaliana GN=IAA12 PE=1 SV=1
Unigene8503_All	sp|Q9SXC8|UFC1_ARATH	92.53	174	174	100	Ubiquitin-fold modifier-conjugating enzyme 1 OS=Arabidopsis thaliana GN=At1g27530 PE=2 SV=1
Unigene7897_All	sp|Q9SD80|TOM5_ARATH	54.9	51	51	94.44	Mitochondrial import receptor subunit TOM5 homolog OS=Arabidopsis thaliana GN=TOM5 PE=1 SV=3
Unigene21531_All	sp|Q9C6C3|AGD2_ARATH	61.49	792	773	99.61	ADP-ribosylation factor GTPase-activating protein AGD2 OS=Arabidopsis thaliana GN=AGD2 PE=2 SV=1
CL5141.Contig1_All	sp|Q7DNC3|MPCP1_ARATH	74.49	294	294	95.15	Mitochondrial phosphate carrier protein 1, mitochondrial OS=Arabidopsis thaliana GN=MPT1 PE=2 SV=1
CL1262.Contig2_All	sp|Q940J9|PMT8_ARATH	75.99	629	618	99.2	Probable methyltransferase PMT8 OS=Arabidopsis thaliana GN=At1g04430 PE=2 SV=1
Unigene15645_All	sp|Q9SZN7|HIP26_ARATH	35.77	137	129	84.31	Heavy metal-associated isoprenylated plant protein 26 OS=Arabidopsis thaliana GN=HIPP26 PE=1 SV=1
CL8394.Contig1_All	sp|Q04960|DNJH_CUCSA	79.05	420	413	100	DnaJ protein homolog OS=Cucumis sativus GN=DNAJ1 PE=2 SV=1
CL2367.Contig2_All	sp|Q8CCF0|PRP31_MOUSE	47.44	449	448	89.78	U4/U6 small nuclear ribonucleoprotein Prp31 OS=Mus musculus GN=Prpf31 PE=1 SV=3
Unigene11858_All	sp|Q9Y7K5|YGI3_SCHPO	28.97	397	366	85.92	Uncharacterized WD repeat-containing protein C2A9.03 OS=Schizosaccharomyces pombe (strain 972 / ATCC 24843) GN=SPBC2A9.03 PE=3 SV=2
Unigene2498_All	sp|Q9LXF2|PP385_ARATH	58.07	539	538	98.18	Pentatricopeptide repeat-containing protein At5g15300 OS=Arabidopsis thaliana GN=PCMP-E40 PE=2 SV=2
CL2400.Contig2_All	sp|Q9STY6|RS202_ARATH	84.3	121	121	99.18	40S ribosomal protein S20-2 OS=Arabidopsis thaliana GN=RPS20B PE=2 SV=1
CL750.Contig2_All	sp|P50433|GLYM_SOLTU	88.74	515	515	99.42	Serine hydroxymethyltransferase, mitochondrial OS=Solanum tuberosum PE=2 SV=1
Unigene15571_All	sp|Q67YE6|SAP12_ARATH	62.72	169	169	90.86	Zinc finger AN1 domain-containing stress-associated protein 12 OS=Arabidopsis thaliana GN=SAP12 PE=2 SV=2
Unigene8223_All	sp|Q8GSM7|HST_TOBAC	57.05	440	434	99.77	Shikimate O-hydroxycinnamoyltransferase OS=Nicotiana tabacum GN=HST PE=1 SV=1
CL4195.Contig2_All	sp|Q6H501|HKT6_ORYSJ	49.53	537	520	98.11	Probable cation transporter HKT6 OS=Oryza sativa subsp. japonica GN=HKT6 PE=2 SV=1
Unigene20126_All	sp|Q8L7R2|KHSE_ARATH	74.49	341	337	91.08	Homoserine kinase OS=Arabidopsis thaliana GN=HSK PE=1 SV=1
Unigene8265_All	sp|Q689D6|RPD1_ARATH	32.41	361	350	85.57	Protein ROOT PRIMORDIUM DEFECTIVE 1 OS=Arabidopsis thaliana GN=RPD1 PE=1 SV=1
Unigene12083_All	sp|Q9ZW88|FBL34_ARATH	75.42	419	419	100	F-box/LRR-repeat protein At1g67190 OS=Arabidopsis thaliana GN=At1g67190 PE=2 SV=1
CL7449.Contig2_All	sp|Q39236|T2AG_ARATH	88.68	106	106	100	Transcription initiation factor IIA subunit 2 OS=Arabidopsis thaliana GN=TFIIA-S PE=2 SV=2
Unigene13058_All	sp|O22808|LYK5_ARATH	55.33	647	639	96.23	Protein LYK5 OS=Arabidopsis thaliana GN=LYK5 PE=2 SV=1
Unigene14383_All	sp|Q8GWX2|NIPA6_ARATH	74.47	329	326	99.39	Probable magnesium transporter NIPA6 OS=Arabidopsis thaliana GN=At2g21120 PE=2 SV=1
Unigene6208_All	sp|Q9ZQX4|VATF_ARATH	83.59	128	128	100	V-type proton ATPase subunit F OS=Arabidopsis thaliana GN=VHA-F PE=1 SV=1
CL4247.Contig4_All	sp|Q5RAT5|LSM12_PONAB	30.36	168	166	85.13	Protein LSM12 homolog OS=Pongo abelii GN=LSM12 PE=2 SV=1
CL5392.Contig2_All	sp|Q9M117|ARC5A_ARATH	85.27	129	129	97.73	Actin-related protein 2/3 complex subunit 5A OS=Arabidopsis thaliana GN=ARPC5A PE=1 SV=2
Unigene14601_All	sp|Q8L856|ACFR1_ARATH	71.21	198	198	82.85	Transmembrane ascorbate ferrireductase 1 OS=Arabidopsis thaliana GN=CYB561A PE=1 SV=1
CL5373.Contig1_All	sp|P36428|SYA_ARATH	76.88	956	954	95.11	Alanine--tRNA ligase OS=Arabidopsis thaliana GN=ALATS PE=1 SV=3
CL4045.Contig4_All	sp|Q9FVW4|RENT3_ARATH	44.58	424	391	81.12	Regulator of nonsense transcripts UPF3 OS=Arabidopsis thaliana GN=UPF3 PE=1 SV=1
CL6392.Contig2_All	sp|Q93VH2|BBD2_ARATH	63.69	325	324	98.48	Bifunctional nuclease 2 OS=Arabidopsis thaliana GN=BBD2 PE=2 SV=1
CL3638.Contig1_All	sp|Q38910|XTH23_ARATH	68.84	276	275	96.15	Probable xyloglucan endotransglucosylase/hydrolase protein 23 OS=Arabidopsis thaliana GN=XTH23 PE=2 SV=1
CL5468.Contig1_All	sp|P37830|G6PD_SOLTU	82.03	512	504	98.63	Glucose-6-phosphate 1-dehydrogenase, cytoplasmic isoform OS=Solanum tuberosum GN=G6PDH PE=2 SV=1
Unigene10700_All	sp|P51273|YCF36_PORPU	41.84	141	140	84.85	Uncharacterized protein ycf36 OS=Porphyra purpurea GN=ycf36 PE=3 SV=1
CL8207.Contig1_All	sp|Q8RXN0|AB11G_ARATH	83.83	699	697	99.15	ABC transporter G family member 11 OS=Arabidopsis thaliana GN=ABCG11 PE=1 SV=1
CL2080.Contig1_All	sp|Q6H628|GRXS6_ORYSJ	70.09	107	107	81.68	Monothiol glutaredoxin-S6 OS=Oryza sativa subsp. japonica GN=GRXS6 PE=2 SV=1
CL5632.Contig1_All	sp|Q9LW32|PP258_ARATH	56.36	653	651	98.79	Pentatricopeptide repeat-containing protein At3g26782, mitochondrial OS=Arabidopsis thaliana GN=PCMP-H34 PE=2 SV=1
CL3164.Contig2_All	sp|Q9SZL8|FRS5_ARATH	56.45	799	786	99.75	Protein FAR1-RELATED SEQUENCE 5 OS=Arabidopsis thaliana GN=FRS5 PE=2 SV=1
CL7724.Contig3_All	sp|O22800|COL14_ARATH	37.53	477	392	97.51	Zinc finger protein CONSTANS-LIKE 14 OS=Arabidopsis thaliana GN=COL14 PE=2 SV=2
Unigene279_All	sp|P31022|RAB7_PEA	74.87	199	199	96.6	Ras-related protein Rab7 OS=Pisum sativum PE=2 SV=1
CL328.Contig3_All	sp|P57750|AGM1_ARATH	66.55	550	545	98.02	Phosphoacetylglucosamine mutase OS=Arabidopsis thaliana GN=DRT101 PE=1 SV=1
Unigene3069_All	sp|P15170|ERF3A_HUMAN	56.47	425	421	84.37	Eukaryotic peptide chain release factor GTP-binding subunit ERF3A OS=Homo sapiens GN=GSPT1 PE=1 SV=1
Unigene9714_All	sp|Q9FGH4|E139_ARATH	67.8	441	436	91.6	Glucan endo-1,3-beta-glucosidase 9 OS=Arabidopsis thaliana GN=At5g58480 PE=1 SV=1
CL8123.Contig1_All	sp|Q8W490|PEPK2_ARATH	61.84	477	470	100	Serine/threonine-protein kinase PEPKR2 OS=Arabidopsis thaliana GN=PEPKR2 PE=2 SV=1
CL495.Contig4_All	sp|Q8K9Y9|DNAJ_BUCAP	39.22	357	352	93.12	Chaperone protein DnaJ OS=Buchnera aphidicola subsp. Schizaphis graminum (strain Sg) GN=dnaJ PE=3 SV=1
CL2557.Contig1_All	sp|Q9LDL7|PAT1_ARATH	61.42	534	490	100	Scarecrow-like transcription factor PAT1 OS=Arabidopsis thaliana GN=PAT1 PE=2 SV=1
CL5663.Contig1_All	sp|A4IJ27|ROGF3_ARATH	54.67	514	470	99.37	Rop guanine nucleotide exchange factor 3 OS=Arabidopsis thaliana GN=ROPGEF3 PE=2 SV=1
Unigene15095_All	sp|O34569|YOAA_BACSU	28.65	171	169	95.48	Uncharacterized N-acetyltransferase YoaA OS=Bacillus subtilis (strain 168) GN=yoaA PE=3 SV=2
CL2563.Contig1_All	sp|Q9ZQC5|ICR2_ARATH	46.97	643	583	100	Interactor of constitutive active ROPs 2, chloroplastic OS=Arabidopsis thaliana GN=ICR2 PE=1 SV=1
Unigene12052_All	sp|Q0WP44|HASTY_ARATH	65.74	1191	1187	98.75	Protein HASTY 1 OS=Arabidopsis thaliana GN=HST1 PE=1 SV=1
CL358.Contig23_All	sp|Q9SZL8|FRS5_ARATH	37.23	658	644	81.73	Protein FAR1-RELATED SEQUENCE 5 OS=Arabidopsis thaliana GN=FRS5 PE=2 SV=1
CL938.Contig19_All	sp|Q9M682|GMK2_ARATH	63.98	347	342	87.92	Guanylate kinase 2 OS=Arabidopsis thaliana GN=GK-2 PE=2 SV=1
CL2640.Contig10_All	sp|Q55E13|ZPR1_DICDI	42.13	451	418	87.63	Zinc finger protein ZPR1 homolog OS=Dictyostelium discoideum GN=zpr1 PE=3 SV=1
Unigene18925_All	sp|Q9LUM0|FAB1B_ARATH	46.71	1537	1478	82.52	1-phosphatidylinositol-3-phosphate 5-kinase FAB1B OS=Arabidopsis thaliana GN=FAB1B PE=2 SV=1
CL3150.Contig1_All	sp|Q93ZC5|AOC4_ARATH	66.35	211	206	81.1	Allene oxide cyclase 4, chloroplastic OS=Arabidopsis thaliana GN=AOC4 PE=2 SV=1
Unigene19017_All	sp|Q3ECP7|ERDL5_ARATH	68.6	430	429	91.28	Sugar transporter ERD6-like 5 OS=Arabidopsis thaliana GN=At1g54730 PE=2 SV=2
Unigene2522_All	sp|Q9FHR3|PP403_ARATH	40.51	548	543	98.73	Putative pentatricopeptide repeat-containing protein At5g37570 OS=Arabidopsis thaliana GN=PCMP-E37 PE=3 SV=1
CL20.Contig21_All	sp|Q7XUF4|CDKG2_ORYSJ	55.51	780	709	99.86	Cyclin-dependent kinase G-2 OS=Oryza sativa subsp. japonica GN=CDKG-2 PE=2 SV=2
CL6756.Contig1_All	sp|Q8W4J9|RPP8_ARATH	33.7	911	873	96.15	Disease resistance protein RPP8 OS=Arabidopsis thaliana GN=RPP8 PE=1 SV=2
CL3020.Contig1_All	sp|D4N501|DIOX2_PAPSO	34.9	341	340	93.41	Probable 2-oxoglutarate/Fe(II)-dependent dioxygenase OS=Papaver somniferum GN=DIOX2 PE=2 SV=1
CL4968.Contig3_All	sp|Q69QZ0|P2C27_ORYSJ	74.38	324	323	91.24	Probable protein phosphatase 2C 27 OS=Oryza sativa subsp. japonica GN=Os02g0799000 PE=2 SV=1
CL6349.Contig3_All	sp|Q9MB58|F26_ARATH	76.63	753	744	100	6-phosphofructo-2-kinase/fructose-2,6-bisphosphatase OS=Arabidopsis thaliana GN=FKFBP PE=1 SV=1
Unigene10099_All	sp|Q9Y2M2|SSUH2_HUMAN	27.53	316	298	84.42	Protein SSUH2 homolog OS=Homo sapiens GN=SSUH2 PE=1 SV=1
Unigene21642_All	sp|O22780|FBT9_ARATH	59.71	479	478	88.85	Probable folate-biopterin transporter 9, chloroplastic OS=Arabidopsis thaliana GN=At2g33280 PE=3 SV=2
CL3285.Contig3_All	sp|Q55AD9|ARL5_DICDI	61.88	181	181	98.91	ADP-ribosylation factor-like protein 5 OS=Dictyostelium discoideum GN=arl5 PE=3 SV=1
CL6142.Contig1_All	sp|Q8LSN3|FYPP_PEA	97.69	303	303	100	Phytochrome-associated serine/threonine-protein phosphatase OS=Pisum sativum GN=FYPP PE=1 SV=1
CL5191.Contig1_All	sp|Q9FF12|GSXL9_ARATH	74.83	453	450	97.83	Flavin-containing monooxygenase FMO GS-OX-like 9 OS=Arabidopsis thaliana GN=At5g07800 PE=2 SV=1
CL3836.Contig3_All	sp|Q9SRV7|SY131_ARATH	73.05	308	306	100	Putative syntaxin-131 OS=Arabidopsis thaliana GN=SYP131 PE=3 SV=1
CL2229.Contig1_All	sp|Q40353|MMK2_MEDSA	84.57	363	363	97.84	Mitogen-activated protein kinase homolog MMK2 OS=Medicago sativa GN=MMK2 PE=2 SV=1
CL3152.Contig6_All	sp|Q8W4H1|GAT26_ARATH	50.28	529	507	99.41	GATA transcription factor 26 OS=Arabidopsis thaliana GN=GATA26 PE=2 SV=1
CL5101.Contig3_All	sp|Q9FXA4|PUB26_ARATH	67.22	418	418	99.29	U-box domain-containing protein 26 OS=Arabidopsis thaliana GN=PUB26 PE=2 SV=1
CL871.Contig1_All	sp|Q8H156|RAN3_ARATH	98.97	195	195	88.24	GTP-binding nuclear protein Ran-3 OS=Arabidopsis thaliana GN=RAN3 PE=1 SV=2
CL2919.Contig1_All	sp|Q9ZSQ4|PGMC_POPTN	88.51	583	582	100	Phosphoglucomutase, cytoplasmic OS=Populus tremula GN=PGM1 PE=2 SV=1
Unigene76_All	sp|Q8S340|PPA22_ARATH	73.03	393	393	90.55	Purple acid phosphatase 22 OS=Arabidopsis thaliana GN=PAP22 PE=2 SV=1
CL3028.Contig2_All	sp|Q9SGS2|HMGB9_ARATH	57.14	308	283	83.73	High mobility group B protein 9 OS=Arabidopsis thaliana GN=HMGB9 PE=2 SV=1
CL6853.Contig2_All	sp|Q9LVM0|Y5830_ARATH	70.03	614	612	93.58	Probable inactive receptor kinase At5g58300 OS=Arabidopsis thaliana GN=At5g58300 PE=2 SV=1
CL7465.Contig1_All	sp|Q38851|MYB6_ARATH	55.4	213	211	89.41	Transcription repressor MYB6 OS=Arabidopsis thaliana GN=MYB6 PE=1 SV=1
CL94.Contig6_All	sp|P50846|ALKH_BACSU	30.36	168	167	85.2	KHG/KDPG aldolase OS=Bacillus subtilis (strain 168) GN=kdgA PE=2 SV=1
CL1571.Contig3_All	sp|O73944|PCP_PYRFU	29.79	188	168	80.77	Pyrrolidone-carboxylate peptidase OS=Pyrococcus furiosus (strain ATCC 43587 / DSM 3638 / JCM 8422 / Vc1) GN=pcp PE=1 SV=1
Unigene18943_All	sp|Q9ZQ99|U73C1_ARATH	54.05	481	476	96.95	UDP-glycosyltransferase 73C1 OS=Arabidopsis thaliana GN=UGT73C1 PE=2 SV=1
CL1331.Contig1_All	sp|Q5NAZ9|SWT3B_ORYSJ	46.32	272	215	85.32	Bidirectional sugar transporter SWEET3b OS=Oryza sativa subsp. japonica GN=SWEET3B PE=3 SV=2
Unigene20359_All	sp|P42791|RL182_ARATH	87.17	187	187	100	60S ribosomal protein L18-2 OS=Arabidopsis thaliana GN=RPL18B PE=1 SV=2
Unigene1238_All	sp|Q9M325|IPCS1_ARATH	73.57	314	304	99.67	Phosphatidylinositol:ceramide inositolphosphotransferase 1 OS=Arabidopsis thaliana GN=IPCS1 PE=2 SV=1
Unigene499_All	sp|Q9C7G0|MA658_ARATH	60.39	568	562	100	65-kDa microtubule-associated protein 8 OS=Arabidopsis thaliana GN=MAP65-8 PE=1 SV=2
Unigene7797_All	sp|Q9SW44|RH16_ARATH	70.56	557	555	88.66	DEAD-box ATP-dependent RNA helicase 16 OS=Arabidopsis thaliana GN=RH16 PE=2 SV=1
CL4140.Contig3_All	sp|P21885|SPEA_BACSU	36.63	486	478	97.55	Arginine decarboxylase OS=Bacillus subtilis (strain 168) GN=speA PE=1 SV=2
CL5045.Contig6_All	sp|Q39202|RLK1_ARATH	37.05	780	760	91.35	G-type lectin S-receptor-like serine/threonine-protein kinase RLK1 OS=Arabidopsis thaliana GN=RLK1 PE=2 SV=2
CL7992.Contig2_All	sp|P81370|TLP_ACTDE	71.43	217	217	96.44	Thaumatin-like protein OS=Actinidia deliciosa GN=tlp PE=1 SV=2
CL6643.Contig2_All	sp|O64738|ZIP6_ARATH	59.44	360	340	99.71	Zinc transporter 6, chloroplastic OS=Arabidopsis thaliana GN=ZIP6 PE=3 SV=1
Unigene19011_All	sp|Q9FI80|PP425_ARATH	41.96	634	614	95.05	Pentatricopeptide repeat-containing protein At5g48910 OS=Arabidopsis thaliana GN=PCMP-H38 PE=2 SV=1
CL2779.Contig3_All	sp|P73212|DFRA_SYNY3	32.07	343	326	95.04	Putative dihydroflavonol-4-reductase OS=Synechocystis sp. (strain PCC 6803 / Kazusa) GN=dfrA PE=3 SV=1
CL4020.Contig3_All	sp|Q94BV7|NDB2_ARATH	74.61	583	582	100	External alternative NAD(P)H-ubiquinone oxidoreductase B2, mitochondrial OS=Arabidopsis thaliana GN=NDB2 PE=1 SV=1
CL6832.Contig3_All	sp|Q9LEC8|DHEB_NICPL	89.54	411	411	100	Glutamate dehydrogenase B OS=Nicotiana plumbaginifolia GN=GDHB PE=1 SV=1
CL2321.Contig2_All	sp|Q8VZL4|MSL1_ARATH	63.7	427	423	85.11	Mechanosensitive ion channel protein 1, mitochondrial OS=Arabidopsis thaliana GN=MSL1 PE=2 SV=1
CL1805.Contig1_All	sp|O81983|SYS_HELAN	81.25	432	432	98.63	Serine--tRNA ligase OS=Helianthus annuus PE=2 SV=1
CL2692.Contig2_All	sp|Q9SRE5|Y1666_ARATH	53.03	462	409	94.9	Uncharacterized protein At1g76660 OS=Arabidopsis thaliana GN=At1g76660 PE=2 SV=1
CL2327.Contig5_All	sp|Q94AH8|TPS6_ARATH	80.09	864	856	99.53	Alpha,alpha-trehalose-phosphate synthase [UDP-forming] 6 OS=Arabidopsis thaliana GN=TPS6 PE=1 SV=2
CL6064.Contig1_All	sp|A7PZL3|PGLR_VITVI	52.64	397	397	80.86	Probable polygalacturonase OS=Vitis vinifera GN=GSVIVT00026920001 PE=1 SV=1
Unigene1479_All	sp|Q8W485|Y5010_ARATH	56.62	219	203	94.86	Uncharacterized protein At5g50100, mitochondrial OS=Arabidopsis thaliana GN=At5g50100 PE=2 SV=1
Unigene18014_All	sp|P46269|QCR8_SOLTU	63.89	72	72	100	Cytochrome b-c1 complex subunit 8 OS=Solanum tuberosum PE=1 SV=2
CL2183.Contig7_All	sp|Q38796|LUMI_ARATH	49.62	794	767	80.48	Homeobox protein LUMINIDEPENDENS OS=Arabidopsis thaliana GN=LD PE=1 SV=2
CL3128.Contig1_All	sp|Q8L725|MTPC1_ARATH	59.86	441	422	89.6	Metal tolerance protein C1 OS=Arabidopsis thaliana GN=MTPC1 PE=2 SV=1
CL1350.Contig4_All	sp|P36616|DSK1_SCHPO	44.14	469	455	83.64	Protein kinase dsk1 OS=Schizosaccharomyces pombe (strain 972 / ATCC 24843) GN=dsk1 PE=3 SV=2
Unigene5970_All	sp|O24362|PSA3_SPIOL	91.67	228	228	91.57	Proteasome subunit alpha type-3 OS=Spinacia oleracea GN=PAG1 PE=2 SV=1
CL2685.Contig3_All	sp|Q43463|RAB7_SOYBN	71.83	213	182	88.35	Ras-related protein Rab7 OS=Glycine max PE=2 SV=1
CL988.Contig5_All	sp|Q8L838|COG4_ARATH	79.94	718	715	96.88	Conserved oligomeric Golgi complex subunit 4 OS=Arabidopsis thaliana GN=COG4 PE=2 SV=1
Unigene11968_All	sp|O80831|BAM7_ARATH	66.56	601	594	85.96	Beta-amylase 7 OS=Arabidopsis thaliana GN=BAM7 PE=2 SV=2
CL5792.Contig1_All	sp|Q9LVP9|VTI13_ARATH	75	220	220	99.55	Vesicle transport v-SNARE 13 OS=Arabidopsis thaliana GN=VTI13 PE=2 SV=1
CL8568.Contig1_All	sp|O80977|VSR3_ARATH	81.56	602	602	95.86	Vacuolar-sorting receptor 3 OS=Arabidopsis thaliana GN=VSR3 PE=2 SV=1
CL6258.Contig1_All	sp|Q42546|DPNP1_ARATH	78.75	353	353	100	SAL1 phosphatase OS=Arabidopsis thaliana GN=SAL1 PE=1 SV=1
CL4673.Contig1_All	sp|Q8RWY6|CLASP_ARATH	69.43	1168	1158	80.47	CLIP-associated protein OS=Arabidopsis thaliana GN=CLASP PE=1 SV=1
CL4525.Contig1_All	sp|P93447|EF1D_PIMBR	74.78	230	226	100	Elongation factor 1-delta OS=Pimpinella brachycarpa PE=2 SV=3
CL2513.Contig2_All	sp|Q9FMR9|RIN1_ARATH	87.64	445	445	97.16	RuvB-like protein 1 OS=Arabidopsis thaliana GN=RIN1 PE=1 SV=1
CL3573.Contig2_All	sp|Q0V7V2|P2C42_ARATH	66.16	331	329	85.68	Probable protein phosphatase 2C 42 OS=Arabidopsis thaliana GN=At3g17090 PE=2 SV=1
Unigene19596_All	sp|Q9FZ33|AXR4_ARATH	51.73	433	420	88.79	Protein AUXIN RESPONSE 4 OS=Arabidopsis thaliana GN=AXR4 PE=2 SV=1
CL2315.Contig2_All	sp|Q8DMA9|SYK_THEEB	61.97	518	488	96.44	Lysine--tRNA ligase OS=Thermosynechococcus elongatus (strain BP-1) GN=lysS PE=3 SV=1
CL6868.Contig1_All	sp|Q55694|MNMG_SYNY3	69.07	624	624	98.27	tRNA uridine 5-carboxymethylaminomethyl modification enzyme MnmG OS=Synechocystis sp. (strain PCC 6803 / Kazusa) GN=mnmG PE=3 SV=1
CL155.Contig3_All	sp|P54453|YQEH_BACSU	29.37	378	333	90.98	Uncharacterized protein YqeH OS=Bacillus subtilis (strain 168) GN=yqeH PE=1 SV=1
CL473.Contig2_All	sp|P32869|PSAD_CUCSA	79.8	198	194	93.72	Photosystem I reaction center subunit II, chloroplastic OS=Cucumis sativus GN=psaD PE=1 SV=1
CL3676.Contig2_All	sp|Q9FYB5|DNJ11_ARATH	45.89	146	133	82.61	Chaperone protein dnaJ 11, chloroplastic OS=Arabidopsis thaliana GN=ATJ11 PE=1 SV=2
CL6330.Contig2_All	sp|Q66GI9|ANTR4_ARATH	73.21	448	445	83.49	Probable anion transporter 4, chloroplastic OS=Arabidopsis thaliana GN=ANTR4 PE=2 SV=1
CL6732.Contig1_All	sp|Q93ZR6|WSD1_ARATH	29.68	475	455	94.59	O-acyltransferase WSD1 OS=Arabidopsis thaliana GN=WSD1 PE=2 SV=1
Unigene22715_All	sp|Q84NJ4|H2A3_ORYSJ	96.64	119	119	88.81	Probable histone H2A.3 OS=Oryza sativa subsp. japonica GN=Os08g0427700 PE=3 SV=1
CL6739.Contig2_All	sp|Q41276|AP1_SINAL	31.11	270	254	100	Floral homeotic protein APETALA 1 OS=Sinapis alba GN=AP1 PE=2 SV=1
Unigene12174_All	sp|Q3ECP6|GDL22_ARATH	65.42	402	401	98.28	GDSL esterase/lipase At1g54790 OS=Arabidopsis thaliana GN=At1g54790 PE=2 SV=1
CL6348.Contig2_All	sp|Q8GYX0|MOB1_ARATH	89.53	191	190	88.37	MOB kinase activator-like 1 OS=Arabidopsis thaliana GN=At4g19045 PE=2 SV=1
CL3046.Contig2_All	sp|Q5N7W3|RPN2_ORYSJ	62.36	627	624	89.4	Dolichyl-diphosphooligosaccharide--protein glycosyltransferase subunit 2 OS=Oryza sativa subsp. japonica GN=RPN2 PE=2 SV=1
CL544.Contig6_All	sp|Q680Q4|SIZ1_ARATH	58.15	877	859	97.17	E3 SUMO-protein ligase SIZ1 OS=Arabidopsis thaliana GN=SIZ1 PE=1 SV=2
CL3895.Contig2_All	sp|O24076|GBLP_MEDSA	80.31	325	325	100	Guanine nucleotide-binding protein subunit beta-like protein OS=Medicago sativa GN=GB1 PE=1 SV=1
CL7725.Contig1_All	sp|A2Y3Q5|HEMH_ORYSI	76.79	530	524	99.62	Ferrochelatase-2, chloroplastic OS=Oryza sativa subsp. indica GN=HEMH PE=2 SV=2
CL1101.Contig2_All	sp|Q1HFZ0|NSUN2_MOUSE	35.19	807	703	92.87	tRNA (cytosine(34)-C(5))-methyltransferase OS=Mus musculus GN=Nsun2 PE=1 SV=2
CL4327.Contig1_All	sp|B9DFG3|ISE2_ARATH	71.52	1050	1049	89.58	DEAD-box ATP-dependent RNA helicase ISE2, chloroplastic OS=Arabidopsis thaliana GN=ISE2 PE=1 SV=2
CL2268.Contig2_All	sp|Q9ZQP1|DSP8_ARATH	58.91	348	337	100	Putative dual specificity protein phosphatase DSP8 OS=Arabidopsis thaliana GN=DSP8 PE=2 SV=2
CL2881.Contig1_All	sp|O82368|Y2988_ARATH	25.09	267	267	86.69	Uncharacterized protein At2g29880 OS=Arabidopsis thaliana GN=At2g29880 PE=2 SV=1
CL7838.Contig2_All	sp|P93111|HEM11_CUCSA	81.2	516	516	93.48	Glutamyl-tRNA reductase 1, chloroplastic OS=Cucumis sativus GN=HEMA1 PE=2 SV=1
CL173.Contig3_All	sp|Q9FGK8|SC16B_ARATH	48.89	1307	1216	89.35	Protein transport protein SEC16B homolog OS=Arabidopsis thaliana GN=SEC16B PE=1 SV=1
Unigene1154_All	sp|P25076|CY11_SOLTU	84.62	299	298	93.12	Cytochrome c1-1, heme protein, mitochondrial OS=Solanum tuberosum GN=CYCL PE=2 SV=1
CL2604.Contig2_All	sp|Q8GY60|P2C52_ARATH	69.77	440	429	91.67	Probable protein phosphatase 2C 52 OS=Arabidopsis thaliana GN=At4g03415 PE=2 SV=1
CL8232.Contig1_All	sp|Q9FYA6|BCAT5_ARATH	71.33	415	414	99.76	Branched-chain-amino-acid aminotransferase 5, chloroplastic OS=Arabidopsis thaliana GN=BCAT5 PE=1 SV=1
CL2370.Contig2_All	sp|D2XNQ8|FLOT1_MEDTR	79.21	481	478	100	Flotillin-like protein 1 OS=Medicago truncatula GN=FLOT1 PE=2 SV=1
CL1958.Contig1_All	sp|Q94FT2|SKIP5_ARATH	72.27	238	238	86.86	F-box protein SKIP5 OS=Arabidopsis thaliana GN=SKIP5 PE=1 SV=1
CL318.Contig1_All	sp|Q55535|Y328_SYNY3	46.91	162	154	98.09	Putative low molecular weight protein-tyrosine-phosphatase slr0328 OS=Synechocystis sp. (strain PCC 6803 / Kazusa) GN=slr0328 PE=3 SV=1
CL1093.Contig2_All	sp|Q69VG1|CIGR1_ORYSJ	59.86	588	571	100	Chitin-inducible gibberellin-responsive protein 1 OS=Oryza sativa subsp. japonica GN=CIGR1 PE=2 SV=1
Unigene6041_All	sp|Q921M3|SF3B3_MOUSE	58.69	1232	1214	99.75	Splicing factor 3B subunit 3 OS=Mus musculus GN=Sf3b3 PE=2 SV=1
Unigene2718_All	sp|Q9SJ74|B561G_ARATH	70.05	374	374	92.57	Cytochrome b561 and DOMON domain-containing protein At2g04850 OS=Arabidopsis thaliana GN=At2g04850 PE=2 SV=2
CL1532.Contig2_All	sp|Q9M9M4|CSLD3_ARATH	82.54	1140	1129	98.6	Cellulose synthase-like protein D3 OS=Arabidopsis thaliana GN=CSLD3 PE=1 SV=1
Unigene21662_All	sp|Q9S9U1|LRK71_ARATH	61.88	606	604	88.05	L-type lectin-domain containing receptor kinase VII.1 OS=Arabidopsis thaliana GN=LECRK71 PE=2 SV=1
Unigene13306_All	sp|Q8RWM6|P24D5_ARATH	66.85	178	178	82.41	Transmembrane emp24 domain-containing protein p24delta5 OS=Arabidopsis thaliana GN=At1g21900 PE=1 SV=1
CL6282.Contig2_All	sp|A3C057|SPL17_ORYSJ	41.6	399	375	95.42	Squamosa promoter-binding-like protein 17 OS=Oryza sativa subsp. japonica GN=SPL17 PE=2 SV=2
CL8228.Contig2_All	sp|O80739|POT12_ARATH	73.95	837	824	99.64	Putative potassium transporter 12 OS=Arabidopsis thaliana GN=POT12 PE=1 SV=2
CL3673.Contig1_All	sp|O22765|TRPA1_ARATH	81.37	263	263	95.64	Tryptophan synthase alpha chain OS=Arabidopsis thaliana GN=TRPA1 PE=1 SV=2
CL679.Contig2_All	sp|Q8GY84|RH10_ARATH	76.67	433	431	94.52	DEAD-box ATP-dependent RNA helicase 10 OS=Arabidopsis thaliana GN=RH10 PE=2 SV=2
Unigene14562_All	sp|Q9LRA7|TPS9_ARATH	66.78	870	864	99.65	Probable alpha,alpha-trehalose-phosphate synthase [UDP-forming] 9 OS=Arabidopsis thaliana GN=TPS9 PE=2 SV=1
CL3337.Contig3_All	sp|Q9ASX2|TRNH1_ARATH	66.01	253	252	94.74	Tropinone reductase homolog At1g07440 OS=Arabidopsis thaliana GN=At1g07440 PE=1 SV=1
CL2644.Contig3_All	sp|Q10PP8|MTP4_ORYSJ	72.91	406	394	99.24	Metal tolerance protein 4 OS=Oryza sativa subsp. japonica GN=MTP4 PE=2 SV=1
CL2023.Contig3_All	sp|Q94KL7|SILD_FORIN	58.27	254	254	91.7	Secoisolariciresinol dehydrogenase (Fragment) OS=Forsythia intermedia PE=1 SV=1
CL1664.Contig1_All	sp|Q8W4S4|VHAA3_ARATH	75.9	809	808	98.42	V-type proton ATPase subunit a3 OS=Arabidopsis thaliana GN=VHA-a3 PE=1 SV=1
CL5163.Contig1_All	sp|Q54X16|GID8_DICDI	62.84	218	218	95.61	Glucose-induced degradation protein 8 homolog OS=Dictyostelium discoideum GN=DDB_G0279265 PE=3 SV=2
CL2283.Contig1_All	sp|Q94BT6|ADO1_ARATH	82.38	613	605	99.34	Adagio protein 1 OS=Arabidopsis thaliana GN=ADO1 PE=1 SV=2
CL1622.Contig1_All	sp|Q54KG3|VPS51_DICDI	26.49	808	767	83.64	Vacuolar protein sorting-associated protein 51 homolog OS=Dictyostelium discoideum GN=vps51 PE=3 SV=1
Unigene31179_All	sp|P0DI70|CSPL2_GINBI	73.6	178	176	100	CASP-like protein 5A1 OS=Ginkgo biloba GN=gba_locus_10451 PE=3 SV=1
Unigene17839_All	sp|Q41249|PORA_CUCSA	85.82	388	384	96.48	Protochlorophyllide reductase, chloroplastic OS=Cucumis sativus GN=PORA PE=2 SV=1
CL3766.Contig1_All	sp|Q4V3C8|PDPK2_ARATH	78.98	490	484	99.59	3-phosphoinositide-dependent protein kinase 2 OS=Arabidopsis thaliana GN=PDPK2 PE=1 SV=1
CL7282.Contig1_All	sp|P93563|GBB_SOLTU	84.08	377	377	100	Guanine nucleotide-binding protein subunit beta OS=Solanum tuberosum GN=GB1 PE=2 SV=1
CL6739.Contig3_All	sp|Q41276|AP1_SINAL	31.11	270	254	100	Floral homeotic protein APETALA 1 OS=Sinapis alba GN=AP1 PE=2 SV=1
Unigene17777_All	sp|Q8RXL8|Y1689_ARATH	81.53	287	287	80.39	Uncharacterized membrane protein At1g06890 OS=Arabidopsis thaliana GN=At1g06890 PE=1 SV=1
Unigene5059_All	sp|P43297|RD21A_ARATH	70.95	451	448	96.97	Cysteine proteinase RD21a OS=Arabidopsis thaliana GN=RD21A PE=1 SV=1
CL4618.Contig1_All	sp|Q9SY07|PP302_ARATH	60.19	530	530	99.62	Pentatricopeptide repeat-containing protein At4g02820, mitochondrial OS=Arabidopsis thaliana GN=At4g02820 PE=2 SV=1
Unigene22528_All	sp|Q9S834|CLPP5_ARATH	78.26	299	298	100	ATP-dependent Clp protease proteolytic subunit 5, chloroplastic OS=Arabidopsis thaliana GN=CLPP5 PE=1 SV=1
CL5283.Contig2_All	sp|Q9S7Y7|XYL1_ARATH	71.35	904	894	97.7	Alpha-xylosidase 1 OS=Arabidopsis thaliana GN=XYL1 PE=1 SV=1
CL1161.Contig1_All	sp|P35135|UBC4_SOLLC	97.96	147	147	99.32	Ubiquitin-conjugating enzyme E2-17 kDa OS=Solanum lycopersicum PE=2 SV=1
Unigene20425_All	sp|P32980|ATPD_TOBAC	71.37	255	248	100	ATP synthase delta chain, chloroplastic OS=Nicotiana tabacum GN=ATPD PE=2 SV=1
Unigene5237_All	sp|A7R385|CSPLC_VITVI	78.01	191	191	94.55	CASP-like protein 2B1 OS=Vitis vinifera GN=GSVIVT00013502001 PE=2 SV=1
Unigene22698_All	sp|P57758|CTNS_ARATH	66.81	232	232	85.93	Cystinosin homolog OS=Arabidopsis thaliana GN=At5g40670 PE=2 SV=1
Unigene21597_All	sp|Q9T041|MAPT_ARATH	52.85	931	827	95.72	Microtubule-associated protein TORTIFOLIA1 OS=Arabidopsis thaliana GN=TOR1 PE=1 SV=2
CL5939.Contig2_All	sp|Q0WVV0|PPR31_ARATH	61.34	613	609	91.72	Pentatricopeptide repeat-containing protein At1g10910, chloroplastic OS=Arabidopsis thaliana GN=At1g10910 PE=2 SV=1
CL1940.Contig1_All	sp|Q9M8J9|BPM2_ARATH	75.66	378	378	93.1	BTB/POZ and MATH domain-containing protein 2 OS=Arabidopsis thaliana GN=BPM2 PE=1 SV=1
CL1328.Contig5_All	sp|Q8GY23|UPL1_ARATH	61.99	3825	3681	100	E3 ubiquitin-protein ligase UPL1 OS=Arabidopsis thaliana GN=UPL1 PE=1 SV=3
CL2547.Contig1_All	sp|Q8RX87|RFS6_ARATH	73.81	756	749	100	Probable galactinol--sucrose galactosyltransferase 6 OS=Arabidopsis thaliana GN=RFS6 PE=2 SV=2
Unigene9703_All	sp|P45951|ARP_ARATH	56.29	469	451	84.14	Apurinic endonuclease-redox protein OS=Arabidopsis thaliana GN=ARP PE=2 SV=2
CL1414.Contig2_All	sp|A7PZL3|PGLR_VITVI	51.13	397	397	80.86	Probable polygalacturonase OS=Vitis vinifera GN=GSVIVT00026920001 PE=1 SV=1
Unigene21596_All	sp|Q9LIG6|NIFU4_ARATH	78.41	227	227	80.21	NifU-like protein 4, mitochondrial OS=Arabidopsis thaliana GN=NIFU4 PE=2 SV=1
CL3941.Contig3_All	sp|Q945K7|IDH5_ARATH	88.06	335	335	89.57	Isocitrate dehydrogenase [NAD] catalytic subunit 5, mitochondrial OS=Arabidopsis thaliana GN=IDH5 PE=2 SV=1
CL3394.Contig3_All	sp|B6EUA9|PR40A_ARATH	51.73	866	799	83.4	Pre-mRNA-processing protein 40A OS=Arabidopsis thaliana GN=PRP40A PE=1 SV=1
CL4910.Contig1_All	sp|Q5W7F2|AGD3_ARATH	75.92	843	825	99.76	ADP-ribosylation factor GTPase-activating protein AGD3 OS=Arabidopsis thaliana GN=AGD3 PE=1 SV=1
CL1491.Contig6_All	sp|P46604|HAT22_ARATH	58.89	253	237	85.25	Homeobox-leucine zipper protein HAT22 OS=Arabidopsis thaliana GN=HAT22 PE=1 SV=1
CL5893.Contig3_All	sp|Q9FG33|LRKS5_ARATH	38.2	657	625	95.86	Probable L-type lectin-domain containing receptor kinase S.5 OS=Arabidopsis thaliana GN=LECRKS5 PE=2 SV=1
CL1116.Contig8_All	sp|Q8GXJ4|GLR34_ARATH	69.42	834	830	86.55	Glutamate receptor 3.4 OS=Arabidopsis thaliana GN=GLR3.4 PE=2 SV=2
CL6239.Contig2_All	sp|A7SLC8|NAT9_NEMVE	54.02	174	171	86.36	N-acetyltransferase 9-like protein OS=Nematostella vectensis GN=nat9 PE=3 SV=1
CL4058.Contig3_All	sp|Q8GY31|CDC25_ARATH	67.16	134	134	91.78	Dual specificity phosphatase Cdc25 OS=Arabidopsis thaliana GN=CDC25 PE=1 SV=1
CL5692.Contig1_All	sp|Q9LTT3|HMG10_ARATH	50.51	293	272	85.27	High mobility group B protein 10 OS=Arabidopsis thaliana GN=HMGB10 PE=2 SV=1
Unigene12204_All	sp|Q9SU40|SKU5_ARATH	52.23	538	531	90.46	Monocopper oxidase-like protein SKU5 OS=Arabidopsis thaliana GN=SKU5 PE=1 SV=1
Unigene4922_All	sp|Q8L7S6|HEXO3_ARATH	69.47	524	524	97.94	Beta-hexosaminidase 3 OS=Arabidopsis thaliana GN=HEXO3 PE=1 SV=1
CL5891.Contig1_All	sp|Q9STK5|PP269_ARATH	51.18	633	619	99.68	Pentatricopeptide repeat-containing protein At3g48250, chloroplastic OS=Arabidopsis thaliana GN=At3g48250 PE=2 SV=1
Unigene14316_All	sp|Q5NA18|MTP5_ORYSJ	86.63	374	374	90.12	Metal tolerance protein 5 OS=Oryza sativa subsp. japonica GN=MTP5 PE=2 SV=1
Unigene10172_All	sp|Q9SGU9|MGL_ARATH	73.75	400	400	90.7	Methionine gamma-lyase OS=Arabidopsis thaliana GN=MGL PE=1 SV=1
CL8351.Contig1_All	sp|Q9LW15|CX5B1_ARATH	62.66	158	158	89.77	Cytochrome c oxidase subunit 5b-1, mitochondrial OS=Arabidopsis thaliana GN=COX5B-1 PE=2 SV=1
Unigene5079_All	sp|Q8GWK2|AP2L4_ARATH	57.95	409	372	86.92	AP2-like ethylene-responsive transcription factor At2g41710 OS=Arabidopsis thaliana GN=At2g41710 PE=2 SV=2
CL4668.Contig3_All	sp|F4IQV7|SCY2_ARATH	75.49	510	507	88.17	Preprotein translocase subunit SCY2, chloroplastic OS=Arabidopsis thaliana GN=SCY2 PE=2 SV=1
Unigene21789_All	sp|Q8VYG2|GALAK_ARATH	65.82	433	422	99.53	Galacturonokinase OS=Arabidopsis thaliana GN=GALAK PE=1 SV=1
Unigene12495_All	sp|Q9LJN2|MRS23_ARATH	66.23	456	439	90.7	Magnesium transporter MRS2-3 OS=Arabidopsis thaliana GN=MRS2-3 PE=2 SV=1
CL7811.Contig1_All	sp|P49641|MA2A2_HUMAN	40.85	1065	1014	88.17	Alpha-mannosidase 2x OS=Homo sapiens GN=MAN2A2 PE=2 SV=3
Unigene1194_All	sp|Q9LIQ4|THIM_ARATH	68.97	261	261	94.57	Hydroxyethylthiazole kinase OS=Arabidopsis thaliana GN=THIM PE=1 SV=1
Unigene4732_All	sp|Q8GYX3|MP705_ARATH	53.83	522	465	90.64	Microtubule-associated protein 70-5 OS=Arabidopsis thaliana GN=MAP70.5 PE=1 SV=1
CL6146.Contig1_All	sp|Q8GYM1|GSTUM_ARATH	69.74	195	194	88.99	Glutathione S-transferase U22 OS=Arabidopsis thaliana GN=GSTU22 PE=1 SV=1
CL5562.Contig2_All	sp|Q9AR73|HQGT_RAUSE	68.05	457	456	97.02	Hydroquinone glucosyltransferase OS=Rauvolfia serpentina GN=AS PE=1 SV=1
CL8513.Contig1_All	sp|O81007|GT7_ARATH	60.36	391	382	85.08	Putative glycosyltransferase 7 OS=Arabidopsis thaliana GN=GT7 PE=2 SV=1
Unigene14846_All	sp|Q7XZU3|SAC1_ARATH	74.48	917	908	99.56	Phosphoinositide phosphatase SAC1 OS=Arabidopsis thaliana GN=SAC1 PE=1 SV=1
CL427.Contig4_All	sp|Q9ZT48|ATE1_ARATH	53.08	633	614	97.15	Arginyl-tRNA--protein transferase 1 OS=Arabidopsis thaliana GN=ATE1 PE=2 SV=2
CL357.Contig1_All	sp|Q9SUQ3|Y4374_ARATH	62.58	596	596	93.42	Probable inactive receptor kinase At4g23740 OS=Arabidopsis thaliana GN=At4g23740 PE=2 SV=1
Unigene13022_All	sp|Q9XGN1|TTG1_ARATH	80.06	311	308	90.32	Protein TRANSPARENT TESTA GLABRA 1 OS=Arabidopsis thaliana GN=TTG1 PE=1 SV=1
CL3879.Contig2_All	sp|Q9M4C4|PFD4_AVEFA	76.19	126	126	100	Probable prefoldin subunit 4 OS=Avena fatua GN=VIP3 PE=2 SV=1
Unigene15314_All	sp|Q9LV81|BRTL3_ARATH	77.35	362	362	84.58	Probable mitochondrial adenine nucleotide transporter BTL3 OS=Arabidopsis thaliana GN=At5g64970 PE=2 SV=1
CL7788.Contig1_All	sp|Q6Q1P4|SMC1_ARATH	67.98	1218	1218	100	Structural maintenance of chromosomes protein 1 OS=Arabidopsis thaliana GN=SMC1 PE=2 SV=2
CL4065.Contig1_All	sp|Q9LS94|RAG3F_ARATH	92.72	206	206	100	Ras-related protein RABG3f OS=Arabidopsis thaliana GN=RABG3F PE=2 SV=1
CL1382.Contig2_All	sp|Q9SIZ3|PMTN_ARATH	69.04	533	527	89.47	Probable methyltransferase PMT23 OS=Arabidopsis thaliana GN=At2g40280 PE=2 SV=2
CL4619.Contig1_All	sp|Q6ZI17|OML2_ORYSJ	60.57	804	775	91.39	Protein MEI2-like 2 OS=Oryza sativa subsp. japonica GN=ML2 PE=2 SV=1
Unigene13170_All	sp|Q5RC69|DCTD_PONAB	54.88	164	160	89.89	Deoxycytidylate deaminase OS=Pongo abelii GN=DCTD PE=2 SV=1
Unigene2495_All	sp|O82380|PP175_ARATH	60.5	719	714	96.75	Pentatricopeptide repeat-containing protein At2g29760, chloroplastic OS=Arabidopsis thaliana GN=PCMP-H33 PE=2 SV=1
CL4703.Contig1_All	sp|O82528|RL15_PETHY	91.5	200	200	98.04	60S ribosomal protein L15 OS=Petunia hybrida GN=RPL15 PE=2 SV=1
CL6969.Contig1_All	sp|Q969V5|MUL1_HUMAN	24.63	337	321	91.19	Mitochondrial ubiquitin ligase activator of NFKB 1 OS=Homo sapiens GN=MUL1 PE=1 SV=1
CL2055.Contig4_All	sp|F4HQD4|HSP7P_ARATH	80.64	785	785	94.46	Heat shock 70 kDa protein 15 OS=Arabidopsis thaliana GN=HSP70-15 PE=1 SV=1
CL7300.Contig3_All	sp|Q12010|YPQ1_YEAST	26	300	249	80.84	Probable vacuolar amino acid transporter YPQ1 OS=Saccharomyces cerevisiae (strain ATCC 204508 / S288c) GN=YPQ1 PE=1 SV=1
Unigene19233_All	sp|Q652L2|HIRA_ORYSJ	73.25	972	953	97.74	Protein HIRA OS=Oryza sativa subsp. japonica GN=Os09g0567700 PE=2 SV=1
CL3421.Contig2_All	sp|P0C043|PP318_ARATH	53.93	445	444	95.9	Putative pentatricopeptide repeat-containing protein At4g17915 OS=Arabidopsis thaliana GN=At4g17915 PE=3 SV=1
Unigene12095_All	sp|Q9SX28|GDT15_ARATH	77.09	227	226	99.12	GDT1-like protein 5 OS=Arabidopsis thaliana GN=At1g68650 PE=1 SV=1
CL8443.Contig4_All	sp|Q5RCP3|LSM8_PONAB	61.7	94	94	97.92	U6 snRNA-associated Sm-like protein LSm8 OS=Pongo abelii GN=LSM8 PE=3 SV=3
Unigene12470_All	sp|Q9LS42|CASP_ARATH	78.73	691	689	100	Protein CASP OS=Arabidopsis thaliana GN=CASP PE=1 SV=2
Unigene8253_All	sp|Q9FJZ3|MAN7_ARATH	65.29	435	431	100	Mannan endo-1,4-beta-mannosidase 7 OS=Arabidopsis thaliana GN=MAN7 PE=2 SV=1
CL1232.Contig1_All	sp|Q8RWW0|ALE2_ARATH	54.88	687	646	86.83	Receptor-like serine/threonine-protein kinase ALE2 OS=Arabidopsis thaliana GN=ALE2 PE=1 SV=1
CL4615.Contig1_All	sp|Q8W475|SWI3A_ARATH	47.44	546	504	98.44	SWI/SNF complex subunit SWI3A OS=Arabidopsis thaliana GN=SWI3A PE=1 SV=1
CL6190.Contig1_All	sp|P49865|NTPR_ENTHA	26.69	266	234	97.91	Protein NtpR OS=Enterococcus hirae (strain ATCC 9790 / DSM 20160 / JCM 8729 / LMG 6399 / NBRC 3181 / NCIMB 6459 / NCDO 1258) GN=ntpR PE=3 SV=2
CL8154.Contig3_All	sp|Q9FJT8|HATB_ARATH	53.36	446	439	94	Histone acetyltransferase type B catalytic subunit OS=Arabidopsis thaliana GN=HAG2 PE=2 SV=1
CL8428.Contig2_All	sp|Q84MB3|ACCH1_ARATH	53.95	367	357	97.81	1-aminocyclopropane-1-carboxylate oxidase homolog 1 OS=Arabidopsis thaliana GN=At1g06620 PE=2 SV=1
Unigene6083_All	sp|O80492|P2C05_ARATH	74.71	427	427	99.77	Probable protein phosphatase 2C 5 OS=Arabidopsis thaliana GN=At1g09160 PE=2 SV=1
Unigene8294_All	sp|O04016|P5CR_ACTCH	78.44	269	268	96.4	Pyrroline-5-carboxylate reductase OS=Actinidia chinensis PE=2 SV=1
CL5801.Contig1_All	sp|Q9LNQ1|TI231_ARATH	64.89	188	187	100	Mitochondrial import inner membrane translocase subunit TIM23-1 OS=Arabidopsis thaliana GN=TIM23-1 PE=2 SV=1
Unigene10729_All	sp|O64894|ACOX2_CUCMA	81.84	683	683	98.99	Acyl-coenzyme A oxidase, peroxisomal OS=Cucurbita maxima GN=Acx PE=1 SV=1
CL4722.Contig1_All	sp|B5X3B2|APMAP_SALSA	36.72	354	341	81.97	Adipocyte plasma membrane-associated protein OS=Salmo salar GN=apmap PE=2 SV=1
CL6545.Contig3_All	sp|P46637|ARGI1_ARATH	88.72	337	337	98.54	Arginase 1, mitochondrial OS=Arabidopsis thaliana GN=ARGAH1 PE=2 SV=1
CL5387.Contig2_All	sp|P43333|RU2A_ARATH	74.69	241	236	94.78	U2 small nuclear ribonucleoprotein A' OS=Arabidopsis thaliana GN=At1g09760 PE=2 SV=2
CL82.Contig3_All	sp|Q39732|GCSH_FLAAN	84.24	165	162	100	Glycine cleavage system H protein, mitochondrial OS=Flaveria anomala GN=GDCSH PE=2 SV=1
CL11.Contig2_All	sp|Q1PER6|APX2_ARATH	82.08	212	212	84.46	L-ascorbate peroxidase 2, cytosolic OS=Arabidopsis thaliana GN=APX2 PE=2 SV=3
CL2717.Contig1_All	sp|Q8VXV7|LDL1_ARATH	65.83	717	702	83.18	Lysine-specific histone demethylase 1 homolog 1 OS=Arabidopsis thaliana GN=LDL1 PE=1 SV=1
CL6510.Contig1_All	sp|Q80Y75|DJB13_MOUSE	42.49	353	314	99.37	DnaJ homolog subfamily B member 13 OS=Mus musculus GN=Dnajb13 PE=2 SV=1
CL2119.Contig3_All	sp|O04173|TAF10_ARATH	75	136	134	100	Transcription initiation factor TFIID subunit 10 OS=Arabidopsis thaliana GN=TAF10 PE=1 SV=1
CL879.Contig2_All	sp|Q9LIN2|GDL53_ARATH	64.41	354	354	93.16	GDSL esterase/lipase At3g26430 OS=Arabidopsis thaliana GN=At3g26430 PE=2 SV=1
CL7734.Contig2_All	sp|P96554|Y319_MYXXA	39.87	306	304	95.3	Uncharacterized membrane protein STKORF319 OS=Myxococcus xanthus PE=3 SV=1
Unigene20228_All	sp|Q93VM9|THOC1_ARATH	75.66	571	561	93.66	THO complex subunit 1 OS=Arabidopsis thaliana GN=THO1 PE=1 SV=1
CL4257.Contig3_All	sp|Q9SI52|P4KG7_ARATH	67.22	659	650	100	Phosphatidylinositol 4-kinase gamma 7 OS=Arabidopsis thaliana GN=PI4KG7 PE=1 SV=2
Unigene16800_All	sp|P23345|SODC4_MAIZE	89.47	152	152	100	Superoxide dismutase [Cu-Zn] 4A OS=Zea mays GN=SODCC.3 PE=2 SV=2
CL6015.Contig2_All	sp|Q9LNU1|CRSP_ARATH	61.28	718	709	92.2	CO(2)-response secreted protease OS=Arabidopsis thaliana GN=CRSP PE=2 SV=1
CL8316.Contig1_All	sp|P27518|CB21_GOSHI	92.08	265	265	100	Chlorophyll a-b binding protein 151, chloroplastic OS=Gossypium hirsutum GN=CAB-151 PE=2 SV=2
CL985.Contig2_All	sp|Q9STF3|PP265_ARATH	43.25	578	578	87.98	Pentatricopeptide repeat-containing protein At3g46790, chloroplastic OS=Arabidopsis thaliana GN=CRR2 PE=2 SV=1
CL6215.Contig2_All	sp|Q8LFD1|LPP3_ARATH	65.47	333	319	87.64	Putative lipid phosphate phosphatase 3, chloroplastic OS=Arabidopsis thaliana GN=LPP3 PE=2 SV=1
CL2439.Contig1_All	sp|Q9SD67|FTSH7_ARATH	83.23	674	670	83.54	ATP-dependent zinc metalloprotease FTSH 7, chloroplastic OS=Arabidopsis thaliana GN=FTSH7 PE=2 SV=1
CL2941.Contig3_All	sp|Q93Y06|Y5720_ARATH	58.54	644	643	96.11	Probable inactive receptor kinase At5g67200 OS=Arabidopsis thaliana GN=At5g67200 PE=1 SV=1
CL8456.Contig1_All	sp|Q9FLP0|MA651_ARATH	75.46	595	587	100	65-kDa microtubule-associated protein 1 OS=Arabidopsis thaliana GN=MAP65-1 PE=1 SV=1
CL1230.Contig1_All	sp|Q5RC30|SC11C_PONAB	61.31	168	167	86.98	Signal peptidase complex catalytic subunit SEC11C OS=Pongo abelii GN=SEC11C PE=2 SV=3
CL4586.Contig4_All	sp|Q9LDE3|FBK9_ARATH	37.91	393	375	95.18	F-box/kelch-repeat protein At1g23390 OS=Arabidopsis thaliana GN=At1g23390 PE=2 SV=1
Unigene16821_All	sp|Q9LEQ7|PP382_ARATH	62.78	532	527	88.13	Pentatricopeptide repeat-containing protein At5g14820, mitochondrial OS=Arabidopsis thaliana GN=At5g14820 PE=2 SV=1
CL2985.Contig4_All	sp|Q0WV12|ANL2_ARATH	68.48	809	785	97.88	Homeobox-leucine zipper protein ANTHOCYANINLESS 2 OS=Arabidopsis thaliana GN=ANL2 PE=2 SV=1
CL1836.Contig2_All	sp|Q9MAP5|SBT33_ARATH	48.77	771	737	94.85	Subtilisin-like protease SBT3.3 OS=Arabidopsis thaliana GN=SBT3.3 PE=2 SV=1
Unigene11929_All	sp|Q7VD61|PYRH_PROMA	48.95	239	235	99.16	Uridylate kinase OS=Prochlorococcus marinus (strain SARG / CCMP1375 / SS120) GN=pyrH PE=3 SV=1
Unigene13161_All	sp|Q3B8G0|CA123_XENLA	35.98	164	158	98.75	UPF0587 protein C1orf123 homolog OS=Xenopus laevis PE=2 SV=1
CL4267.Contig2_All	sp|Q9LMI0|TPS7_ARATH	77.35	839	835	98.12	Probable alpha,alpha-trehalose-phosphate synthase [UDP-forming] 7 OS=Arabidopsis thaliana GN=TPS7 PE=1 SV=1
CL446.Contig3_All	sp|Q43847|SSY2_SOLTU	64.7	813	767	100	Granule-bound starch synthase 2, chloroplastic/amyloplastic OS=Solanum tuberosum GN=SS2 PE=1 SV=3
CL1814.Contig1_All	sp|Q9LU89|2A5N_ARATH	80.41	444	444	87.06	Serine/threonine protein phosphatase 2A 59 kDa regulatory subunit B' eta isoform OS=Arabidopsis thaliana GN=B'ETA PE=2 SV=1
Unigene5093_All	sp|Q9LXC0|GDI_ARATH	85.09	436	436	97.98	Guanosine nucleotide diphosphate dissociation inhibitor At5g09550 OS=Arabidopsis thaliana GN=At5g09550 PE=3 SV=1
Unigene22052_All	sp|Q9LZS7|GDL71_ARATH	57.56	311	311	86.63	GDSL esterase/lipase At5g03610 OS=Arabidopsis thaliana GN=At5g03610 PE=2 SV=1
CL5311.Contig1_All	sp|Q55480|YZ37_SYNY3	27.59	290	273	81.98	Uncharacterized sugar kinase slr0537 OS=Synechocystis sp. (strain PCC 6803 / Kazusa) GN=slr0537 PE=3 SV=1
CL6183.Contig2_All	sp|Q9M1Q1|FB215_ARATH	25.42	413	401	86.98	F-box protein At3g62230 OS=Arabidopsis thaliana GN=At3g62230 PE=1 SV=1
CL696.Contig19_All	sp|Q7XTV7|HIP1_ORYSJ	38.62	751	665	99.7	Probable E3 ubiquitin-protein ligase HIP1 OS=Oryza sativa subsp. japonica GN=HIP1 PE=1 SV=2
CL603.Contig2_All	sp|Q84T68|EXOS5_ORYSJ	66.24	234	233	97.9	Exosome complex exonuclease RRP46 homolog OS=Oryza sativa subsp. japonica GN=RRP46 PE=1 SV=2
CL780.Contig2_All	sp|Q6TAW2|SERP2_MOUSE	47.17	53	53	81.54	Stress-associated endoplasmic reticulum protein 2 OS=Mus musculus GN=Serp2 PE=3 SV=2
Unigene9646_All	sp|O65440|BAME3_ARATH	64.88	988	988	99.6	Leucine-rich repeat receptor-like serine/threonine-protein kinase BAM3 OS=Arabidopsis thaliana GN=BAM3 PE=2 SV=3
Unigene4892_All	sp|Q94JX5|WLIM1_ARATH	68.09	188	186	97.89	LIM domain-containing protein WLIM1 OS=Arabidopsis thaliana GN=WLIM1 PE=1 SV=1
Unigene14519_All	sp|Q94IB8|LCB1_ARATH	72.65	479	479	99.38	Long chain base biosynthesis protein 1 OS=Arabidopsis thaliana GN=LCB1 PE=1 SV=1
CL2856.Contig5_All	sp|Q940B8|KIN13_ARATH	68.64	829	794	100	Kinesin-13A OS=Arabidopsis thaliana GN=KINESIN-13A PE=1 SV=1
Unigene9966_All	sp|Q9LXI7|PPA20_ARATH	62.7	429	425	99.53	Probable purple acid phosphatase 20 OS=Arabidopsis thaliana GN=PAP20 PE=2 SV=1
CL1272.Contig2_All	sp|Q8GW46|YAB5_ARATH	70.73	164	158	96.34	Axial regulator YABBY 5 OS=Arabidopsis thaliana GN=YAB5 PE=2 SV=1
CL2229.Contig2_All	sp|Q40353|MMK2_MEDSA	84.57	363	363	97.84	Mitogen-activated protein kinase homolog MMK2 OS=Medicago sativa GN=MMK2 PE=2 SV=1
CL5269.Contig1_All	sp|Q6ICW6|WNK11_ARATH	76.98	291	291	92.68	Probable serine/threonine-protein kinase WNK11 OS=Arabidopsis thaliana GN=WNK11 PE=2 SV=1
Unigene4952_All	sp|Q9FM86|ADT5_ARATH	77.63	304	304	92.12	Probable ADP,ATP carrier protein At5g56450 OS=Arabidopsis thaliana GN=At5g56450 PE=2 SV=1
CL8590.Contig2_All	sp|Q9SA27|RH36_ARATH	70.22	413	413	84.11	DEAD-box ATP-dependent RNA helicase 36 OS=Arabidopsis thaliana GN=RH36 PE=2 SV=1
CL968.Contig3_All	sp|Q6GLP4|RMD5A_XENLA	36.48	381	369	94.37	Protein RMD5 homolog A OS=Xenopus laevis GN=rmnd5a PE=2 SV=1
Unigene1222_All	sp|Q9SHI7|UBC34_ARATH	70	240	236	99.58	Ubiquitin-conjugating enzyme E2 34 OS=Arabidopsis thaliana GN=UBC34 PE=2 SV=1
CL2638.Contig4_All	sp|Q8L4Y2|LPAT4_ARATH	68.99	316	316	83.6	Probable 1-acyl-sn-glycerol-3-phosphate acyltransferase 4 OS=Arabidopsis thaliana GN=LPAT4 PE=2 SV=1
CL2552.Contig4_All	sp|Q05728|PUR5_ARATH	78.06	351	351	90.23	Phosphoribosylformylglycinamidine cyclo-ligase, chloroplastic OS=Arabidopsis thaliana GN=PUR5 PE=1 SV=2
Unigene4221_All	sp|Q93XX4|C2D61_ARATH	60.6	632	610	81.23	C2 domain-containing protein At1g53590 OS=Arabidopsis thaliana GN=NTMC2T6.1 PE=1 SV=2
CL1438.Contig3_All	sp|Q40467|IF414_TOBAC	94.67	413	413	100	Eukaryotic initiation factor 4A-14 OS=Nicotiana tabacum PE=2 SV=1
CL1392.Contig4_All	sp|Q8VZR6|INT1_ARATH	66.67	543	507	99.61	Inositol transporter 1 OS=Arabidopsis thaliana GN=INT1 PE=1 SV=1
Unigene15375_All	sp|Q54TH4|GET4_DICDI	30.87	311	274	88.67	Golgi to ER traffic protein 4 homolog OS=Dictyostelium discoideum GN=DDB_G0281815 PE=3 SV=1
CL5267.Contig1_All	sp|B3TPQ7|ATESY_MAGGA	52.78	576	576	97.3	Alpha-terpineol synthase, chloroplastic OS=Magnolia grandiflora PE=1 SV=1
CL2861.Contig4_All	sp|Q9FF86|DCR_ARATH	31.87	480	424	87.6	BAHD acyltransferase DCR OS=Arabidopsis thaliana GN=DCR PE=2 SV=1
CL4267.Contig1_All	sp|Q9LMI0|TPS7_ARATH	77.35	839	835	98.12	Probable alpha,alpha-trehalose-phosphate synthase [UDP-forming] 7 OS=Arabidopsis thaliana GN=TPS7 PE=1 SV=1
Unigene12157_All	sp|Q9FZ45|Y1686_ARATH	70.59	493	474	100	Uncharacterized membrane protein At1g16860 OS=Arabidopsis thaliana GN=At1g16860 PE=1 SV=1
CL1748.Contig2_All	sp|Q9LXX5|PPD6_ARATH	77.03	222	222	84.73	PsbP domain-containing protein 6, chloroplastic OS=Arabidopsis thaliana GN=PPD6 PE=1 SV=1
CL3376.Contig4_All	sp|Q9LYT3|TT12_ARATH	41.99	462	457	90.14	Protein TRANSPARENT TESTA 12 OS=Arabidopsis thaliana GN=TT12 PE=2 SV=1
CL7782.Contig2_All	sp|Q9FLW0|Y5241_ARATH	49.23	847	817	99.15	Probable receptor-like protein kinase At5g24010 OS=Arabidopsis thaliana GN=At5g24010 PE=1 SV=1
Unigene12003_All	sp|Q9LY84|GDL76_ARATH	53.59	334	334	85.86	GDSL esterase/lipase At5g14450 OS=Arabidopsis thaliana GN=At5g14450 PE=2 SV=1
CL1358.Contig21_All	sp|Q9M8R7|P2C33_ARATH	61.11	504	491	99.8	Probable protein phosphatase 2C 33 OS=Arabidopsis thaliana GN=PPC6-1 PE=1 SV=1
Unigene4947_All	sp|Q71H73|H33_VITVI	100	136	136	100	Histone H3.3 OS=Vitis vinifera PE=2 SV=3
CL6834.Contig1_All	sp|Q5M721|PUS5_ARATH	66.76	370	365	98.92	RNA pseudouridine synthase 5 OS=Arabidopsis thaliana GN=At3g52260 PE=2 SV=2
CL2890.Contig3_All	sp|Q9FUJ1|CKX7_ARATH	61.06	452	445	84.92	Cytokinin dehydrogenase 7 OS=Arabidopsis thaliana GN=CKX7 PE=1 SV=1
CL5142.Contig1_All	sp|P83291|NB5R2_ARATH	74.38	324	324	98.78	NADH-cytochrome b5 reductase-like protein OS=Arabidopsis thaliana GN=CBR2 PE=1 SV=2
Unigene13034_All	sp|Q9FIQ5|TRN2_ARATH	74.35	269	269	100	Protein TORNADO 2 OS=Arabidopsis thaliana GN=TRN2 PE=1 SV=1
CL296.Contig2_All	sp|Q9LIS3|GAE6_ARATH	78.15	453	452	98.26	UDP-glucuronate 4-epimerase 6 OS=Arabidopsis thaliana GN=GAE6 PE=1 SV=1
Unigene9843_All	sp|Q7SYN4|5NT3_DANRE	37.15	288	273	95.45	Cytosolic 5'-nucleotidase 3 OS=Danio rerio GN=nt5c3 PE=2 SV=2
Unigene17811_All	sp|Q6Z8C8|CDKF4_ORYSJ	64.5	462	458	99.78	Cyclin-dependent kinase F-4 OS=Oryza sativa subsp. japonica GN=CDKF-4 PE=2 SV=1
CL1900.Contig6_All	sp|Q67XD9|CINV2_ARATH	82.55	556	550	98.57	Alkaline/neutral invertase CINV2 OS=Arabidopsis thaliana GN=CINV2 PE=2 SV=1
CL2010.Contig4_All	sp|P43298|TMK1_ARATH	67.39	920	916	97.24	Probable receptor protein kinase TMK1 OS=Arabidopsis thaliana GN=TMK1 PE=1 SV=1
CL5947.Contig2_All	sp|Q9SGE9|SYFB_ARATH	74.62	599	598	100	Probable phenylalanine--tRNA ligase beta subunit OS=Arabidopsis thaliana GN=At1g72550 PE=2 SV=1
CL4151.Contig4_All	sp|Q3EDG5|TPST_ARATH	56.29	485	476	95.2	Protein-tyrosine sulfotransferase OS=Arabidopsis thaliana GN=TPST PE=1 SV=3
Unigene2471_All	sp|Q75HX5|TLP8_ORYSJ	78.48	381	381	85.62	Tubby-like F-box protein 8 OS=Oryza sativa subsp. japonica GN=TULP8 PE=2 SV=1
CL7885.Contig1_All	sp|Q9SYK0|HEXO2_ARATH	64.7	575	553	95.34	Beta-hexosaminidase 2 OS=Arabidopsis thaliana GN=HEXO2 PE=1 SV=1
Unigene20347_All	sp|Q9ZPX9|KIC_ARATH	71.79	117	117	86.67	Calcium-binding protein KIC OS=Arabidopsis thaliana GN=KIC PE=1 SV=2
CL3468.Contig1_All	sp|Q94AU2|SEC22_ARATH	88.53	218	218	100	25.3 kDa vesicle transport protein OS=Arabidopsis thaliana GN=SEC22 PE=2 SV=1
CL3964.Contig3_All	sp|P37287|PIGA_HUMAN	55.12	430	429	88.64	Phosphatidylinositol N-acetylglucosaminyltransferase subunit A OS=Homo sapiens GN=PIGA PE=1 SV=1
CL549.Contig1_All	sp|A2RVP7|TI221_ARATH	76.19	147	147	84.97	Mitochondrial import inner membrane translocase subunit TIM22-1 OS=Arabidopsis thaliana GN=TIM22-1 PE=1 SV=1
Unigene13243_All	sp|Q9ZQE6|CML1_ARATH	51.12	178	178	95.19	Calmodulin-like protein 1 OS=Arabidopsis thaliana GN=CML1 PE=2 SV=1
CL3137.Contig1_All	sp|Q42593|APXT_ARATH	79.33	358	353	82.86	L-ascorbate peroxidase T, chloroplastic OS=Arabidopsis thaliana GN=APXT PE=2 SV=2
Unigene4989_All	sp|O24381|TLC1_SOLTU	79	619	612	96.99	Plastidic ATP/ADP-transporter OS=Solanum tuberosum PE=2 SV=2
Unigene2833_All	sp|Q680B9|PRRP2_ARATH	55.4	509	498	94.32	Proteinaceous RNase P 2 OS=Arabidopsis thaliana GN=PRORP2 PE=1 SV=1
Unigene19272_All	sp|Q9SGU9|MGL_ARATH	72.89	380	380	86.17	Methionine gamma-lyase OS=Arabidopsis thaliana GN=MGL PE=1 SV=1
Unigene2811_All	sp|O24076|GBLP_MEDSA	80.25	324	324	99.69	Guanine nucleotide-binding protein subunit beta-like protein OS=Medicago sativa GN=GB1 PE=1 SV=1
CL2551.Contig1_All	sp|Q54GN8|NSA2_DICDI	72.27	256	256	98.46	Ribosome biogenesis protein NSA2 homolog OS=Dictyostelium discoideum GN=nsa2 PE=3 SV=1
Unigene25729_All	sp|Q9FFF1|FRL1A_ARATH	32.89	526	468	99.57	FRIGIDA-like protein 1 OS=Arabidopsis thaliana GN=FRL1 PE=1 SV=1
Unigene28_All	sp|Q9SPV4|SAMT_CLABR	47.7	369	357	99.44	Salicylate carboxymethyltransferase OS=Clarkia breweri GN=SAMT PE=1 SV=1
CL2327.Contig2_All	sp|Q94AH8|TPS6_ARATH	79.51	864	856	99.53	Alpha,alpha-trehalose-phosphate synthase [UDP-forming] 6 OS=Arabidopsis thaliana GN=TPS6 PE=1 SV=2
CL5015.Contig1_All	sp|P55876|IF5_MAIZE	68.3	448	440	97.56	Eukaryotic translation initiation factor 5 OS=Zea mays GN=EIF5 PE=2 SV=1
CL452.Contig2_All	sp|Q9SQZ0|CAAT7_ARATH	71.38	559	557	95.38	Cationic amino acid transporter 7, chloroplastic OS=Arabidopsis thaliana GN=CAT7 PE=3 SV=1
Unigene1423_All	sp|P43255|CSN8_ARATH	70.05	197	197	100	COP9 signalosome complex subunit 8 OS=Arabidopsis thaliana GN=CSN8 PE=1 SV=1
CL6174.Contig2_All	sp|Q8GY89|SRX_ARATH	72	125	125	100	Sulfiredoxin, chloroplastic/mitochondrial OS=Arabidopsis thaliana GN=SRX PE=1 SV=1
CL3554.Contig2_All	sp|Q9ZVJ5|SGGP_ARATH	66.81	238	237	97.13	Haloacid dehalogenase-like hydrolase domain-containing protein Sgpp OS=Arabidopsis thaliana GN=SGPP PE=1 SV=2
Unigene18039_All	sp|P16181|RS111_ARATH	86.72	128	128	80	40S ribosomal protein S11-1 OS=Arabidopsis thaliana GN=RPS11A PE=2 SV=1
Unigene16812_All	sp|Q84WL9|AP2S_ARATH	95.71	140	140	98.59	AP-2 complex subunit sigma OS=Arabidopsis thaliana GN=AP17 PE=2 SV=1
CL5700.Contig1_All	sp|F4IPE3|SHGR5_ARATH	56.65	436	412	92.58	Protein SHOOT GRAVITROPISM 5 OS=Arabidopsis thaliana GN=SGR5 PE=1 SV=1
Unigene19294_All	sp|Q9SVE7|MATE3_ARATH	64.09	504	493	88.04	MATE efflux family protein 3, chloroplastic OS=Arabidopsis thaliana GN=DTX45 PE=2 SV=2
Unigene9643_All	sp|Q93YP7|4HPT_ARATH	72.83	346	340	83.54	4-hydroxybenzoate polyprenyltransferase, mitochondrial OS=Arabidopsis thaliana GN=PPT1 PE=2 SV=1
CL990.Contig1_All	sp|Q9FN05|PSL5_ARATH	73.69	916	904	98.15	Probable glucan 1,3-alpha-glucosidase OS=Arabidopsis thaliana GN=PSL5 PE=1 SV=1
CL944.Contig2_All	sp|Q6WWW4|UPL3_ARATH	73.67	1766	1731	91.68	E3 ubiquitin-protein ligase UPL3 OS=Arabidopsis thaliana GN=UPL3 PE=1 SV=1
CL2610.Contig2_All	sp|Q6NQB7|B3GT7_ARATH	73.88	402	393	100	Beta-1,3-galactosyltransferase 7 OS=Arabidopsis thaliana GN=B3GALT7 PE=2 SV=1
CL6201.Contig2_All	sp|Q0WRB2|P2C73_ARATH	69.41	353	353	94.64	Probable protein phosphatase 2C 73 OS=Arabidopsis thaliana GN=PPC6-7 PE=2 SV=1
CL2208.Contig3_All	sp|Q8L746|NPR3_ARATH	59.85	523	522	89.08	Regulatory protein NPR3 OS=Arabidopsis thaliana GN=NPR3 PE=1 SV=1
CL7515.Contig2_All	sp|A9VRF5|PUR9_BACWK	48.77	527	509	99.61	Bifunctional purine biosynthesis protein PurH OS=Bacillus weihenstephanensis (strain KBAB4) GN=purH PE=3 SV=1
CL2024.Contig7_All	sp|Q9SGG3|ALA5_ARATH	75.07	1015	997	81.19	Putative phospholipid-transporting ATPase 5 OS=Arabidopsis thaliana GN=ALA5 PE=3 SV=1
CL296.Contig3_All	sp|Q9LIS3|GAE6_ARATH	78.15	453	452	98.26	UDP-glucuronate 4-epimerase 6 OS=Arabidopsis thaliana GN=GAE6 PE=1 SV=1
CL7862.Contig2_All	sp|Q9LV11|PMA11_ARATH	90.69	956	956	100	ATPase 11, plasma membrane-type OS=Arabidopsis thaliana GN=AHA11 PE=1 SV=1
CL2353.Contig3_All	sp|O04086|Y1105_ARATH	62.37	582	573	91.68	Probable receptor-like protein kinase At1g11050 OS=Arabidopsis thaliana GN=At1g11050 PE=2 SV=1
CL2331.Contig7_All	sp|Q9FH28|DNJ49_ARATH	39.27	382	344	97.18	Chaperone protein dnaJ 49 OS=Arabidopsis thaliana GN=ATJ49 PE=2 SV=2
CL1392.Contig6_All	sp|Q8VZR6|INT1_ARATH	66.05	542	506	99.41	Inositol transporter 1 OS=Arabidopsis thaliana GN=INT1 PE=1 SV=1
CL6749.Contig1_All	sp|P17407|21KD_DAUCA	48.28	203	192	99.48	21 kDa protein OS=Daucus carota PE=2 SV=1
CL2505.Contig4_All	sp|Q93YS4|AB22G_ARATH	78.72	686	684	91.08	ABC transporter G family member 22 OS=Arabidopsis thaliana GN=ABCG22 PE=1 SV=1
CL7234.Contig1_All	sp|Q39079|DNJ13_ARATH	66.73	529	526	97.77	Chaperone protein dnaJ 13 OS=Arabidopsis thaliana GN=ATJ13 PE=1 SV=2
CL8141.Contig2_All	sp|Q8L7L1|SPHK1_ARATH	58.49	477	467	96.29	Sphingosine kinase 1 OS=Arabidopsis thaliana GN=SPHK1 PE=1 SV=1
Unigene19574_All	sp|Q9SYG1|HS174_ARATH	56.3	135	135	87.1	17.4 kDa class III heat shock protein OS=Arabidopsis thaliana GN=HSP17.4B PE=2 SV=1
Unigene4883_All	sp|O64682|PID_ARATH	59.07	452	434	99.09	Protein kinase PINOID OS=Arabidopsis thaliana GN=PID PE=1 SV=1
CL85.Contig5_All	sp|Q42578|PER53_ARATH	62.09	364	307	91.64	Peroxidase 53 OS=Arabidopsis thaliana GN=PER53 PE=1 SV=1
CL6740.Contig2_All	sp|Q9LV60|CRR55_ARATH	56.28	231	229	87.07	Cysteine-rich repeat secretory protein 55 OS=Arabidopsis thaliana GN=CRRSP55 PE=2 SV=1
CL4830.Contig1_All	sp|Q8L706|SYT5_ARATH	72.39	565	560	100	Synaptotagmin-5 OS=Arabidopsis thaliana GN=SYT5 PE=2 SV=1
CL4770.Contig1_All	sp|P48619|FAD3C_RICCO	77.04	405	403	87.61	Omega-3 fatty acid desaturase, chloroplastic OS=Ricinus communis GN=FAD7A-1 PE=2 SV=1
Unigene19088_All	sp|Q9LIQ7|PP252_ARATH	68.09	517	517	81.67	Pentatricopeptide repeat-containing protein At3g24000, mitochondrial OS=Arabidopsis thaliana GN=PCMP-H87 PE=3 SV=1
Unigene17454_All	sp|O22860|RL38_ARATH	95.65	69	69	100	60S ribosomal protein L38 OS=Arabidopsis thaliana GN=RPL38A PE=3 SV=1
Unigene21610_All	sp|Q75VR1|TPC1A_TOBAC	67.97	740	735	100	Two pore calcium channel protein 1A OS=Nicotiana tabacum GN=TPC1A PE=2 SV=1
CL287.Contig4_All	sp|Q9S9N9|CCR1_ARATH	49.85	327	320	93.02	Cinnamoyl-CoA reductase 1 OS=Arabidopsis thaliana GN=CCR1 PE=1 SV=1
Unigene14798_All	sp|F4JIK2|ATCA4_ARATH	57.61	243	242	90.64	Alpha carbonic anhydrase 4 OS=Arabidopsis thaliana GN=ACA4 PE=3 SV=1
CL5837.Contig1_All	sp|Q6P829|NOSIP_XENTR	31.62	291	291	97.65	Nitric oxide synthase-interacting protein OS=Xenopus tropicalis GN=nosip PE=2 SV=1
CL2541.Contig3_All	sp|Q9SMZ4|AASS_ARATH	67.95	1064	1057	99.34	Alpha-aminoadipic semialdehyde synthase OS=Arabidopsis thaliana GN=LKR/SDH PE=1 SV=1
CL4716.Contig2_All	sp|Q8GZ63|PP397_ARATH	54.31	580	542	94.43	Pentatricopeptide repeat-containing protein At5g25630 OS=Arabidopsis thaliana GN=At5g25630 PE=2 SV=2
Unigene8600_All	sp|P54454|YQEI_BACSU	37.78	90	87	90.62	Probable RNA-binding protein YqeI OS=Bacillus subtilis (strain 168) GN=yqeI PE=3 SV=1
CL6198.Contig3_All	sp|F4IBD7|CSCLA_ARATH	61.8	699	692	92.76	CSC1-like protein RXW8 OS=Arabidopsis thaliana GN=RXW8 PE=2 SV=1
Unigene15495_All	sp|P33490|ABP1_TOBAC	76.16	172	170	90.91	Auxin-binding protein T85 OS=Nicotiana tabacum GN=T85 PE=3 SV=1
CL20.Contig16_All	sp|Q7XUF4|CDKG2_ORYSJ	55.51	780	709	99.86	Cyclin-dependent kinase G-2 OS=Oryza sativa subsp. japonica GN=CDKG-2 PE=2 SV=2
CL3773.Contig1_All	sp|Q9SL56|GLPT5_ARATH	68.29	492	484	98.17	Putative glycerol-3-phosphate transporter 5 OS=Arabidopsis thaliana GN=At2g13100 PE=2 SV=2
CL3896.Contig1_All	sp|Q9SAH7|WRK40_ARATH	47.85	303	296	98.01	Probable WRKY transcription factor 40 OS=Arabidopsis thaliana GN=WRKY40 PE=1 SV=1
CL6943.Contig2_All	sp|Q94AT1|P2C76_ARATH	62.5	384	380	90.48	Probable protein phosphatase 2C 76 OS=Arabidopsis thaliana GN=At5g53140 PE=2 SV=1
CL3086.Contig4_All	sp|P58223|Y4837_ARATH	25.55	677	569	93.89	KH domain-containing protein At4g18375 OS=Arabidopsis thaliana GN=At4g18375 PE=2 SV=1
CL5835.Contig3_All	sp|Q5XVA8|Y3905_ARATH	40.43	460	424	88.33	Uncharacterized protein At3g49055 OS=Arabidopsis thaliana GN=At3g49055 PE=2 SV=1
CL1779.Contig4_All	sp|Q6GLA2|SAMC_XENTR	33.87	248	240	89.22	S-adenosylmethionine mitochondrial carrier protein OS=Xenopus tropicalis GN=slc25a26 PE=2 SV=1
CL5210.Contig1_All	sp|O65282|CH10C_ARATH	73.83	256	253	100	20 kDa chaperonin, chloroplastic OS=Arabidopsis thaliana GN=CPN21 PE=1 SV=2
CL8479.Contig1_All	sp|Q84V83|LAR_DESUN	63.52	318	317	82.98	Leucoanthocyanidin reductase OS=Desmodium uncinatum GN=LAR PE=1 SV=1
CL6261.Contig2_All	sp|Q9SZN7|HIP26_ARATH	63.64	154	150	98.04	Heavy metal-associated isoprenylated plant protein 26 OS=Arabidopsis thaliana GN=HIPP26 PE=1 SV=1
CL3466.Contig1_All	sp|Q5N1T5|EFP_SYNP6	60.66	183	183	98.92	Elongation factor P OS=Synechococcus sp. (strain ATCC 27144 / PCC 6301 / SAUG 1402/1) GN=efp PE=3 SV=1
CL7619.Contig1_All	sp|Q8GUH2|Y1015_ARATH	61.11	288	278	85.02	Uncharacterized protein At1g01500 OS=Arabidopsis thaliana GN=At1g01500 PE=2 SV=1
CL5439.Contig3_All	sp|F4KFC7|MD26C_ARATH	49.17	362	353	100	Probable mediator of RNA polymerase II transcription subunit 26c OS=Arabidopsis thaliana GN=MED26C PE=1 SV=1
Unigene18965_All	sp|Q9LW63|PP251_ARATH	37.93	733	715	100	Putative pentatricopeptide repeat-containing protein At3g23330 OS=Arabidopsis thaliana GN=PCMP-H32 PE=3 SV=1
Unigene9617_All	sp|Q8S8M5|ABIL1_ARATH	59.79	291	282	94.63	Protein ABIL1 OS=Arabidopsis thaliana GN=ABIL1 PE=1 SV=1
CL491.Contig2_All	sp|Q93Z32|SIPL1_ARATH	80.65	372	372	100	Signal peptide peptidase-like 1 OS=Arabidopsis thaliana GN=SPPL1 PE=2 SV=1
CL2744.Contig3_All	sp|Q8VYP5|ZDH14_ARATH	82.48	314	307	100	Probable protein S-acyltransferase 14 OS=Arabidopsis thaliana GN=PAT14 PE=2 SV=1
CL4648.Contig1_All	sp|Q39055|CNX2_ARATH	77.87	348	348	89.23	Cyclic pyranopterin monophosphate synthase, mitochondrial OS=Arabidopsis thaliana GN=CNX2 PE=1 SV=1
Unigene15407_All	sp|Q66GQ3|PDI16_ARATH	59.25	481	472	88.39	Protein disulfide isomerase-like 1-6 OS=Arabidopsis thaliana GN=PDIL1-6 PE=2 SV=1
CL5045.Contig3_All	sp|Q39202|RLK1_ARATH	37.5	768	749	90.02	G-type lectin S-receptor-like serine/threonine-protein kinase RLK1 OS=Arabidopsis thaliana GN=RLK1 PE=2 SV=2
CL950.Contig3_All	sp|Q0WU02|MTP10_ARATH	69	400	397	92.76	Metal tolerance protein 10 OS=Arabidopsis thaliana GN=MTP10 PE=2 SV=1
Unigene8353_All	sp|Q9FYL3|ALB31_ARATH	65.48	423	411	82.36	ALBINO3-like protein 1, chloroplastic OS=Arabidopsis thaliana GN=ALB3L1 PE=2 SV=3
CL3813.Contig1_All	sp|Q9M2S7|FK201_ARATH	78.29	175	175	92.11	Peptidyl-prolyl cis-trans isomerase FKBP20-1 OS=Arabidopsis thaliana GN=FKBP20-1 PE=1 SV=1
Unigene7439_All	sp|Q9SR92|STR10_ARATH	61.49	174	173	80.84	Rhodanese-like domain-containing protein 10 OS=Arabidopsis thaliana GN=STR10 PE=2 SV=1
Unigene13175_All	sp|Q9ZRD6|YKT61_ARATH	85.79	197	197	98.99	VAMP-like protein YKT61 OS=Arabidopsis thaliana GN=YKT61 PE=2 SV=1
Unigene19183_All	sp|A7HYV8|DER_PARL1	38.91	478	456	96.41	GTPase Der OS=Parvibaculum lavamentivorans (strain DS-1 / DSM 13023 / NCIMB 13966) GN=der PE=3 SV=1
CL6991.Contig1_All	sp|O34973|YTAP_BACSU	24.38	320	277	92.64	Putative hydrolase YtaP OS=Bacillus subtilis (strain 168) GN=ytaP PE=3 SV=1
CL631.Contig2_All	sp|Q8VYC8|RIN2_ARATH	64.07	590	578	100	E3 ubiquitin protein ligase RIN2 OS=Arabidopsis thaliana GN=RIN2 PE=1 SV=1
CL6647.Contig4_All	sp|Q8H8T0|RGP1_ORYSJ	83.01	359	359	98.63	UDP-arabinopyranose mutase 1 OS=Oryza sativa subsp. japonica GN=UAM1 PE=1 SV=1
CL5718.Contig2_All	sp|Q9NPD3|EXOS4_HUMAN	51.49	235	235	95.92	Exosome complex component RRP41 OS=Homo sapiens GN=EXOSC4 PE=1 SV=3
CL4201.Contig1_All	sp|Q8IXU6|S35F2_HUMAN	34.93	335	335	89.57	Solute carrier family 35 member F2 OS=Homo sapiens GN=SLC35F2 PE=1 SV=1
CL126.Contig1_All	sp|Q9SPM5|APY2_ARATH	67.51	474	463	98.09	Apyrase 2 OS=Arabidopsis thaliana GN=APY2 PE=1 SV=1
Unigene17820_All	sp|Q0WWW9|XYLL3_ARATH	80.57	494	493	88.35	D-xylose-proton symporter-like 3, chloroplastic OS=Arabidopsis thaliana GN=At5g59250 PE=2 SV=2
CL6557.Contig2_All	sp|Q9FJX3|VDAC2_ARATH	67.75	276	276	100	Mitochondrial outer membrane protein porin 2 OS=Arabidopsis thaliana GN=VDAC2 PE=1 SV=1
CL3145.Contig2_All	sp|Q9C7U5|E132_ARATH	74.43	442	441	87.33	Glucan endo-1,3-beta-glucosidase 2 OS=Arabidopsis thaliana GN=At1g66250 PE=1 SV=2
CL1563.Contig5_All	sp|O64843|CID7_ARATH	58.76	582	567	100	Polyadenylate-binding protein-interacting protein 7 OS=Arabidopsis thaliana GN=CID7 PE=1 SV=1
Unigene16926_All	sp|P37142|AKH_DAUCA	78.32	881	879	95.44	Bifunctional aspartokinase/homoserine dehydrogenase, chloroplastic (Fragment) OS=Daucus carota PE=1 SV=1
Unigene13387_All	sp|P92980|APR3_ARATH	73.03	445	435	94.98	5'-adenylylsulfate reductase 3, chloroplastic OS=Arabidopsis thaliana GN=APR3 PE=2 SV=2
Unigene3665_All	sp|Q2V6K0|UFOG6_FRAAN	50.63	474	464	96.87	UDP-glucose flavonoid 3-O-glucosyltransferase 6 OS=Fragaria ananassa GN=GT6 PE=1 SV=1
CL945.Contig4_All	sp|O48915|NDR1_ARATH	45.99	187	184	84.02	Protein NDR1 OS=Arabidopsis thaliana GN=NDR1 PE=1 SV=1
CL3328.Contig2_All	sp|Q9LZB8|AB29B_ARATH	63.51	581	576	90.85	ABC transporter B family member 29, chloroplastic OS=Arabidopsis thaliana GN=ABCB29 PE=2 SV=1
Unigene8880_All	sp|P0C8L4|Y4648_ARATH	49.75	199	199	95.22	Uncharacterized protein At4g26485 OS=Arabidopsis thaliana GN=At4g26485 PE=4 SV=1
CL4567.Contig3_All	sp|Q84W89|RH37_ARATH	78.38	532	525	82.94	DEAD-box ATP-dependent RNA helicase 37 OS=Arabidopsis thaliana GN=RH37 PE=2 SV=2
CL693.Contig1_All	sp|Q9FF10|HPSE1_ARATH	64.63	523	520	95.76	Heparanase-like protein 1 OS=Arabidopsis thaliana GN=At5g07830 PE=2 SV=1
CL1527.Contig3_All	sp|Q9LSD5|TCP20_ARATH	52.63	285	274	87.26	Transcription factor TCP20 OS=Arabidopsis thaliana GN=TCP20 PE=1 SV=1
CL3214.Contig3_All	sp|P81392|MYB06_ANTMA	59.12	318	315	99.68	Myb-related protein 306 OS=Antirrhinum majus GN=MYB306 PE=2 SV=1
Unigene14776_All	sp|Q9LZP9|CP122_ARATH	49.31	144	131	100	Calvin cycle protein CP12-2, chloroplastic OS=Arabidopsis thaliana GN=CP12-2 PE=1 SV=1
CL6124.Contig1_All	sp|P17783|MDHM_CITLA	88.57	315	315	90.78	Malate dehydrogenase, mitochondrial OS=Citrullus lanatus GN=MMDH PE=1 SV=1
Unigene14792_All	sp|O49561|G2OX8_ARATH	32.93	334	321	94.97	Gibberellin 2-beta-dioxygenase 8 OS=Arabidopsis thaliana GN=GA2OX8 PE=1 SV=2
Unigene14742_All	sp|P34791|CP20C_ARATH	60.29	272	256	98.46	Peptidyl-prolyl cis-trans isomerase CYP20-3, chloroplastic OS=Arabidopsis thaliana GN=CYP20-3 PE=1 SV=1
Unigene6051_All	sp|Q9FIG9|ARC6_ARATH	56.39	837	797	99.5	Protein ACCUMULATION AND REPLICATION OF CHLOROPLASTS 6, chloroplastic OS=Arabidopsis thaliana GN=ARC6 PE=1 SV=1
Unigene17767_All	sp|Q9C682|BH115_ARATH	50.44	228	226	100	Transcription factor bHLH115 OS=Arabidopsis thaliana GN=BHLH115 PE=2 SV=1
CL4734.Contig4_All	sp|Q9URY4|YI01_SCHPO	35.19	520	496	85.08	Putative amidase C869.01 OS=Schizosaccharomyces pombe (strain 972 / ATCC 24843) GN=SPAC869.01 PE=3 SV=1
Unigene8439_All	sp|Q5P316|RL18_AROAE	29.82	114	101	86.32	50S ribosomal protein L18 OS=Aromatoleum aromaticum (strain EbN1) GN=rplR PE=3 SV=1
Unigene7307_All	sp|Q9ZRF1|MTDH_FRAAN	74.72	352	352	98.05	Probable mannitol dehydrogenase OS=Fragaria ananassa GN=CAD PE=1 SV=1
CL3693.Contig2_All	sp|Q9FJH0|RAA1F_ARATH	97.06	204	204	94.01	Ras-related protein RABA1f OS=Arabidopsis thaliana GN=RABA1F PE=2 SV=1
CL5329.Contig2_All	sp|Q9ASQ5|CRCK3_ARATH	50.37	534	495	97.06	Calmodulin-binding receptor-like cytoplasmic kinase 3 OS=Arabidopsis thaliana GN=CRCK3 PE=2 SV=1
CL1622.Contig2_All	sp|Q54KG3|VPS51_DICDI	26.49	808	767	83.64	Vacuolar protein sorting-associated protein 51 homolog OS=Dictyostelium discoideum GN=vps51 PE=3 SV=1
CL2.Contig1_All	sp|O22715|AP1M2_ARATH	90.89	428	428	100	AP-1 complex subunit mu-2 OS=Arabidopsis thaliana GN=AP1M2 PE=1 SV=1
CL7635.Contig1_All	sp|Q9SMU7|SRP09_ARATH	83.16	95	95	92.23	Signal recognition particle 9 kDa protein OS=Arabidopsis thaliana GN=SRP9 PE=3 SV=1
CL7133.Contig1_All	sp|Q6H7U2|C3H13_ORYSJ	40.72	447	416	97.65	Zinc finger CCCH domain-containing protein 13 OS=Oryza sativa subsp. japonica GN=Os02g0161200 PE=2 SV=1
Unigene15656_All	sp|Q9M1X2|FAP1_ARATH	51.51	299	277	99.28	Fatty-acid-binding protein 1 OS=Arabidopsis thaliana GN=FAP1 PE=1 SV=1
CL151.Contig1_All	sp|P55143|GLRX_RICCO	74.51	102	102	100	Glutaredoxin OS=Ricinus communis PE=1 SV=1
CL20.Contig5_All	sp|Q7XUF4|CDKG2_ORYSJ	55.51	780	709	99.86	Cyclin-dependent kinase G-2 OS=Oryza sativa subsp. japonica GN=CDKG-2 PE=2 SV=2
CL7301.Contig1_All	sp|Q93ZR1|ELP3_ARATH	92.39	565	565	100	Elongator complex protein 3 OS=Arabidopsis thaliana GN=HAG3 PE=1 SV=1
Unigene15544_All	sp|Q9FI61|UBC27_ARATH	70.41	196	192	100	Ubiquitin-conjugating enzyme E2 27 OS=Arabidopsis thaliana GN=UBC27 PE=2 SV=1
CL6651.Contig1_All	sp|Q9SV05|CCR35_ARATH	56.91	369	362	100	Serine/threonine-protein kinase-like protein At3g51990 OS=Arabidopsis thaliana GN=At3g51990 PE=2 SV=1
CL4445.Contig3_All	sp|P42044|HEMH_CUCSA	69.47	475	473	92.02	Ferrochelatase-2, chloroplastic OS=Cucumis sativus GN=HEMH PE=2 SV=1
CL1595.Contig1_All	sp|Q9FF55|PDI14_ARATH	68.31	508	507	84.92	Protein disulfide isomerase-like 1-4 OS=Arabidopsis thaliana GN=PDIL1-4 PE=1 SV=1
CL7892.Contig2_All	sp|Q5IS35|TPC_MACFA	36.96	322	295	92.19	Mitochondrial thiamine pyrophosphate carrier OS=Macaca fascicularis GN=SLC25A19 PE=2 SV=1
CL7503.Contig1_All	sp|Q0ILJ3|SUT2_ORYSJ	67.84	485	477	95.21	Sucrose transport protein SUT2 OS=Oryza sativa subsp. japonica GN=SUT2 PE=2 SV=2
CL1040.Contig5_All	sp|P92980|APR3_ARATH	72.79	441	435	94.98	5'-adenylylsulfate reductase 3, chloroplastic OS=Arabidopsis thaliana GN=APR3 PE=2 SV=2
CL7358.Contig1_All	sp|Q9SVL6|CRPM2_ARATH	72.22	198	198	97.54	Cold-regulated 413 plasma membrane protein 2 OS=Arabidopsis thaliana GN=COR413PM2 PE=2 SV=1
CL6027.Contig3_All	sp|Q9XID3|Y1343_ARATH	61.73	776	760	91.68	G-type lectin S-receptor-like serine/threonine-protein kinase At1g34300 OS=Arabidopsis thaliana GN=At1g34300 PE=2 SV=1
Unigene8389_All	sp|Q8VYP6|NOL9_ARATH	61.68	381	367	99.73	Polynucleotide 5'-hydroxyl-kinase NOL9 OS=Arabidopsis thaliana GN=At5g11010 PE=2 SV=1
CL3448.Contig1_All	sp|Q9STE8|TC753_ARATH	85.69	685	684	83.62	Protein TOC75-3, chloroplastic OS=Arabidopsis thaliana GN=TOC75-3 PE=1 SV=1
Unigene22034_All	sp|Q8L6H7|SFR2_ORYSJ	71.59	602	600	92.74	Beta-glucosidase-like SFR2, chloroplastic OS=Oryza sativa subsp. japonica GN=SFR2 PE=2 SV=1
Unigene16836_All	sp|Q9M1S8|GCP2_ARATH	56.43	684	676	95.89	Probable glutamate carboxypeptidase 2 OS=Arabidopsis thaliana GN=AMP1 PE=1 SV=3
CL4619.Contig3_All	sp|Q6ZI17|OML2_ORYSJ	62.01	795	764	90.09	Protein MEI2-like 2 OS=Oryza sativa subsp. japonica GN=ML2 PE=2 SV=1
CL3998.Contig4_All	sp|Q9M7Z1|ODB2_ARATH	64.2	419	410	84.89	Lipoamide acyltransferase component of branched-chain alpha-keto acid dehydrogenase complex, mitochondrial OS=Arabidopsis thaliana GN=BCE2 PE=1 SV=1
Unigene5245_All	sp|Q7XKV5|BGL11_ORYSJ	59.96	477	476	89.98	Beta-glucosidase 11 OS=Oryza sativa subsp. japonica GN=BGLU11 PE=3 SV=2
CL1448.Contig4_All	sp|Q9LVI4|TIF6B_ARATH	37.6	391	344	97.73	Protein TIFY 6B OS=Arabidopsis thaliana GN=TIFY6B PE=1 SV=1
CL2883.Contig1_All	sp|P53392|SUT2_STYHA	75.71	638	637	96.22	High affinity sulfate transporter 2 OS=Stylosanthes hamata GN=ST2 PE=2 SV=1
CL4014.Contig1_All	sp|Q9X0Y1|P1254_THEMA	24.31	181	179	82.87	Phosphorylated carbohydrates phosphatase TM_1254 OS=Thermotoga maritima (strain ATCC 43589 / MSB8 / DSM 3109 / JCM 10099) GN=TM_1254 PE=1 SV=1
CL2944.Contig3_All	sp|Q6DW76|DGDG1_SOYBN	78.78	787	775	98.98	Digalactosyldiacylglycerol synthase 1, chloroplastic OS=Glycine max GN=DGD1 PE=2 SV=1
Unigene9510_All	sp|Q9FJ93|DRE1D_ARATH	57.65	196	190	84.82	Dehydration-responsive element-binding protein 1D OS=Arabidopsis thaliana GN=DREB1D PE=2 SV=1
Unigene17863_All	sp|Q84R11|CRSH_ARATH	68.91	534	532	91.25	Probable GTP diphosphokinase CRSH, chloroplastic OS=Arabidopsis thaliana GN=CRSH PE=2 SV=1
CL7147.Contig3_All	sp|Q9SA77|ARAE1_ARATH	82.2	410	410	97.85	UDP-arabinose 4-epimerase 1 OS=Arabidopsis thaliana GN=MUR4 PE=1 SV=1
CL3237.Contig1_All	sp|P27141|CAHC_TOBAC	71.03	321	315	98.13	Carbonic anhydrase, chloroplastic OS=Nicotiana tabacum PE=2 SV=1
CL2707.Contig2_All	sp|Q9FIJ2|NDUA2_ARATH	69.47	95	95	97.94	NADH dehydrogenase [ubiquinone] 1 alpha subcomplex subunit 2 OS=Arabidopsis thaliana GN=At5g47890 PE=3 SV=1
CL487.Contig2_All	sp|P27054|CHI4_PHAVU	56.33	300	253	93.7	Endochitinase PR4 OS=Phaseolus vulgaris GN=CHI4 PE=2 SV=1
CL4843.Contig2_All	sp|Q9STN3|SPT51_ARATH	72.4	931	923	88.66	Putative transcription elongation factor SPT5 homolog 1 OS=Arabidopsis thaliana GN=At4g08350 PE=1 SV=2
CL5574.Contig1_All	sp|Q9SUC9|UGPI7_ARATH	72.48	258	248	81.58	Uncharacterized GPI-anchored protein At4g28100 OS=Arabidopsis thaliana GN=At4g28100 PE=1 SV=1
CL3189.Contig2_All	sp|P0DI13|SA1B2_ARATH	69.18	318	317	99.06	SUMO-activating enzyme subunit 1B-2 OS=Arabidopsis thaliana GN=SAE1B-2 PE=1 SV=1
CL18.Contig1_All	sp|Q9LP45|PSD11_ARATH	81.69	415	414	98.81	26S proteasome non-ATPase regulatory subunit 11 homolog OS=Arabidopsis thaliana GN=RPN6 PE=1 SV=1
CL5722.Contig1_All	sp|Q59536|PTRB_MORLA	40.37	696	668	96.81	Protease 2 OS=Moraxella lacunata GN=ptrB PE=3 SV=1
CL6854.Contig2_All	sp|Q9STK6|WNK3_ARATH	60.61	523	498	96.51	Probable serine/threonine-protein kinase WNK3 OS=Arabidopsis thaliana GN=WNK3 PE=2 SV=1
CL3050.Contig3_All	sp|Q9FJD5|LAC17_ARATH	73.15	540	539	93.41	Laccase-17 OS=Arabidopsis thaliana GN=LAC17 PE=2 SV=1
Unigene2931_All	sp|Q0I7U2|CH10_SYNS3	36.08	97	94	91.26	10 kDa chaperonin OS=Synechococcus sp. (strain CC9311) GN=groS PE=3 SV=1
CL6858.Contig1_All	sp|Q8LEA8|EID1_ARATH	60.41	341	336	100	Phytochrome A-associated F-box protein OS=Arabidopsis thaliana GN=EID1 PE=1 SV=2
CL3683.Contig2_All	sp|Q9SNB7|PP264_ARATH	60.4	707	663	99.7	Pentatricopeptide repeat-containing protein At3g46610 OS=Arabidopsis thaliana GN=At3g46610 PE=2 SV=1
CL3690.Contig3_All	sp|Q9C9Z1|ZTP50_ARATH	72.17	575	570	92.08	Putative zinc transporter At3g08650 OS=Arabidopsis thaliana GN=At3g08650 PE=2 SV=2
CL3.Contig5_All	sp|P55034|PSMD4_ARATH	66.84	395	375	97.15	26S proteasome non-ATPase regulatory subunit 4 homolog OS=Arabidopsis thaliana GN=RPN10 PE=1 SV=1
Unigene20360_All	sp|Q9FKW8|STR18_ARATH	56.76	111	111	81.62	Thiosulfate sulfurtransferase 18 OS=Arabidopsis thaliana GN=STR18 PE=1 SV=1
CL2035.Contig1_All	sp|O04200|PXN_ARATH	74.68	308	304	91.84	Peroxisomal nicotinamide adenine dinucleotide carrier OS=Arabidopsis thaliana GN=PXN PE=1 SV=1
CL4898.Contig2_All	sp|O23702|CTBP_ARATH	68.78	647	630	99.06	C-terminal binding protein AN OS=Arabidopsis thaliana GN=AN PE=1 SV=1
CL6803.Contig2_All	sp|Q9SEE5|GALK1_ARATH	78.96	499	496	100	Galactokinase OS=Arabidopsis thaliana GN=GAL1 PE=1 SV=2
CL7337.Contig1_All	sp|Q8GWJ4|OSB3_ARATH	40.37	374	368	83.64	Protein OSB3, chloroplastic/mitochondrial OS=Arabidopsis thaliana GN=OSB3 PE=2 SV=1
CL935.Contig2_All	sp|Q8VYD6|PP374_ARATH	56.12	556	554	95.52	Pentatricopeptide repeat-containing protein At5g10690 OS=Arabidopsis thaliana GN=CBSPPR1 PE=2 SV=1
CL4815.Contig1_All	sp|Q8W1X2|PDXK_ARATH	84.36	307	307	99.35	Pyridoxal kinase OS=Arabidopsis thaliana GN=PK PE=1 SV=2
CL4077.Contig2_All	sp|Q9FY89|VP202_ARATH	70.97	248	216	100	Vacuolar protein sorting-associated protein 20 homolog 2 OS=Arabidopsis thaliana GN=VPS20.2 PE=1 SV=1
Unigene2960_All	sp|Q08632|SDR1_PICAB	55.38	251	250	92.25	Short-chain type dehydrogenase/reductase OS=Picea abies PE=2 SV=1
CL5061.Contig1_All	sp|Q8L9A9|XTH8_ARATH	72.26	292	290	95.08	Probable xyloglucan endotransglucosylase/hydrolase protein 8 OS=Arabidopsis thaliana GN=XTH8 PE=2 SV=2
Unigene16668_All	sp|Q05048|CSTF1_HUMAN	40.1	404	385	89.33	Cleavage stimulation factor subunit 1 OS=Homo sapiens GN=CSTF1 PE=1 SV=1
CL4945.Contig1_All	sp|Q94JX6|PP391_ARATH	63.27	471	458	99.78	Pentatricopeptide repeat-containing protein At5g18390, mitochondrial OS=Arabidopsis thaliana GN=At5g18390 PE=2 SV=2
CL3665.Contig3_All	sp|Q42479|CDPK3_ARATH	81.94	465	465	87.9	Calcium-dependent protein kinase 3 OS=Arabidopsis thaliana GN=CPK3 PE=1 SV=1
Unigene20759_All	sp|O80919|TBL34_ARATH	64.52	389	388	94.63	Protein trichome birefringence-like 34 OS=Arabidopsis thaliana GN=TBL34 PE=2 SV=2
CL5158.Contig2_All	sp|Q2W3F8|RF2_MAGSA	48.36	366	356	95.96	Peptide chain release factor 2 OS=Magnetospirillum magneticum (strain AMB-1 / ATCC 700264) GN=prfB PE=3 SV=1
Unigene485_All	sp|Q6GKX7|GASAC_ARATH	55.91	93	92	86.79	Gibberellin-regulated protein 12 OS=Arabidopsis thaliana GN=GASA12 PE=3 SV=1
CL3912.Contig2_All	sp|Q6AWU6|HOL3_ARATH	64.88	205	205	90.71	Probable thiol methyltransferase 2 OS=Arabidopsis thaliana GN=HOL3 PE=1 SV=1
Unigene13189_All	sp|Q9M1J1|FIS1A_ARATH	74.48	145	145	85.29	Mitochondrial fission 1 protein A OS=Arabidopsis thaliana GN=FIS1A PE=1 SV=1
Unigene15658_All	sp|Q9ZUU8|KINB3_ARATH	62.71	118	114	100	SNF1-related protein kinase regulatory subunit beta-3 OS=Arabidopsis thaliana GN=KINB3 PE=1 SV=1
CL7184.Contig2_All	sp|Q9FZ06|ARK3_ARATH	77.2	851	848	92.27	Armadillo repeat-containing kinesin-like protein 3 OS=Arabidopsis thaliana GN=ARK3 PE=1 SV=1
CL213.Contig6_All	sp|Q96303|PHT14_ARATH	78.88	516	516	96.63	Inorganic phosphate transporter 1-4 OS=Arabidopsis thaliana GN=PHT1-4 PE=1 SV=1
CL4840.Contig1_All	sp|O81211|RBOHE_ARATH	66.87	818	803	84.35	Respiratory burst oxidase homolog protein E OS=Arabidopsis thaliana GN=RBOHE PE=2 SV=2
CL8042.Contig1_All	sp|Q9C6M2|LHTL6_ARATH	73.22	422	422	95.91	Lysine histidine transporter-like 6 OS=Arabidopsis thaliana GN=At1g25530 PE=2 SV=1
CL673.Contig2_All	sp|Q8L7E5|WIT1_ARATH	38.83	698	660	93.88	WPP domain-interacting tail-anchored protein 1 OS=Arabidopsis thaliana GN=WIT1 PE=1 SV=2
Unigene17822_All	sp|Q8GW20|Y5390_ARATH	64.66	532	523	100	Uncharacterized protein At5g03900, chloroplastic OS=Arabidopsis thaliana GN=At5g03900 PE=2 SV=2
CL1177.Contig3_All	sp|P42745|UBC2_ARATH	97.37	152	152	100	Ubiquitin-conjugating enzyme E2 2 OS=Arabidopsis thaliana GN=UBC2 PE=2 SV=1
CL3251.Contig3_All	sp|Q9FLI0|BH120_ARATH	45.65	184	178	87.25	Transcription factor bHLH120 OS=Arabidopsis thaliana GN=BHLH120 PE=2 SV=2
Unigene9537_All	sp|P94077|LSD1_ARATH	63.59	184	184	97.35	Protein LSD1 OS=Arabidopsis thaliana GN=LSD1 PE=1 SV=1
CL4717.Contig1_All	sp|O04015|P5CS_ACTDE	82.35	714	714	99.58	Delta-1-pyrroline-5-carboxylate synthase OS=Actinidia deliciosa PE=2 SV=1
Unigene3009_All	sp|Q9FLI1|BH036_ARATH	28.39	155	148	85.06	Transcription factor bHLH36 OS=Arabidopsis thaliana GN=BHLH36 PE=2 SV=1
CL801.Contig1_All	sp|P37891|CBP3_ORYSJ	71.01	476	470	94	Serine carboxypeptidase 3 OS=Oryza sativa subsp. japonica GN=CBP3 PE=2 SV=1
Unigene14291_All	sp|Q9FJY7|PP449_ARATH	41.89	604	603	97.26	Pentatricopeptide repeat-containing protein At5g66520 OS=Arabidopsis thaliana GN=PCMP-H61 PE=2 SV=1
CL8591.Contig4_All	sp|Q9T048|DRL27_ARATH	30.06	895	861	87.41	Disease resistance protein At4g27190 OS=Arabidopsis thaliana GN=At4g27190 PE=2 SV=1
Unigene11970_All	sp|Q9FJY7|PP449_ARATH	43.38	634	596	96.13	Pentatricopeptide repeat-containing protein At5g66520 OS=Arabidopsis thaliana GN=PCMP-H61 PE=2 SV=1
CL8438.Contig2_All	sp|Q9NCL8|PITP1_DICDI	40.08	257	253	95.83	Phosphatidylinositol transfer protein 1 OS=Dictyostelium discoideum GN=pitA PE=1 SV=1
CL8522.Contig3_All	sp|P48488|PP1_MEDSV	85.99	314	314	97.82	Serine/threonine-protein phosphatase PP1 OS=Medicago sativa subsp. varia GN=PP1 PE=2 SV=1
CL4124.Contig2_All	sp|Q02909|CAPP1_SOYBN	88.8	964	964	99.69	Phosphoenolpyruvate carboxylase, housekeeping isozyme OS=Glycine max GN=PPC16 PE=1 SV=1
Unigene20193_All	sp|Q9FXM3|RFC2_ORYSJ	82.46	342	339	100	Replication factor C subunit 2 OS=Oryza sativa subsp. japonica GN=RFC2 PE=2 SV=1
CL972.Contig1_All	sp|Q8LFL4|CLE25_ARATH	39.56	91	74	91.36	CLAVATA3/ESR (CLE)-related protein 25 OS=Arabidopsis thaliana GN=CLE25 PE=2 SV=1
CL4210.Contig2_All	sp|O64816|CSK2P_ARATH	89.17	351	351	81.25	Casein kinase II subunit alpha, chloroplastic OS=Arabidopsis thaliana GN=At2g23070 PE=2 SV=1
CL5587.Contig1_All	sp|Q9LQV2|RDR1_ARATH	62.91	1092	1075	97.11	RNA-dependent RNA polymerase 1 OS=Arabidopsis thaliana GN=RDR1 PE=2 SV=1
CL6033.Contig2_All	sp|Q9SMP0|NFYC1_ARATH	84.39	205	202	86.32	Nuclear transcription factor Y subunit C-1 OS=Arabidopsis thaliana GN=NFYC1 PE=1 SV=1
CL4639.Contig4_All	sp|Q9ZU91|E133_ARATH	43.57	443	423	84.43	Glucan endo-1,3-beta-glucosidase 3 OS=Arabidopsis thaliana GN=At2g01630 PE=1 SV=2
CL5014.Contig1_All	sp|Q9M4T8|PSA5_SOYBN	97.47	237	237	100	Proteasome subunit alpha type-5 OS=Glycine max GN=PAE1 PE=1 SV=1
CL4926.Contig2_All	sp|O04348|TPP1_ARATH	57.01	314	288	84.71	Thylakoidal processing peptidase 1, chloroplastic OS=Arabidopsis thaliana GN=TPP1 PE=2 SV=2
CL5789.Contig1_All	sp|Q5SLQ0|RS18_THET8	43.37	83	81	92.05	30S ribosomal protein S18 OS=Thermus thermophilus (strain HB8 / ATCC 27634 / DSM 579) GN=rpsR PE=1 SV=3
CL4463.Contig5_All	sp|Q8C0K5|GDC_MOUSE	40.07	307	294	88.55	Graves disease carrier protein homolog OS=Mus musculus GN=Slc25a16 PE=2 SV=1
CL2272.Contig2_All	sp|Q9SE95|FIP2_ARATH	76.06	284	279	93.62	FH protein interacting protein FIP2 OS=Arabidopsis thaliana GN=FIP2 PE=1 SV=1
CL2770.Contig2_All	sp|P58742|AAAS_MOUSE	27.98	504	476	87.18	Aladin OS=Mus musculus GN=Aaas PE=1 SV=1
CL6765.Contig2_All	sp|Q829U5|TAL2_STRAW	51.58	349	348	93.55	Transaldolase 2 OS=Streptomyces avermitilis (strain ATCC 31267 / DSM 46492 / JCM 5070 / NCIMB 12804 / NRRL 8165 / MA-4680) GN=tal2 PE=3 SV=1
Unigene20448_All	sp|Q5M759|VP221_ARATH	82.45	245	245	98	Vacuolar protein sorting-associated protein 22 homolog 1 OS=Arabidopsis thaliana GN=VP22-1 PE=2 SV=2
CL544.Contig1_All	sp|Q680Q4|SIZ1_ARATH	60.93	878	859	97.17	E3 SUMO-protein ligase SIZ1 OS=Arabidopsis thaliana GN=SIZ1 PE=1 SV=2
CL4468.Contig1_All	sp|Q65WT0|BD31B_ORYSJ	91.72	145	145	100	Protein BUD31 homolog 2 OS=Oryza sativa subsp. japonica GN=Os05g0446300 PE=2 SV=1
CL8302.Contig1_All	sp|Q640V9|TATD1_XENLA	52.32	302	295	99.33	Putative deoxyribonuclease TATDN1 OS=Xenopus laevis GN=tatdn1 PE=2 SV=1
Unigene428_All	sp|Q9C5W7|TOM2A_ARATH	68.93	280	280	100	Tobamovirus multiplication protein 2A OS=Arabidopsis thaliana GN=TOM2A PE=1 SV=1
CL1358.Contig8_All	sp|Q9M8R7|P2C33_ARATH	61.11	504	491	99.8	Probable protein phosphatase 2C 33 OS=Arabidopsis thaliana GN=PPC6-1 PE=1 SV=1
Unigene4599_All	sp|P30109|GSTF1_TOBAC	44.71	208	207	97.18	Glutathione S-transferase PARB OS=Nicotiana tabacum GN=PARB PE=2 SV=1
Unigene19155_All	sp|Q9FPS2|UBP25_ARATH	51.34	674	655	99.09	Ubiquitin carboxyl-terminal hydrolase 25 OS=Arabidopsis thaliana GN=UBP25 PE=2 SV=1
CL792.Contig4_All	sp|Q54HG7|AUHM_DICDI	43.52	301	297	98.02	Methylglutaconyl-CoA hydratase, mitochondrial OS=Dictyostelium discoideum GN=auh PE=3 SV=1
CL4895.Contig2_All	sp|O04379|AGO1_ARATH	62.29	891	887	84.64	Protein argonaute 1 OS=Arabidopsis thaliana GN=AGO1 PE=1 SV=1
Unigene17850_All	sp|O65271|FOLD4_ARATH	73.57	367	360	100	Bifunctional protein FolD 4, chloroplastic OS=Arabidopsis thaliana GN=FOLD4 PE=2 SV=1
CL8552.Contig2_All	sp|Q0JAA0|P2C44_ORYSJ	82.46	285	285	88.79	Probable protein phosphatase 2C 44 OS=Oryza sativa subsp. japonica GN=Os04g0609600 PE=2 SV=1
CL454.Contig6_All	sp|O81445|CNBL1_ARATH	84.04	213	213	100	Calcineurin B-like protein 1 OS=Arabidopsis thaliana GN=CBL1 PE=1 SV=3
CL4133.Contig1_All	sp|P49215|RS17_SOLLC	92.56	121	121	84.03	40S ribosomal protein S17 OS=Solanum lycopersicum GN=RPS17 PE=2 SV=3
CL3641.Contig2_All	sp|Q03666|GSTX4_TOBAC	66.52	221	221	100	Probable glutathione S-transferase OS=Nicotiana tabacum PE=2 SV=1
Unigene1244_All	sp|A7SWH1|PESC_NEMVE	46.39	457	426	82.72	Pescadillo homolog OS=Nematostella vectensis GN=v1g194255 PE=3 SV=1
CL7617.Contig2_All	sp|O73944|PCP_PYRFU	30.85	188	168	80.77	Pyrrolidone-carboxylate peptidase OS=Pyrococcus furiosus (strain ATCC 43587 / DSM 3638 / JCM 8422 / Vc1) GN=pcp PE=1 SV=1
CL4349.Contig2_All	sp|Q9LIP5|C71BW_ARATH	47.36	454	452	90.4	Cytochrome P450 71B35 OS=Arabidopsis thaliana GN=CYP71B35 PE=2 SV=1
Unigene19309_All	sp|Q8GXZ3|Y5102_ARATH	65.17	333	332	80.98	Serine/threonine-protein kinase At5g01020 OS=Arabidopsis thaliana GN=At5g01020 PE=1 SV=1
CL1432.Contig4_All	sp|Q9SKX5|PAO2_ARATH	80.54	478	478	97.55	Probable polyamine oxidase 2 OS=Arabidopsis thaliana GN=PAO2 PE=2 SV=1
Unigene4941_All	sp|Q9ZVH4|CUL3A_ARATH	82.4	733	732	100	Cullin-3A OS=Arabidopsis thaliana GN=CUL3A PE=1 SV=1
Unigene17733_All	sp|F4IH21|TBL33_ARATH	70.55	421	409	96.24	Protein trichome birefringence-like 33 OS=Arabidopsis thaliana GN=TBL33 PE=2 SV=1
Unigene6225_All	sp|P59231|R10A3_ARATH	89.3	215	215	99.08	60S ribosomal protein L10a-3 OS=Arabidopsis thaliana GN=RPL10AC PE=2 SV=1
CL2814.Contig1_All	sp|Q9FZ70|FDL1_ARATH	35.9	415	407	97.84	F-box/FBD/LRR-repeat protein At1g13570 OS=Arabidopsis thaliana GN=At1g13570 PE=2 SV=1
CL1722.Contig1_All	sp|Q9SMY8|FBL15_ARATH	67.87	890	877	88.59	F-box/LRR-repeat protein 15 OS=Arabidopsis thaliana GN=FBL15 PE=2 SV=2
CL1521.Contig3_All	sp|Q8RWH8|NIPA9_ARATH	71.43	343	343	99.71	Probable magnesium transporter NIPA9 OS=Arabidopsis thaliana GN=At5g11960 PE=2 SV=1
CL4529.Contig2_All	sp|O76094|SRP72_HUMAN	34.31	612	594	88.52	Signal recognition particle subunit SRP72 OS=Homo sapiens GN=SRP72 PE=1 SV=3
CL1121.Contig1_All	sp|Q9SD53|Y3720_ARATH	32.5	440	412	86.55	UPF0481 protein At3g47200 OS=Arabidopsis thaliana GN=At3g47200 PE=2 SV=1
CL2584.Contig2_All	sp|Q9CXL1|TM50A_MOUSE	29.29	140	140	89.17	Transmembrane protein 50A OS=Mus musculus GN=Tmem50a PE=2 SV=1
CL4937.Contig2_All	sp|P93394|UPP_TOBAC	84.75	223	223	99.55	Uracil phosphoribosyltransferase OS=Nicotiana tabacum GN=UPP PE=1 SV=1
CL8274.Contig2_All	sp|O04893|AGLU_SPIOL	62.17	859	853	94.46	Alpha-glucosidase OS=Spinacia oleracea PE=1 SV=1
CL7409.Contig1_All	sp|Q9P4X3|UTP7_SCHPO	41.62	519	511	98.27	Probable U3 small nucleolar RNA-associated protein 7 OS=Schizosaccharomyces pombe (strain 972 / ATCC 24843) GN=utp7 PE=3 SV=1
Unigene19263_All	sp|Q8H5F8|ADPRM_ORYSJ	68.55	318	318	99.07	Manganese-dependent ADP-ribose/CDP-alcohol diphosphatase OS=Oryza sativa subsp. japonica GN=Os07g0688000 PE=2 SV=1
CL3584.Contig1_All	sp|Q9XHP0|11S2_SESIN	24.14	377	374	81.48	11S globulin seed storage protein 2 OS=Sesamum indicum PE=2 SV=1
CL2096.Contig1_All	sp|Q9FE20|PBS1_ARATH	62.93	375	375	82.24	Serine/threonine-protein kinase PBS1 OS=Arabidopsis thaliana GN=PBS1 PE=1 SV=1
Unigene22566_All	sp|F4HTT6|CP26B_ARATH	60	280	275	86.75	Peptidyl-prolyl cis-trans isomerase CYP26-2, chloroplastic OS=Arabidopsis thaliana GN=CYP26-2 PE=2 SV=1
CL2570.Contig2_All	sp|Q9FMN4|TCLOT_ARATH	60.83	120	120	89.55	Thioredoxin-like protein Clot OS=Arabidopsis thaliana GN=At5g42850 PE=2 SV=1
CL5052.Contig1_All	sp|Q940P5|TET19_ARATH	54.09	220	219	99.1	Tetraspanin-19 OS=Arabidopsis thaliana GN=TOM2AH3 PE=2 SV=1
CL4016.Contig2_All	sp|Q56W64|ASPG3_ARATH	69.69	353	353	98.33	Probable isoaspartyl peptidase/L-asparaginase 3 OS=Arabidopsis thaliana GN=At5g61540 PE=2 SV=1
Unigene15355_All	sp|A7RP64|PNO1_NEMVE	56.6	212	205	86.13	RNA-binding protein pno1 OS=Nematostella vectensis GN=pno1 PE=3 SV=1
CL3516.Contig2_All	sp|P29790|ATPG_TOBAC	84.31	376	376	99.73	ATP synthase gamma chain, chloroplastic OS=Nicotiana tabacum GN=ATPC PE=1 SV=1
Unigene9988_All	sp|Q9MAC5|PTBP1_ARATH	83.84	328	328	82.21	Polypyrimidine tract-binding protein homolog 1 OS=Arabidopsis thaliana GN=PTB PE=1 SV=1
CL8009.Contig1_All	sp|Q9FFG8|PP417_ARATH	59.42	621	620	94.37	Pentatricopeptide repeat-containing protein At5g44230 OS=Arabidopsis thaliana GN=PCMP-H17 PE=2 SV=1
Unigene22523_All	sp|Q8VXY9|UAH_ARATH	78.71	451	451	94.75	Ureidoglycolate hydrolase OS=Arabidopsis thaliana GN=UAH PE=1 SV=1
CL6007.Contig2_All	sp|Q4FE45|XB33_ARATH	69.67	521	512	99.81	E3 ubiquitin-protein ligase XBAT33 OS=Arabidopsis thaliana GN=XBAT33 PE=2 SV=1
CL2603.Contig4_All	sp|A8E4L1|COX19_BOVIN	46.43	84	83	93.26	Cytochrome c oxidase assembly protein COX19 OS=Bos taurus GN=COX19 PE=3 SV=1
CL1129.Contig5_All	sp|Q40089|ATP4_IPOBA	83.58	201	200	100	ATP synthase subunit delta', mitochondrial OS=Ipomoea batatas PE=1 SV=1
Unigene8481_All	sp|Q9VKV8|CFA20_DROME	83.07	189	189	94.97	Cilia- and flagella-associated protein 20 OS=Drosophila melanogaster GN=CFAP20 PE=1 SV=1
CL6041.Contig1_All	sp|Q8LGG8|USPAL_ARATH	30.54	167	158	90.29	Universal stress protein A-like protein OS=Arabidopsis thaliana GN=At3g01520 PE=1 SV=2
CL399.Contig1_All	sp|Q5XQC7|BON3_ARATH	65.42	480	479	82.02	Protein BONZAI 3 OS=Arabidopsis thaliana GN=BON3 PE=1 SV=1
Unigene22669_All	sp|P81898|PNAA_PRUDU	40.71	592	541	94.75	Peptide-N4-(N-acetyl-beta-glucosaminyl)asparagine amidase A OS=Prunus dulcis PE=1 SV=2
CL5906.Contig1_All	sp|Q54LT8|STRAP_DICDI	53.26	291	288	98.29	Serine-threonine kinase receptor-associated protein OS=Dictyostelium discoideum GN=strap PE=3 SV=1
CL624.Contig5_All	sp|Q6RVV4|TIC32_PEA	73.8	313	313	99.05	Short-chain dehydrogenase TIC 32, chloroplastic OS=Pisum sativum GN=TIC32 PE=1 SV=1
Unigene19151_All	sp|Q55680|Y005_SYNY3	38.93	596	549	80.62	Uncharacterized protein sll0005 OS=Synechocystis sp. (strain PCC 6803 / Kazusa) GN=sll0005 PE=3 SV=1
Unigene12228_All	sp|Q9SUC0|3HIDH_ARATH	66.1	351	347	100	Probable 3-hydroxyisobutyrate dehydrogenase, mitochondrial OS=Arabidopsis thaliana GN=At4g20930 PE=2 SV=3
Unigene9983_All	sp|Q94AI7|TPL_ARATH	67.72	1137	1117	98.76	Protein TOPLESS OS=Arabidopsis thaliana GN=TPL PE=1 SV=1
Unigene4933_All	sp|Q9SSR6|PPR78_ARATH	58.14	485	483	92.35	Pentatricopeptide repeat-containing protein At1g52640, mitochondrial OS=Arabidopsis thaliana GN=At1g52640 PE=2 SV=1
Unigene329_All	sp|Q9M9W7|PME22_ARATH	60.23	528	513	94.48	Putative pectinesterase/pectinesterase inhibitor 22 OS=Arabidopsis thaliana GN=PME22 PE=3 SV=1
CL7031.Contig5_All	sp|Q9S9Q9|Y1044_ARATH	74.53	636	636	95.64	BTB/POZ domain-containing protein At1g30440 OS=Arabidopsis thaliana GN=At1g30440 PE=1 SV=2
CL3405.Contig1_All	sp|P46942|DB10_NICSY	73.41	549	523	86.16	ATP-dependent RNA helicase-like protein DB10 OS=Nicotiana sylvestris PE=2 SV=1
Unigene14317_All	sp|Q9LR72|PPR7_ARATH	60.05	423	423	98.6	Putative pentatricopeptide repeat-containing protein At1g03510 OS=Arabidopsis thaliana GN=PCMP-E3 PE=3 SV=1
Unigene1300_All	sp|Q9FNJ9|CA1P_ARATH	63.88	515	477	98.96	Probable 2-carboxy-D-arabinitol-1-phosphatase OS=Arabidopsis thaliana GN=At5g22620 PE=1 SV=1
CL2006.Contig1_All	sp|Q0PGJ6|AKRC9_ARATH	76.19	315	315	100	Aldo-keto reductase family 4 member C9 OS=Arabidopsis thaliana GN=AKR4C9 PE=1 SV=1
CL5467.Contig3_All	sp|Q9AV81|PUB72_ORYSJ	78.78	476	473	89.75	U-box domain-containing protein 72 OS=Oryza sativa subsp. japonica GN=PUB72 PE=2 SV=1
CL4422.Contig2_All	sp|O49605|CP21A_ARATH	83.51	188	188	83.93	Peptidyl-prolyl cis-trans isomerase CYP21-1 OS=Arabidopsis thaliana GN=CYP21-1 PE=2 SV=1
Unigene6054_All	sp|P38094|FLUG_EMENI	31.61	911	865	100	Protein fluG OS=Emericella nidulans (strain FGSC A4 / ATCC 38163 / CBS 112.46 / NRRL 194 / M139) GN=fluG PE=1 SV=1
CL3348.Contig7_All	sp|Q42440|PAI1_ARATH	59.21	277	273	99.27	N-(5'-phosphoribosyl)anthranilate isomerase 1, chloroplastic OS=Arabidopsis thaliana GN=PAI1 PE=2 SV=1
Unigene5438_All	sp|Q9FI46|CRL_ARATH	74.35	269	269	100	Chromophore lyase CRL, chloroplastic OS=Arabidopsis thaliana GN=CRL PE=1 SV=1
Unigene200_All	sp|Q9LVS3|PP422_ARATH	47.3	463	461	96.65	Pentatricopeptide repeat-containing protein At5g47360 OS=Arabidopsis thaliana GN=At5g47360 PE=2 SV=1
CL3087.Contig2_All	sp|Q9T0K7|HIBC6_ARATH	69.05	378	378	89.79	3-hydroxyisobutyryl-CoA hydrolase-like protein 3, mitochondrial OS=Arabidopsis thaliana GN=At4g13360 PE=2 SV=2
CL724.Contig2_All	sp|Q9LE33|HPR3_ARATH	56.17	324	319	98.76	Glyoxylate/hydroxypyruvate reductase HPR3 OS=Arabidopsis thaliana GN=HPR3 PE=2 SV=1
Unigene8273_All	sp|Q94JU3|CSN7_ARATH	73.79	248	247	95	COP9 signalosome complex subunit 7 OS=Arabidopsis thaliana GN=CSN7 PE=1 SV=1
CL1047.Contig2_All	sp|F4IDU4|MBOA1_ARATH	75.38	463	462	100	Lysophospholipid acyltransferase 1 OS=Arabidopsis thaliana GN=LPLAT1 PE=1 SV=1
Unigene10798_All	sp|Q9LYW9|DNJ36_ARATH	75.68	440	438	90.87	DnaJ protein P58IPK homolog OS=Arabidopsis thaliana GN=P58IPK PE=1 SV=1
Unigene13266_All	sp|Q96288|BBX24_ARATH	59.51	247	246	99.19	B-box zinc finger protein 24 OS=Arabidopsis thaliana GN=BBX24 PE=1 SV=1
CL7921.Contig1_All	sp|Q88C93|ALGC_PSEPK	29.53	447	391	84.45	Phosphomannomutase/phosphoglucomutase OS=Pseudomonas putida (strain KT2440) GN=algC PE=3 SV=1
CL1214.Contig1_All	sp|Q8W4E7|S40A3_ARATH	66.49	570	567	94.82	Solute carrier family 40 member 3, chloroplastic OS=Arabidopsis thaliana GN=IREG3 PE=1 SV=1
CL1726.Contig4_All	sp|Q9ZPE7|EXO_ARATH	71.48	284	280	89.17	Protein EXORDIUM OS=Arabidopsis thaliana GN=EXO PE=2 SV=1
Unigene2548_All	sp|Q9FT73|MED34_ARATH	69.66	613	607	86.1	Mediator of RNA polymerase II transcription subunit 34 OS=Arabidopsis thaliana GN=MED34 PE=1 SV=1
CL103.Contig4_All	sp|A6U864|RL22_SINMW	47.46	118	118	91.47	50S ribosomal protein L22 OS=Sinorhizobium medicae (strain WSM419) GN=rplV PE=3 SV=1
CL2286.Contig3_All	sp|P59015|VPS18_DANRE	35.25	976	917	94.15	Vacuolar protein sorting-associated protein 18 homolog OS=Danio rerio GN=vps18 PE=2 SV=2
CL4249.Contig2_All	sp|O81760|P2C63_ARATH	72.07	376	375	98.68	Probable protein phosphatase 2C 63 OS=Arabidopsis thaliana GN=At4g33920 PE=2 SV=1
CL6212.Contig7_All	sp|O81905|SD18_ARATH	57.78	836	824	96.94	Receptor-like serine/threonine-protein kinase SD1-8 OS=Arabidopsis thaliana GN=SD18 PE=1 SV=1
CL1533.Contig2_All	sp|Q96319|ERH_ARATH	79	100	100	91.74	Enhancer of rudimentary homolog OS=Arabidopsis thaliana GN=At5g10810 PE=3 SV=1
CL773.Contig2_All	sp|Q66HA6|ARL8B_RAT	65.03	183	183	98.39	ADP-ribosylation factor-like protein 8B OS=Rattus norvegicus GN=Arl8b PE=2 SV=1
Unigene16964_All	sp|A6MM38|RR4_BUXMI	97.01	201	201	100	30S ribosomal protein S4, chloroplastic OS=Buxus microphylla GN=rps4 PE=3 SV=1
Unigene2433_All	sp|Q9C524|SCRK6_ARATH	75.83	393	383	99.74	Probable fructokinase-6, chloroplastic OS=Arabidopsis thaliana GN=At1g66430 PE=2 SV=1
CL103.Contig2_All	sp|A6U864|RL22_SINMW	47.46	118	118	91.47	50S ribosomal protein L22 OS=Sinorhizobium medicae (strain WSM419) GN=rplV PE=3 SV=1
CL7539.Contig1_All	sp|Q9C895|BRE1B_ARATH	57.98	902	900	100	E3 ubiquitin-protein ligase BRE1-like 2 OS=Arabidopsis thaliana GN=HUB2 PE=2 SV=2
CL1924.Contig1_All	sp|A6MM74|RK16_BUXMI	97.74	133	133	97.79	50S ribosomal protein L16, chloroplastic OS=Buxus microphylla GN=rpl16 PE=3 SV=1
CL2185.Contig3_All	sp|Q9STW5|MACP2_ARATH	74.08	598	598	98.68	MACPF domain-containing protein At4g24290 OS=Arabidopsis thaliana GN=At4g24290 PE=2 SV=1
CL2275.Contig2_All	sp|Q9SVW8|PIRL4_ARATH	58.89	574	547	99.64	Plant intracellular Ras-group-related LRR protein 4 OS=Arabidopsis thaliana GN=PIRL4 PE=1 SV=1
CL2294.Contig3_All	sp|Q9M8T9|MCC1_ARATH	59.8	204	204	82.59	Histone acetyltransferase MCC1 OS=Arabidopsis thaliana GN=MCC1 PE=2 SV=1
CL25.Contig5_All	sp|Q8GUH1|PUB33_ARATH	39.26	810	788	94.48	U-box domain-containing protein 33 OS=Arabidopsis thaliana GN=PUB33 PE=2 SV=2
Unigene22680_All	sp|Q67Y83|SCP51_ARATH	66.44	432	429	93.06	Serine carboxypeptidase-like 51 OS=Arabidopsis thaliana GN=SCPL51 PE=2 SV=2
Unigene4547_All	sp|Q03664|GSTX3_TOBAC	49.54	218	217	97.31	Probable glutathione S-transferase OS=Nicotiana tabacum PE=2 SV=1
Unigene9628_All	sp|Q9MA50|PPR13_ARATH	57.17	502	493	98.6	Pentatricopeptide repeat-containing protein At1g05750, chloroplastic OS=Arabidopsis thaliana GN=PDE247 PE=2 SV=1
Unigene10841_All	sp|P0C8Q9|Y5902_ARATH	57.8	218	218	84.17	Uncharacterized protein At5g19025 OS=Arabidopsis thaliana GN=At5g19025 PE=2 SV=3
CL169.Contig3_All	sp|Q9SA00|APRL4_ARATH	53.02	298	284	91.61	5'-adenylylsulfate reductase-like 4 OS=Arabidopsis thaliana GN=APRL4 PE=2 SV=1
CL5020.Contig1_All	sp|Q9SY57|P2A10_ARATH	52.69	391	370	89.37	Protein PHLOEM PROTEIN 2-LIKE A10 OS=Arabidopsis thaliana GN=PP2A10 PE=2 SV=1
CL2177.Contig1_All	sp|Q9SFW6|CCB24_ARATH	63.57	442	430	99.77	Cyclin-B2-4 OS=Arabidopsis thaliana GN=CYCB2-4 PE=2 SV=2
Unigene3042_All	sp|Q9C8M9|SRF6_ARATH	60.58	718	712	99.03	Protein STRUBBELIG-RECEPTOR FAMILY 6 OS=Arabidopsis thaliana GN=SRF6 PE=1 SV=1
Unigene16876_All	sp|P28186|RAE1C_ARATH	89.11	202	202	93.52	Ras-related protein RABE1c OS=Arabidopsis thaliana GN=RABE1C PE=1 SV=1
CL1625.Contig1_All	sp|Q00763|COMT1_POPTM	78.41	352	352	96.44	Caffeic acid 3-O-methyltransferase 1 OS=Populus tremuloides GN=OMT1 PE=1 SV=1
CL7759.Contig4_All	sp|O64688|ODPB3_ARATH	81.97	416	406	100	Pyruvate dehydrogenase E1 component subunit beta-3, chloroplastic OS=Arabidopsis thaliana GN=E1-BETA-2 PE=2 SV=1
CL2576.Contig1_All	sp|O22161|ADLO1_ARATH	71.41	934	930	100	Protein ARABIDILLO 1 OS=Arabidopsis thaliana GN=FBX5 PE=1 SV=1
CL5106.Contig3_All	sp|Q03662|GSTX1_TOBAC	51.2	209	206	92.38	Probable glutathione S-transferase OS=Nicotiana tabacum PE=2 SV=1
CL139.Contig3_All	sp|Q40554|EIF3A_TOBAC	80.13	770	769	80.27	Eukaryotic translation initiation factor 3 subunit A OS=Nicotiana tabacum GN=TIF3A1 PE=2 SV=1
Unigene10832_All	sp|Q01QR6|RL9_SOLUE	31.03	145	132	89.19	50S ribosomal protein L9 OS=Solibacter usitatus (strain Ellin6076) GN=rplI PE=3 SV=1
CL637.Contig4_All	sp|Q55CX9|IPO7_DICDI	31.58	931	907	85.16	Probable importin-7 homolog OS=Dictyostelium discoideum GN=DDB_G0269860 PE=3 SV=1
Unigene15364_All	sp|Q9SE33|RAR1_ARATH	65.6	218	214	94.69	Cysteine and histidine-rich domain-containing protein RAR1 OS=Arabidopsis thaliana GN=RAR1 PE=1 SV=1
Unigene20171_All	sp|Q32PE2|MOG1_BOVIN	33.16	193	179	96.24	Ran guanine nucleotide release factor OS=Bos taurus GN=RANGRF PE=2 SV=1
CL7531.Contig1_All	sp|C7AE94|FAOMT_VITVI	64.96	234	232	98.72	Flavonoid 3',5'-methyltransferase OS=Vitis vinifera GN=FAOMT PE=1 SV=1
Unigene22529_All	sp|Q94F09|PDI52_ARATH	66.84	374	374	85	Protein disulfide-isomerase 5-2 OS=Arabidopsis thaliana GN=PDIL5-2 PE=1 SV=1
CL5227.Contig1_All	sp|Q94J16|HFA4B_ORYSJ	46.68	377	365	82.95	Heat stress transcription factor A-4b OS=Oryza sativa subsp. japonica GN=HSFA4B PE=2 SV=1
CL5931.Contig2_All	sp|Q9MB73|LGT_CITUN	51.89	424	418	81.8	Limonoid UDP-glucosyltransferase OS=Citrus unshiu PE=2 SV=1
CL5867.Contig2_All	sp|Q9C9M6|ASF1A_ARATH	76.11	180	180	91.84	Probable histone chaperone ASF1A OS=Arabidopsis thaliana GN=ASF1A PE=2 SV=1
Unigene17075_All	sp|Q9SJM0|CALSA_ARATH	77.04	1912	1904	100	Callose synthase 10 OS=Arabidopsis thaliana GN=CALS10 PE=2 SV=5
Unigene7502_All	sp|O82352|RTNLE_ARATH	61.09	257	253	99.22	Reticulon-like protein B5 OS=Arabidopsis thaliana GN=RTNLB5 PE=1 SV=1
CL942.Contig1_All	sp|Q94EI9|PT314_ARATH	79.23	337	337	99.12	Probable sugar phosphate/phosphate translocator At3g14410 OS=Arabidopsis thaliana GN=At3g14410 PE=2 SV=1
CL7204.Contig2_All	sp|Q9FL69|AGD5_ARATH	51.7	501	481	99.59	Probable ADP-ribosylation factor GTPase-activating protein AGD5 OS=Arabidopsis thaliana GN=AGD5 PE=1 SV=1
CL6630.Contig3_All	sp|Q05753|AKRP_ARATH	51.95	437	410	94.25	Ankyrin repeat domain-containing protein, chloroplastic OS=Arabidopsis thaliana GN=AKRP PE=1 SV=2
CL1300.Contig1_All	sp|Q8LG03|FB345_ARATH	51.12	313	311	82.49	F-box protein At4g00755 OS=Arabidopsis thaliana GN=At4g00755 PE=2 SV=1
CL2505.Contig3_All	sp|Q93YS4|AB22G_ARATH	78.43	686	684	91.08	ABC transporter G family member 22 OS=Arabidopsis thaliana GN=ABCG22 PE=1 SV=1
CL6215.Contig1_All	sp|Q8LFD1|LPP3_ARATH	65.47	333	319	87.64	Putative lipid phosphate phosphatase 3, chloroplastic OS=Arabidopsis thaliana GN=LPP3 PE=2 SV=1
CL5161.Contig2_All	sp|Q8GWT4|ANM15_ARATH	74.04	651	642	100	Protein arginine N-methyltransferase 1.5 OS=Arabidopsis thaliana GN=PMRT15 PE=1 SV=2
Unigene9874_All	sp|Q9C942|CSE_ARATH	36.07	280	280	84.34	Caffeoylshikimate esterase OS=Arabidopsis thaliana GN=CSE PE=1 SV=1
CL6317.Contig2_All	sp|Q9SMX9|SPL1_ARATH	49.76	1053	879	99.77	Squamosa promoter-binding-like protein 1 OS=Arabidopsis thaliana GN=SPL1 PE=1 SV=2
CL116.Contig3_All	sp|Q84P23|4CLL9_ARATH	56.52	552	549	97.69	4-coumarate--CoA ligase-like 9 OS=Arabidopsis thaliana GN=4CLL9 PE=1 SV=2
Unigene6018_All	sp|P14233|TGA1B_TOBAC	42.8	243	231	95.45	TGACG-sequence-specific DNA-binding protein TGA-1B (Fragment) OS=Nicotiana tabacum GN=TGA1B PE=2 SV=1
CL8216.Contig1_All	sp|F4HPA7|MD10B_ARATH	77.71	157	157	83.07	Mediator of RNA polymerase II transcription subunit 10b OS=Arabidopsis thaliana GN=MED10B PE=1 SV=1
CL1491.Contig3_All	sp|P46604|HAT22_ARATH	59.52	252	237	85.25	Homeobox-leucine zipper protein HAT22 OS=Arabidopsis thaliana GN=HAT22 PE=1 SV=1
CL5861.Contig1_All	sp|Q9M812|CUT1C_ARATH	54.78	157	156	100	Protein CURVATURE THYLAKOID 1C, chloroplastic OS=Arabidopsis thaliana GN=CURT1C PE=1 SV=1
CL4774.Contig2_All	sp|P52581|IFRH_LUPAL	79.03	310	310	99.36	Isoflavone reductase homolog OS=Lupinus albus PE=2 SV=1
CL6957.Contig1_All	sp|Q5U403|MVD1_DANRE	50.12	411	386	96.5	Diphosphomevalonate decarboxylase OS=Danio rerio GN=mvd PE=2 SV=1
Unigene10040_All	sp|Q8W487|YB95_ARATH	31.9	232	213	85.2	Uncharacterized protein At2g39795, mitochondrial OS=Arabidopsis thaliana GN=At2g39795 PE=2 SV=1
CL8105.Contig3_All	sp|Q10G56|OAT_ORYSJ	76.61	436	436	92.18	Ornithine aminotransferase, mitochondrial OS=Oryza sativa subsp. japonica GN=OAT PE=2 SV=1
CL355.Contig4_All	sp|Q39134|AAP3_ARATH	78.34	471	471	98.95	Amino acid permease 3 OS=Arabidopsis thaliana GN=AAP3 PE=1 SV=2
Unigene17914_All	sp|Q02980|RBS_MALSP	85.12	168	167	91.26	Ribulose bisphosphate carboxylase small chain, chloroplastic OS=Malus sp. GN=RBCS PE=2 SV=1
CL1500.Contig2_All	sp|Q93Y09|SCP45_ARATH	66.9	432	432	93.71	Serine carboxypeptidase-like 45 OS=Arabidopsis thaliana GN=SCPL45 PE=2 SV=1
CL3826.Contig1_All	sp|Q5PQ59|ALKB6_XENLA	37.4	254	222	92.5	Alpha-ketoglutarate-dependent dioxygenase alkB homolog 6 OS=Xenopus laevis GN=alkbh6 PE=2 SV=1
CL1186.Contig2_All	sp|Q9ZQ96|U73C3_ARATH	53.19	502	493	99.4	UDP-glycosyltransferase 73C3 OS=Arabidopsis thaliana GN=UGT73C3 PE=2 SV=1
Unigene4725_All	sp|Q9LVY1|TAT_ARATH	59.23	417	417	99.29	Tyrosine aminotransferase OS=Arabidopsis thaliana GN=TAT PE=2 SV=1
Unigene17743_All	sp|Q9D099|ACER3_MOUSE	28.62	269	263	98.5	Alkaline ceramidase 3 OS=Mus musculus GN=Acer3 PE=2 SV=1
CL6943.Contig1_All	sp|Q94AT1|P2C76_ARATH	62.5	384	380	90.48	Probable protein phosphatase 2C 76 OS=Arabidopsis thaliana GN=At5g53140 PE=2 SV=1
Unigene2596_All	sp|Q39203|SD22_ARATH	57.54	756	741	92.97	G-type lectin S-receptor-like serine/threonine-protein kinase SD2-2 OS=Arabidopsis thaliana GN=SD22 PE=1 SV=1
CL3233.Contig2_All	sp|Q8H112|PGL1A_ARATH	73.84	279	279	86.11	PGR5-like protein 1A, chloroplastic OS=Arabidopsis thaliana GN=PGRL1A PE=1 SV=1
CL3922.Contig2_All	sp|O80959|PLP6_ARATH	69.65	458	448	89.78	Patatin-like protein 6 OS=Arabidopsis thaliana GN=PLP6 PE=2 SV=1
Unigene20278_All	sp|Q0IIH8|F188A_BOVIN	30.15	481	426	95.73	Protein FAM188A OS=Bos taurus GN=FAM188A PE=2 SV=1
CL1695.Contig1_All	sp|Q8GZA6|PP113_ARATH	49.14	814	806	91.7	Pentatricopeptide repeat-containing protein At1g71210 OS=Arabidopsis thaliana GN=At1g71210 PE=2 SV=1
CL744.Contig4_All	sp|O65351|SUBL_ARATH	76.12	624	624	82.43	Subtilisin-like protease OS=Arabidopsis thaliana GN=ARA12 PE=1 SV=1
Unigene22214_All	sp|P48504|QCR6_SOLTU	73.91	69	69	100	Cytochrome b-c1 complex subunit 6 OS=Solanum tuberosum PE=1 SV=2
Unigene1249_All	sp|Q9LDD1|BRG3_ARATH	40.44	361	322	96.12	Probable BOI-related E3 ubiquitin-protein ligase 3 OS=Arabidopsis thaliana GN=BRG3 PE=1 SV=1
CL684.Contig5_All	sp|Q8L7G0|ARFA_ARATH	67.49	689	664	99.85	Auxin response factor 1 OS=Arabidopsis thaliana GN=ARF1 PE=1 SV=2
CL3408.Contig1_All	sp|Q9YGN1|SAND_TAKRU	30.28	492	450	86.54	Protein SAND OS=Takifugu rubripes GN=sand PE=3 SV=1
Unigene9544_All	sp|Q9XII1|PDV2_ARATH	43.51	308	303	98.7	Plastid division protein PDV2 OS=Arabidopsis thaliana GN=PDV2 PE=1 SV=1
CL3105.Contig1_All	sp|P43254|COP1_ARATH	78.23	634	630	93.33	E3 ubiquitin-protein ligase COP1 OS=Arabidopsis thaliana GN=COP1 PE=1 SV=2
Unigene17756_All	sp|P14749|AGAL_CYATE	61.18	389	382	92.94	Alpha-galactosidase OS=Cyamopsis tetragonoloba PE=1 SV=1
CL8292.Contig2_All	sp|Q9T0I8|MTN1_ARATH	70.78	243	243	91.01	5'-methylthioadenosine/S-adenosylhomocysteine nucleosidase 1 OS=Arabidopsis thaliana GN=MTN1 PE=1 SV=1
Unigene22619_All	sp|P0CZ23|ACOX3_ARATH	73.15	674	674	99.85	Acyl-coenzyme A oxidase 3, peroxisomal OS=Arabidopsis thaliana GN=ACX3 PE=1 SV=1
Unigene11117_All	sp|P34893|CH10_ARATH	70.1	97	97	98.98	10 kDa chaperonin OS=Arabidopsis thaliana GN=CPN10 PE=3 SV=1
Unigene11733_All	sp|Q9T012|HMG13_ARATH	53.81	381	378	84.75	High mobility group B protein 13 OS=Arabidopsis thaliana GN=HMGB13 PE=2 SV=1
CL531.Contig2_All	sp|O49313|NDADB_ARATH	88.11	143	143	100	NADH dehydrogenase [ubiquinone] 1 alpha subcomplex subunit 13-B OS=Arabidopsis thaliana GN=At2g33220 PE=2 SV=1
Unigene8427_All	sp|Q9XI29|Y1540_ARATH	36.09	133	127	85.81	Uncharacterized protein At1g15400 OS=Arabidopsis thaliana GN=At1g15400 PE=1 SV=2
CL2926.Contig1_All	sp|P43294|MHK_ARATH	62.81	441	437	98.65	Serine/threonine-protein kinase MHK OS=Arabidopsis thaliana GN=MHK PE=2 SV=2
CL7093.Contig2_All	sp|Q9LT25|PR40C_ARATH	57.3	719	682	81.68	Pre-mRNA-processing protein 40C OS=Arabidopsis thaliana GN=MED35C PE=1 SV=1
CL2449.Contig7_All	sp|F4IHJ0|SFH8_ARATH	71.66	621	620	97.95	Phosphatidylinositol/phosphatidylcholine transfer protein SFH8 OS=Arabidopsis thaliana GN=SFH8 PE=2 SV=1
Unigene5281_All	sp|P43297|RD21A_ARATH	43.76	489	450	97.4	Cysteine proteinase RD21a OS=Arabidopsis thaliana GN=RD21A PE=1 SV=1
CL5607.Contig1_All	sp|Q3E875|RGAPX_ARATH	67.07	331	325	86.44	Uncharacterized Rho GTPase-activating protein At5g61530 OS=Arabidopsis thaliana GN=At5g61530 PE=1 SV=2
CL358.Contig20_All	sp|Q9SZL8|FRS5_ARATH	37.23	658	644	81.73	Protein FAR1-RELATED SEQUENCE 5 OS=Arabidopsis thaliana GN=FRS5 PE=2 SV=1
CL3186.Contig1_All	sp|Q38897|BEL1_ARATH	46.03	567	532	87.07	Homeobox protein BEL1 homolog OS=Arabidopsis thaliana GN=BEL1 PE=1 SV=2
CL4189.Contig2_All	sp|Q9FWX2|NAC7_ARATH	57.39	399	395	100	NAC domain-containing protein 7 OS=Arabidopsis thaliana GN=NAC007 PE=2 SV=2
CL1502.Contig4_All	sp|Q9FJJ5|EB1B_ARATH	68.3	265	261	89.08	Microtubule-associated protein RP/EB family member 1B OS=Arabidopsis thaliana GN=EB1B PE=1 SV=1
CL5724.Contig1_All	sp|Q00497|SK_SOLLC	60.66	272	271	90.33	Shikimate kinase, chloroplastic OS=Solanum lycopersicum GN=SK PE=1 SV=1
Unigene4888_All	sp|Q9SVP7|PP307_ARATH	37.68	905	904	84.96	Pentatricopeptide repeat-containing protein At4g13650 OS=Arabidopsis thaliana GN=PCMP-H42 PE=2 SV=2
CL1762.Contig1_All	sp|Q9FWA4|GAUT9_ARATH	77.06	545	542	96.61	Probable galacturonosyltransferase 9 OS=Arabidopsis thaliana GN=GAUT9 PE=2 SV=1
Unigene17911_All	sp|Q9S720|PPD3_ARATH	57.08	226	224	90.69	PsbP domain-containing protein 3, chloroplastic OS=Arabidopsis thaliana GN=PPD3 PE=1 SV=2
Unigene12347_All	sp|Q96499|RL44_GOSHI	100	105	105	100	60S ribosomal protein L44 OS=Gossypium hirsutum GN=RPL44 PE=3 SV=3
Unigene13214_All	sp|O64527|Y1926_ARATH	72.22	144	144	86.75	UPF0678 fatty acid-binding protein-like protein At1g79260 OS=Arabidopsis thaliana GN=At1g79260 PE=1 SV=1
Unigene8578_All	sp|Q9SJZ6|MED18_ARATH	79.82	218	218	99.54	Mediator of RNA polymerase II transcription subunit 18 OS=Arabidopsis thaliana GN=MED18 PE=1 SV=1
CL567.Contig2_All	sp|Q7DM58|AB4C_ARATH	67.59	1524	1513	99.8	ABC transporter C family member 4 OS=Arabidopsis thaliana GN=ABCC4 PE=2 SV=2
CL344.Contig2_All	sp|Q42371|ERECT_ARATH	78.86	965	950	97.34	LRR receptor-like serine/threonine-protein kinase ERECTA OS=Arabidopsis thaliana GN=ERECTA PE=1 SV=1
Unigene19643_All	sp|O74944|POLK_SCHPO	36.62	456	454	83	DNA polymerase kappa OS=Schizosaccharomyces pombe (strain 972 / ATCC 24843) GN=mug40 PE=1 SV=3
Unigene14341_All	sp|Q9AT00|AB13I_ARATH	74.47	333	323	93.62	Protein TRIGALACTOSYLDIACYLGLYCEROL 3, chloroplastic OS=Arabidopsis thaliana GN=TGD3 PE=1 SV=1
CL5052.Contig2_All	sp|Q940P5|TET19_ARATH	54.55	220	219	99.1	Tetraspanin-19 OS=Arabidopsis thaliana GN=TOM2AH3 PE=2 SV=1
Unigene16871_All	sp|Q9LMX4|PPA1_ARATH	73.94	587	587	95.76	Probable inactive purple acid phosphatase 1 OS=Arabidopsis thaliana GN=PAP1 PE=2 SV=1
Unigene17079_All	sp|Q8LE47|PPR87_ARATH	34.7	366	360	88.24	Pentatricopeptide repeat-containing protein At1g61870, mitochondrial OS=Arabidopsis thaliana GN=PPR336 PE=2 SV=2
Unigene9850_All	sp|Q43157|RPE_SPIOL	83.1	284	284	99.65	Ribulose-phosphate 3-epimerase, chloroplastic OS=Spinacia oleracea GN=RPE PE=1 SV=1
CL7753.Contig2_All	sp|P35614|ERF1Z_ARATH	90.16	437	435	100	Eukaryotic peptide chain release factor subunit 1-3 OS=Arabidopsis thaliana GN=ERF1-3 PE=2 SV=1
CL3815.Contig1_All	sp|Q9C9Y6|TRXH9_ARATH	71.11	135	135	96.43	Thioredoxin H9 OS=Arabidopsis thaliana GN=TRX9 PE=1 SV=1
CL5268.Contig4_All	sp|Q94B46|FBL74_ARATH	29.6	473	446	95.3	F-box/LRR-repeat protein At4g14096 OS=Arabidopsis thaliana GN=At4g14096 PE=2 SV=1
CL3598.Contig2_All	sp|Q552J0|TCPQ_DICDI	51.49	536	534	99.44	T-complex protein 1 subunit theta OS=Dictyostelium discoideum GN=cct8 PE=3 SV=1
CL1178.Contig1_All	sp|O04486|RAA2A_ARATH	89.4	217	217	100	Ras-related protein RABA2a OS=Arabidopsis thaliana GN=RABA2A PE=2 SV=1
CL3991.Contig2_All	sp|Q9LEU8|ARLY_ARATH	76.73	477	475	91.88	Argininosuccinate lyase, chloroplastic OS=Arabidopsis thaliana GN=At5g10920 PE=2 SV=1
CL213.Contig7_All	sp|Q494P0|PHT17_ARATH	78.09	493	489	91.4	Probable inorganic phosphate transporter 1-7 OS=Arabidopsis thaliana GN=PHT1-7 PE=2 SV=2
CL6505.Contig2_All	sp|Q0WL80|UGGG_ARATH	66.65	1628	1591	98.64	UDP-glucose:glycoprotein glucosyltransferase OS=Arabidopsis thaliana GN=UGGT PE=1 SV=1
CL2743.Contig1_All	sp|Q9SIB9|ACO2M_ARATH	86.73	942	942	95.15	Aconitate hydratase 2, mitochondrial OS=Arabidopsis thaliana GN=ACO2 PE=1 SV=2
Unigene10773_All	sp|D3FTV4|HFLX_BACPE	43.72	398	386	91.25	GTPase HflX OS=Bacillus pseudofirmus (strain OF4) GN=hflX PE=3 SV=1
CL273.Contig1_All	sp|P38355|YB8B_YEAST	21.73	428	406	95.08	Uncharacterized transporter YBR287W OS=Saccharomyces cerevisiae (strain ATCC 204508 / S288c) GN=YBR287W PE=1 SV=1
Unigene12144_All	sp|O64566|PIRL6_ARATH	66.98	324	323	85	Plant intracellular Ras-group-related LRR protein 6 OS=Arabidopsis thaliana GN=PIRL6 PE=2 SV=1
CL2702.Contig6_All	sp|Q7XI08|XB34_ORYSJ	49.81	538	513	100	Probable E3 ubiquitin-protein ligase XBOS34 OS=Oryza sativa subsp. japonica GN=XBOS34 PE=2 SV=1
Unigene4268_All	sp|O80542|ERF19_ARATH	46.15	156	131	90.97	Ethylene-responsive transcription factor ERF019 OS=Arabidopsis thaliana GN=ERF019 PE=2 SV=1
CL1589.Contig3_All	sp|Q9FPT1|UBP12_ARATH	85.19	1107	1104	98.92	Ubiquitin carboxyl-terminal hydrolase 12 OS=Arabidopsis thaliana GN=UBP12 PE=1 SV=2
Unigene1236_All	sp|Q65JY4|MURE_BACLD	39.81	515	484	99.18	UDP-N-acetylmuramoyl-L-alanyl-D-glutamate--2,6-diaminopimelate ligase OS=Bacillus licheniformis (strain DSM 13 / ATCC 14580) GN=murE PE=3 SV=1
Unigene3515_All	sp|Q43082|HEM3_PEA	79.08	325	325	88.08	Porphobilinogen deaminase, chloroplastic OS=Pisum sativum GN=HEMC PE=1 SV=1
Unigene20295_All	sp|Q84KG5|CCD_CROSA	82.22	540	540	98.9	Carotenoid 9,10(9',10')-cleavage dioxygenase OS=Crocus sativus GN=CCD PE=1 SV=1
CL4326.Contig1_All	sp|Q8LBK6|GRS15_ARATH	63.31	169	169	100	Monothiol glutaredoxin-S15, mitochondrial OS=Arabidopsis thaliana GN=GRXS15 PE=1 SV=2
Unigene14723_All	sp|Q00874|DR100_ARATH	61.4	342	342	91.94	DNA-damage-repair/toleration protein DRT100 OS=Arabidopsis thaliana GN=DRT100 PE=2 SV=2
Unigene3701_All	sp|P45406|CCMH_RHIME	34.56	136	128	84.77	Cytochrome c-type biogenesis protein CcmH OS=Rhizobium meliloti (strain 1021) GN=ccmH PE=3 SV=2
Unigene16654_All	sp|Q8GWX2|NIPA6_ARATH	64.99	337	328	100	Probable magnesium transporter NIPA6 OS=Arabidopsis thaliana GN=At2g21120 PE=2 SV=1
CL8130.Contig2_All	sp|P17859|AMYA_VIGMU	72.95	414	413	98.1	Alpha-amylase OS=Vigna mungo GN=AMY1.1 PE=2 SV=1
CL5638.Contig1_All	sp|Q9FY64|RS154_ARATH	89.47	152	152	100	40S ribosomal protein S15-4 OS=Arabidopsis thaliana GN=RPS15D PE=2 SV=1
CL6464.Contig3_All	sp|Q9FMY1|C86B1_ARATH	69.84	514	513	91.77	Cytochrome P450 86B1 OS=Arabidopsis thaliana GN=CYP86B1 PE=2 SV=1
Unigene4878_All	sp|Q8GYH6|RTNLP_ARATH	57.98	238	226	100	Reticulon-like protein B16 OS=Arabidopsis thaliana GN=RTNLB16 PE=2 SV=1
CL6762.Contig1_All	sp|Q2VEX9|CRTSO_DAUCA	76.68	596	593	96.42	Prolycopene isomerase, chloroplastic OS=Daucus carota GN=CRTISO PE=2 SV=1
Unigene18962_All	sp|O81098|RPB5A_ARATH	77.95	195	195	95.12	DNA-directed RNA polymerases II and IV subunit 5A OS=Arabidopsis thaliana GN=NRPB5A PE=1 SV=1
CL7724.Contig2_All	sp|O22800|COL14_ARATH	40.6	463	392	97.51	Zinc finger protein CONSTANS-LIKE 14 OS=Arabidopsis thaliana GN=COL14 PE=2 SV=2
Unigene1134_All	sp|Q8IWL3|HSC20_HUMAN	30.88	204	204	86.81	Iron-sulfur cluster co-chaperone protein HscB, mitochondrial OS=Homo sapiens GN=HSCB PE=1 SV=3
Unigene11301_All	sp|Q00257|1A12_CUCMA	73.61	466	460	96.84	1-aminocyclopropane-1-carboxylate synthase CMA101 OS=Cucurbita maxima GN=ACS2 PE=2 SV=1
CL5953.Contig2_All	sp|Q9SGN6|NSL1_ARATH	63.28	610	601	98.2	MACPF domain-containing protein NSL1 OS=Arabidopsis thaliana GN=NSL1 PE=2 SV=1
CL5566.Contig2_All	sp|O80327|TLP1_PYRPY	59.65	228	226	92.62	Thaumatin-like protein 1 OS=Pyrus pyrifolia GN=TL1 PE=1 SV=1
Unigene13111_All	sp|Q9SD53|Y3720_ARATH	32.7	422	411	86.34	UPF0481 protein At3g47200 OS=Arabidopsis thaliana GN=At3g47200 PE=2 SV=1
Unigene21475_All	sp|Q93ZM7|CH60C_ARATH	77.62	572	570	99.65	Chaperonin CPN60-like 2, mitochondrial OS=Arabidopsis thaliana GN=At3g13860 PE=2 SV=2
Unigene20136_All	sp|Q3EC97|FBL14_ARATH	71.52	467	467	97.29	F-box/LRR-repeat protein 14 OS=Arabidopsis thaliana GN=FBL14 PE=2 SV=1
CL5877.Contig1_All	sp|Q9LQR0|LBD1_ARATH	66.47	170	161	84.74	LOB domain-containing protein 1 OS=Arabidopsis thaliana GN=LBD1 PE=2 SV=1
CL1563.Contig11_All	sp|O64843|CID7_ARATH	54.73	581	567	100	Polyadenylate-binding protein-interacting protein 7 OS=Arabidopsis thaliana GN=CID7 PE=1 SV=1
CL2536.Contig1_All	sp|Q8GT20|BEBT_TOBAC	72.23	443	443	96.3	Benzyl alcohol O-benzoyltransferase OS=Nicotiana tabacum GN=HSR201 PE=1 SV=1
Unigene7530_All	sp|O24464|KCY_PRUAR	64.63	229	229	99.13	UMP-CMP kinase OS=Prunus armeniaca PE=2 SV=1
CL8558.Contig1_All	sp|Q9JI90|RNF14_MOUSE	30.36	471	449	92.58	E3 ubiquitin-protein ligase RNF14 OS=Mus musculus GN=Rnf14 PE=2 SV=2
CL5399.Contig1_All	sp|Q6Z8M8|SPL15_ORYSJ	53.41	968	957	83.95	Squamosa promoter-binding-like protein 15 OS=Oryza sativa subsp. japonica GN=SPL15 PE=2 SV=1
CL2922.Contig1_All	sp|Q84W04|CNIH4_ARATH	76.23	122	122	89.05	Protein cornichon homolog 4 OS=Arabidopsis thaliana GN=At1g12390 PE=1 SV=1
CL5472.Contig3_All	sp|Q7XSK0|BGL18_ORYSJ	63.42	473	473	93.66	Beta-glucosidase 18 OS=Oryza sativa subsp. japonica GN=BGLU18 PE=3 SV=2
Unigene8349_All	sp|O23553|BAM3_ARATH	71.4	535	534	97.45	Beta-amylase 3, chloroplastic OS=Arabidopsis thaliana GN=BAM3 PE=1 SV=3
CL5009.Contig1_All	sp|Q9XF88|CB4B_ARATH	80	275	274	95.47	Chlorophyll a-b binding protein CP29.2, chloroplastic OS=Arabidopsis thaliana GN=LHCB4.2 PE=1 SV=1
CL1472.Contig1_All	sp|Q54ZW0|PHG1B_DICDI	47.4	578	573	97.61	Putative phagocytic receptor 1b OS=Dictyostelium discoideum GN=phg1b PE=2 SV=1
CL8061.Contig2_All	sp|P58223|Y4837_ARATH	31.41	608	570	94.06	KH domain-containing protein At4g18375 OS=Arabidopsis thaliana GN=At4g18375 PE=2 SV=1
CL4937.Contig4_All	sp|P93394|UPP_TOBAC	77.68	224	224	100	Uracil phosphoribosyltransferase OS=Nicotiana tabacum GN=UPP PE=1 SV=1
CL235.Contig3_All	sp|A9LNK9|CPSF_ARATH	59.2	701	631	100	Cleavage and polyadenylation specificity factor CPSF30 OS=Arabidopsis thaliana GN=CPSF30 PE=1 SV=1
Unigene10604_All	sp|Q8L539|5FCL_ARATH	58.4	262	258	93.14	5-formyltetrahydrofolate cyclo-ligase, mitochondrial OS=Arabidopsis thaliana GN=5FCL PE=1 SV=1
Unigene22655_All	sp|Q39033|PLCD2_ARATH	67.23	595	579	99.66	Phosphoinositide phospholipase C 2 OS=Arabidopsis thaliana GN=PLC2 PE=1 SV=1
Unigene10740_All	sp|B0DZL3|AMPP1_LACBS	48.64	627	599	93.3	Probable Xaa-Pro aminopeptidase P OS=Laccaria bicolor (strain S238N-H82 / ATCC MYA-4686) GN=AMPP PE=3 SV=1
CL4237.Contig1_All	sp|Q9VLN1|WDR82_DROME	42.17	313	308	97.16	WD repeat-containing protein 82 OS=Drosophila melanogaster GN=Wdr82 PE=1 SV=1
CL980.Contig2_All	sp|Q54V77|PYRG_DICDI	61.51	569	567	99.65	CTP synthase OS=Dictyostelium discoideum GN=ctps PE=3 SV=1
CL5991.Contig2_All	sp|O04421|SRP14_ARATH	79.09	110	110	90.91	Signal recognition particle 14 kDa protein OS=Arabidopsis thaliana GN=SRP14 PE=2 SV=2
Unigene20381_All	sp|Q9C944|H2AV3_ARATH	88.81	134	134	100	Probable histone H2A variant 3 OS=Arabidopsis thaliana GN=At1g52740 PE=1 SV=1
CL94.Contig18_All	sp|P50846|ALKH_BACSU	27.54	167	167	85.2	KHG/KDPG aldolase OS=Bacillus subtilis (strain 168) GN=kdgA PE=2 SV=1
Unigene10960_All	sp|Q41350|OLP1_SOLLC	79.2	226	226	89.68	Osmotin-like protein OS=Solanum lycopersicum PE=1 SV=1
Unigene32560_All	sp|P33081|AX15A_SOYBN	62.32	69	68	82.93	Auxin-induced protein 15A OS=Glycine max PE=2 SV=1
CL3969.Contig4_All	sp|Q9C5Y0|PLDD1_ARATH	65.45	880	868	100	Phospholipase D delta OS=Arabidopsis thaliana GN=PLDDELTA PE=1 SV=2
Unigene20410_All	sp|Q6P8E9|NH2L1_XENTR	82.03	128	128	100	NHP2-like protein 1 OS=Xenopus tropicalis GN=nhp2l1 PE=2 SV=1
CL4065.Contig2_All	sp|Q9LS94|RAG3F_ARATH	92.72	206	206	100	Ras-related protein RABG3f OS=Arabidopsis thaliana GN=RABG3F PE=2 SV=1
CL4508.Contig1_All	sp|Q9SKZ2|CAF1G_ARATH	78.55	275	275	100	Probable CCR4-associated factor 1 homolog 7 OS=Arabidopsis thaliana GN=CAF1-7 PE=2 SV=2
Unigene6125_All	sp|Q86KK2|FHIT_DICDI	50.64	156	143	95.97	Bis(5'-adenosyl)-triphosphatase OS=Dictyostelium discoideum GN=fhit PE=3 SV=1
CL1077.Contig1_All	sp|Q93ZM9|TIF9_ARATH	38.78	196	192	97.46	Protein TIFY 9 OS=Arabidopsis thaliana GN=TIFY9 PE=1 SV=1
Unigene7238_All	sp|Q6P1K8|T2H2L_HUMAN	43.4	394	375	94.94	General transcription factor IIH subunit 2-like protein OS=Homo sapiens GN=GTF2H2C PE=1 SV=1
CL2538.Contig1_All	sp|Q9FFK3|EGY2_ARATH	61.39	575	553	99.46	Probable zinc metalloprotease EGY2, chloroplastic OS=Arabidopsis thaliana GN=EGY2 PE=2 SV=1
CL823.Contig4_All	sp|Q9MAM1|CIPK9_ARATH	77.9	439	439	98.21	CBL-interacting serine/threonine-protein kinase 9 OS=Arabidopsis thaliana GN=CIPK9 PE=1 SV=2
Unigene1467_All	sp|O80915|PR1B4_ARATH	63.05	203	203	92.27	PRA1 family protein B4 OS=Arabidopsis thaliana GN=PRA1B4 PE=1 SV=1
CL2480.Contig2_All	sp|Q9XGI7|NAS_SOLLC	63.09	317	317	100	Nicotianamine synthase OS=Solanum lycopersicum GN=CHLN PE=2 SV=1
Unigene4930_All	sp|Q5Z9Z0|BGL24_ORYSJ	67.72	474	474	94.05	Beta-glucosidase 24 OS=Oryza sativa subsp. japonica GN=BGLU24 PE=2 SV=1
Unigene14230_All	sp|Q9C7F8|AB13B_ARATH	67.02	1219	1214	97.51	ABC transporter B family member 13 OS=Arabidopsis thaliana GN=ABCB13 PE=3 SV=1
CL7104.Contig2_All	sp|Q9LYT3|TT12_ARATH	43.48	437	426	84.02	Protein TRANSPARENT TESTA 12 OS=Arabidopsis thaliana GN=TT12 PE=2 SV=1
CL2294.Contig6_All	sp|Q9M8T9|MCC1_ARATH	52.28	241	240	97.17	Histone acetyltransferase MCC1 OS=Arabidopsis thaliana GN=MCC1 PE=2 SV=1
CL1183.Contig2_All	sp|Q8LGM7|MOCOS_SOLLC	62.15	827	809	99.14	Molybdenum cofactor sulfurase OS=Solanum lycopersicum GN=FLACCA PE=2 SV=1
CL7623.Contig3_All	sp|Q6LA43|APRR2_ARATH	46.8	562	512	95.7	Two-component response regulator-like APRR2 OS=Arabidopsis thaliana GN=APRR2 PE=2 SV=2
CL5323.Contig3_All	sp|Q8RYE9|GPPL3_ARATH	68.98	245	245	100	Haloacid dehalogenase-like hydrolase domain-containing protein At2g33255 OS=Arabidopsis thaliana GN=At2g33255 PE=2 SV=1
Unigene3857_All	sp|B4FUS3|CNR8_MAIZE	57.5	240	225	96.57	Cell number regulator 8 OS=Zea mays GN=CNR8 PE=2 SV=1
Unigene14605_All	sp|Q9SDL7|HMT1_ARATH	78.48	316	316	96.93	Homocysteine S-methyltransferase 1 OS=Arabidopsis thaliana GN=HMT-1 PE=1 SV=1
CL2541.Contig7_All	sp|Q9SMZ4|AASS_ARATH	67.95	1064	1057	99.34	Alpha-aminoadipic semialdehyde synthase OS=Arabidopsis thaliana GN=LKR/SDH PE=1 SV=1
CL5094.Contig4_All	sp|Q9M038|SFC1_ARATH	80.66	305	305	98.71	Mitochondrial succinate-fumarate transporter 1 OS=Arabidopsis thaliana GN=SFC1 PE=2 SV=1
Unigene20339_All	sp|P56331|IF1A_ONOVI	97.48	119	119	82.07	Eukaryotic translation initiation factor 1A OS=Onobrychis viciifolia PE=2 SV=2
CL2788.Contig4_All	sp|Q9LTT8|VCS_ARATH	59.37	1243	1196	88.99	Enhancer of mRNA-decapping protein 4 OS=Arabidopsis thaliana GN=VCS PE=1 SV=1
CL2526.Contig4_All	sp|Q8L7S4|MP702_ARATH	76.4	517	516	81.39	Microtubule-associated protein 70-2 OS=Arabidopsis thaliana GN=MAP70.2 PE=1 SV=1
Unigene22558_All	sp|Q8RXD3|AIP2_ARATH	57.38	298	280	90.32	E3 ubiquitin-protein ligase AIP2 OS=Arabidopsis thaliana GN=AIP2 PE=1 SV=1
CL7682.Contig2_All	sp|O24466|RAE1A_ARATH	89.81	206	206	95.37	Ras-related protein RABE1a OS=Arabidopsis thaliana GN=RABE1A PE=1 SV=1
CL327.Contig1_All	sp|Q9ZWQ9|FLS_CITUN	52.85	333	333	99.4	Flavonol synthase/flavanone 3-hydroxylase OS=Citrus unshiu GN=FLS PE=1 SV=1
CL5574.Contig2_All	sp|Q9SUC9|UGPI7_ARATH	72.48	258	248	81.58	Uncharacterized GPI-anchored protein At4g28100 OS=Arabidopsis thaliana GN=At4g28100 PE=1 SV=1
CL6020.Contig4_All	sp|Q94A41|AMY3_ARATH	63.57	914	887	100	Alpha-amylase 3, chloroplastic OS=Arabidopsis thaliana GN=AMY3 PE=2 SV=1
Unigene22582_All	sp|P93212|14337_SOLLC	83.74	246	245	97.22	14-3-3 protein 7 OS=Solanum lycopersicum GN=TFT7 PE=2 SV=2
CL6372.Contig1_All	sp|Q8RY82|FB121_ARATH	55.64	408	371	100	F-box protein At2g32560 OS=Arabidopsis thaliana GN=At2g32560 PE=2 SV=1
CL137.Contig2_All	sp|Q949Y3|PPA26_ARATH	78.32	452	452	95.16	Bifunctional purple acid phosphatase 26 OS=Arabidopsis thaliana GN=PAP26 PE=1 SV=1
Unigene3138_All	sp|Q9FLM8|NRPBC_ARATH	88.24	51	51	100	DNA-directed RNA polymerases II, IV and V subunit 12 OS=Arabidopsis thaliana GN=NRPB12 PE=1 SV=1
Unigene14636_All	sp|Q9LFT0|TBL19_ARATH	64.49	352	351	82.39	Protein trichome birefringence-like 19 OS=Arabidopsis thaliana GN=TBL19 PE=3 SV=1
Unigene20152_All	sp|Q9SJF3|DCP1_ARATH	60.53	375	364	99.18	mRNA-decapping enzyme-like protein OS=Arabidopsis thaliana GN=At1g08370 PE=1 SV=2
Unigene16944_All	sp|F4HQX1|JAL3_ARATH	49.13	578	574	95.51	Jacalin-related lectin 3 OS=Arabidopsis thaliana GN=JAL3 PE=2 SV=1
CL7779.Contig1_All	sp|Q9LQU4|PCR2_ARATH	59.26	135	134	88.16	Protein PLANT CADMIUM RESISTANCE 2 OS=Arabidopsis thaliana GN=PCR2 PE=1 SV=1
CL6677.Contig1_All	sp|Q8NBL1|PGLT1_HUMAN	28.45	348	331	84.44	Protein O-glucosyltransferase 1 OS=Homo sapiens GN=POGLUT1 PE=1 SV=1
CL2856.Contig6_All	sp|Q940B8|KIN13_ARATH	68.4	829	794	100	Kinesin-13A OS=Arabidopsis thaliana GN=KINESIN-13A PE=1 SV=1
CL944.Contig1_All	sp|Q6WWW4|UPL3_ARATH	73.14	1765	1731	91.68	E3 ubiquitin-protein ligase UPL3 OS=Arabidopsis thaliana GN=UPL3 PE=1 SV=1
Unigene5425_All	sp|Q6IV77|TAZ_MACMU	38.36	219	215	82.06	Tafazzin OS=Macaca mulatta GN=TAZ PE=2 SV=1
CL1980.Contig2_All	sp|Q9ASS7|CAAT2_ARATH	71.25	640	635	100	Cationic amino acid transporter 2, vacuolar OS=Arabidopsis thaliana GN=CAT2 PE=2 SV=1
CL1934.Contig2_All	sp|Q921Q3|ALG1_MOUSE	42.22	469	441	91.49	Chitobiosyldiphosphodolichol beta-mannosyltransferase OS=Mus musculus GN=Alg1 PE=2 SV=3
CL1226.Contig1_All	sp|A7Q0V4|METK5_VITVI	96.16	391	391	100	S-adenosylmethionine synthase 5 OS=Vitis vinifera GN=METK5 PE=3 SV=1
CL4691.Contig2_All	sp|Q9SV64|FATA2_ARATH	68.45	317	315	85.83	Oleoyl-acyl carrier protein thioesterase 2, chloroplastic OS=Arabidopsis thaliana GN=FATA2 PE=2 SV=1
CL7380.Contig4_All	sp|Q402F4|TOM1_TOBAC	79.09	287	287	99.65	Tobamovirus multiplication protein 1 OS=Nicotiana tabacum GN=TOM1 PE=1 SV=1
CL262.Contig2_All	sp|C0LGP4|Y3475_ARATH	46.1	987	966	95.64	Probable LRR receptor-like serine/threonine-protein kinase At3g47570 OS=Arabidopsis thaliana GN=At3g47570 PE=2 SV=1
CL6957.Contig4_All	sp|Q5U403|MVD1_DANRE	50.12	411	386	96.5	Diphosphomevalonate decarboxylase OS=Danio rerio GN=mvd PE=2 SV=1
CL2406.Contig1_All	sp|E7C196|MER_ERYCB	59.45	328	327	100	Methylecgonone reductase OS=Erythroxylum coca PE=1 SV=1
Unigene12271_All	sp|Q6ZLK0|OST48_ORYSJ	78.83	411	411	93.62	Dolichyl-diphosphooligosaccharide--protein glycosyltransferase 48 kDa subunit OS=Oryza sativa subsp. japonica GN=OST48 PE=2 SV=1
CL5878.Contig2_All	sp|P08926|RUBA_PEA	85.35	587	587	100	RuBisCO large subunit-binding protein subunit alpha, chloroplastic OS=Pisum sativum PE=1 SV=2
CL407.Contig1_All	sp|Q38945|DPNPH_ARATH	65.7	379	370	99.2	PAP-specific phosphatase HAL2-like OS=Arabidopsis thaliana GN=AHL PE=2 SV=1
CL3074.Contig1_All	sp|Q8S340|PPA22_ARATH	73.33	390	390	89.86	Purple acid phosphatase 22 OS=Arabidopsis thaliana GN=PAP22 PE=2 SV=1
Unigene530_All	sp|A0L5Z9|RL17_MAGSM	55.75	113	113	89.68	50S ribosomal protein L17 OS=Magnetococcus sp. (strain MC-1) GN=rplQ PE=3 SV=1
CL5718.Contig3_All	sp|Q9NPD3|EXOS4_HUMAN	51.49	235	235	95.92	Exosome complex component RRP41 OS=Homo sapiens GN=EXOSC4 PE=1 SV=3
CL1254.Contig1_All	sp|Q9LJK1|FUT11_ARATH	60.37	535	501	100	Glycoprotein 3-alpha-L-fucosyltransferase A OS=Arabidopsis thaliana GN=FUT11 PE=2 SV=1
Unigene19227_All	sp|Q9URY4|YI01_SCHPO	38.91	514	506	86.79	Putative amidase C869.01 OS=Schizosaccharomyces pombe (strain 972 / ATCC 24843) GN=SPAC869.01 PE=3 SV=1
Unigene11007_All	sp|P80450|NLTP_AMACA	34.83	89	89	94.68	Non-specific lipid-transfer protein OS=Amaranthus caudatus PE=1 SV=1
CL5137.Contig1_All	sp|P23919|KTHY_HUMAN	48.82	211	210	99.06	Thymidylate kinase OS=Homo sapiens GN=DTYMK PE=1 SV=4
Unigene12100_All	sp|Q9SRM0|ATL66_ARATH	45.64	149	142	89.87	RING-H2 finger protein ATL66 OS=Arabidopsis thaliana GN=ATL66 PE=2 SV=1
Unigene4901_All	sp|Q9LW26|Y3684_ARATH	54.63	648	637	90.87	Acyltransferase-like protein At3g26840, chloroplastic OS=Arabidopsis thaliana GN=At3g26840 PE=2 SV=1
CL5957.Contig2_All	sp|Q9C952|CPSF3_ARATH	81.34	686	686	98.99	Cleavage and polyadenylation specificity factor subunit 3-I OS=Arabidopsis thaliana GN=CPSF73-I PE=1 SV=1
CL3174.Contig1_All	sp|Q9STW5|MACP2_ARATH	44.68	602	579	95.54	MACPF domain-containing protein At4g24290 OS=Arabidopsis thaliana GN=At4g24290 PE=2 SV=1
Unigene11926_All	sp|Q8LG50|LPAT2_ARATH	73.22	351	351	90.23	1-acyl-sn-glycerol-3-phosphate acyltransferase 2 OS=Arabidopsis thaliana GN=LPAT2 PE=1 SV=2
CL2670.Contig2_All	sp|Q96361|ARF1_BRARP	94.51	182	182	100	ADP-ribosylation factor 1 OS=Brassica rapa subsp. pekinensis GN=ARF1 PE=2 SV=3
CL4048.Contig3_All	sp|O23657|RABC1_ARATH	88.56	201	200	94.34	Ras-related protein RABC1 OS=Arabidopsis thaliana GN=RABC1 PE=1 SV=1
CL3323.Contig3_All	sp|Q9ZPR4|MRS25_ARATH	60.77	362	356	84.56	Magnesium transporter MRS2-5 OS=Arabidopsis thaliana GN=MRS2-5 PE=2 SV=1
Unigene17364_All	sp|Q93XX8|NOP10_ARATH	84.38	64	64	100	H/ACA ribonucleoprotein complex subunit 3-like protein OS=Arabidopsis thaliana GN=At2g20490 PE=2 SV=2
CL5302.Contig2_All	sp|Q0J9X2|ROC2_ORYSJ	75.67	789	781	99.62	Homeobox-leucine zipper protein ROC2 OS=Oryza sativa subsp. japonica GN=ROC2 PE=2 SV=1
CL2119.Contig1_All	sp|O04173|TAF10_ARATH	78.68	136	134	100	Transcription initiation factor TFIID subunit 10 OS=Arabidopsis thaliana GN=TAF10 PE=1 SV=1
CL3907.Contig1_All	sp|Q8RWS9|CNGC5_ARATH	71.84	728	712	99.3	Probable cyclic nucleotide-gated ion channel 5 OS=Arabidopsis thaliana GN=CNGC5 PE=2 SV=1
CL6622.Contig1_All	sp|Q8GYN5|RIN4_ARATH	39.36	249	206	97.63	RPM1-interacting protein 4 OS=Arabidopsis thaliana GN=RIN4 PE=1 SV=1
Unigene3535_All	sp|Q566Y9|MPPE1_DANRE	24.35	386	343	90.03	Metallophosphoesterase 1 OS=Danio rerio GN=mppe1 PE=2 SV=1
CL1956.Contig2_All	sp|A6LNH1|RL34_THEM4	67.44	43	43	97.73	50S ribosomal protein L34 OS=Thermosipho melanesiensis (strain BI429 / DSM 12029) GN=rpmH PE=3 SV=1
CL4924.Contig2_All	sp|Q5HWH7|SURE_CAMJR	33.33	291	250	96.9	5'-nucleotidase SurE OS=Campylobacter jejuni (strain RM1221) GN=surE PE=3 SV=1
CL1390.Contig2_All	sp|Q7XJR9|CDPKG_ARATH	85.92	490	490	85.81	Calcium-dependent protein kinase 16 OS=Arabidopsis thaliana GN=CPK16 PE=3 SV=1
CL46.Contig2_All	sp|P80093|PDS_CAPAN	81.63	577	577	99.14	15-cis-phytoene desaturase, chloroplastic/chromoplastic OS=Capsicum annuum GN=PDS PE=1 SV=1
CL3852.Contig4_All	sp|Q9FII5|TDR_ARATH	65.94	963	958	92.03	Leucine-rich repeat receptor-like protein kinase TDR OS=Arabidopsis thaliana GN=TDR PE=1 SV=1
Unigene22736_All	sp|Q08069|RS8_MAIZE	87.32	213	213	96.38	40S ribosomal protein S8 OS=Zea mays GN=RPS8 PE=1 SV=2
CL7767.Contig1_All	sp|Q9FKS0|UKL1_ARATH	83.23	483	483	99.38	Uridine kinase-like protein 1, chloroplastic OS=Arabidopsis thaliana GN=UKL1 PE=1 SV=1
CL3376.Contig2_All	sp|Q9LYT3|TT12_ARATH	41.99	462	457	90.14	Protein TRANSPARENT TESTA 12 OS=Arabidopsis thaliana GN=TT12 PE=2 SV=1
CL2375.Contig8_All	sp|Q9S7H4|CM2_ARATH	62.19	283	252	95.09	Chorismate mutase 2 OS=Arabidopsis thaliana GN=CM2 PE=1 SV=1
CL2995.Contig2_All	sp|Q9LFW3|COBL4_ARATH	81.49	416	414	96.06	COBRA-like protein 4 OS=Arabidopsis thaliana GN=COBL4 PE=2 SV=2
CL4415.Contig1_All	sp|O22285|PMTB_ARATH	65.29	700	694	100	Probable methyltransferase PMT11 OS=Arabidopsis thaliana GN=At2g39750 PE=2 SV=1
Unigene9586_All	sp|Q9LN01|PPR21_ARATH	40.1	768	731	98.65	Pentatricopeptide repeat-containing protein At1g08070 OS=Arabidopsis thaliana GN=PCMP-H12 PE=2 SV=1
Unigene18743_All	sp|Q09FS6|IF1C_NANDO	97.4	77	77	100	Translation initiation factor IF-1, chloroplastic OS=Nandina domestica GN=infA PE=3 SV=1
Unigene9963_All	sp|Q5YLB5|GYRA_NICBE	78.19	917	911	97.43	DNA gyrase subunit A, chloroplastic/mitochondrial OS=Nicotiana benthamiana GN=GYRA PE=2 SV=1
CL3515.Contig2_All	sp|Q9SDX3|UGPA_MUSAC	86.39	463	463	99.14	UTP--glucose-1-phosphate uridylyltransferase OS=Musa acuminata GN=UGPA PE=2 SV=1
CL7913.Contig1_All	sp|P43288|KSG1_ARATH	91.44	409	405	100	Shaggy-related protein kinase alpha OS=Arabidopsis thaliana GN=ASK1 PE=1 SV=3
Unigene491_All	sp|P93732|PIP_ARATH	83.54	316	316	83.16	Proline iminopeptidase OS=Arabidopsis thaliana GN=PIP PE=2 SV=3
CL1869.Contig2_All	sp|Q40784|AAPC_CENCI	65.44	298	298	90.58	Putative glucose-6-phosphate 1-epimerase OS=Cenchrus ciliaris PE=2 SV=1
CL1540.Contig1_All	sp|P42798|R15A1_ARATH	94.62	130	130	100	40S ribosomal protein S15a-1 OS=Arabidopsis thaliana GN=RPS15AA PE=2 SV=2
CL5254.Contig1_All	sp|P32289|GLNA_VIGAC	92.98	342	342	96.07	Glutamine synthetase nodule isozyme OS=Vigna aconitifolia PE=2 SV=1
CL4319.Contig2_All	sp|Q2KIP8|HACD2_BOVIN	33.77	231	226	88.98	Very-long-chain (3R)-3-hydroxyacyl-CoA dehydratase 2 OS=Bos taurus GN=PTPLB PE=2 SV=2
CL1659.Contig4_All	sp|Q9CAJ0|P2C16_ARATH	52.21	565	511	100	Protein phosphatase 2C 16 OS=Arabidopsis thaliana GN=HAB1 PE=1 SV=1
CL326.Contig9_All	sp|Q94AH6|CUL1_ARATH	83.24	740	737	99.86	Cullin-1 OS=Arabidopsis thaliana GN=CUL1 PE=1 SV=1
CL1850.Contig2_All	sp|Q9SDZ9|PPAF2_IPOBA	79.31	464	461	99.14	Purple acid phosphatase 2 OS=Ipomoea batatas GN=PAP2 PE=1 SV=1
CL3591.Contig1_All	sp|Q7SY73|ABH6B_XENLA	28.52	291	282	83.68	Monoacylglycerol lipase abhd6-B OS=Xenopus laevis GN=abhd6-b PE=2 SV=1
CL5532.Contig1_All	sp|Q9FJ82|DAPB3_ARATH	74.75	305	298	100	Putative 4-hydroxy-tetrahydrodipicolinate reductase 3, chloroplastic OS=Arabidopsis thaliana GN=DAPB3 PE=2 SV=1
CL778.Contig2_All	sp|Q9M0S5|ISOA3_ARATH	72.33	777	764	100	Isoamylase 3, chloroplastic OS=Arabidopsis thaliana GN=ISA3 PE=2 SV=2
Unigene21963_All	sp|Q40224|GPA1_LUPLU	88.28	384	384	100	Guanine nucleotide-binding protein alpha-1 subunit OS=Lupinus luteus GN=GPA1 PE=2 SV=1
Unigene5197_All	sp|Q9C5V6|TOP6B_ARATH	81.48	648	648	96.72	DNA topoisomerase 6 subunit B OS=Arabidopsis thaliana GN=TOP6B PE=1 SV=1
CL5702.Contig1_All	sp|O48780|KCS11_ARATH	84.36	505	504	99.02	3-ketoacyl-CoA synthase 11 OS=Arabidopsis thaliana GN=KCS11 PE=2 SV=1
Unigene20216_All	sp|Q9SV68|QORH_ARATH	80.55	329	329	100	Putative quinone-oxidoreductase homolog, chloroplastic OS=Arabidopsis thaliana GN=At4g13010 PE=2 SV=1
Unigene1229_All	sp|Q84K71|MATE2_ARATH	62.99	508	482	92.51	MATE efflux family protein 2, chloroplastic OS=Arabidopsis thaliana GN=DTX44 PE=2 SV=1
Unigene14602_All	sp|Q8GUN6|DNJ50_ARATH	65.75	292	292	97.33	Chaperone protein dnaJ 50 OS=Arabidopsis thaliana GN=C50 PE=2 SV=1
CL995.Contig3_All	sp|B9DFG5|PTI13_ARATH	84.3	363	363	88.97	PTI1-like tyrosine-protein kinase 3 OS=Arabidopsis thaliana GN=PTI13 PE=1 SV=1
CL6820.Contig3_All	sp|Q9C5J9|Y5483_ARATH	77.06	340	340	99.42	Uncharacterized GTP-binding protein At5g64813 OS=Arabidopsis thaliana GN=At5g64813 PE=1 SV=1
CL4995.Contig1_All	sp|A2YXC7|GDT14_ORYSI	82	250	245	87.19	GDT1-like protein 4 OS=Oryza sativa subsp. indica GN=OsI_29993 PE=3 SV=1
CL1358.Contig9_All	sp|Q9M8R7|P2C33_ARATH	61.11	504	491	99.8	Probable protein phosphatase 2C 33 OS=Arabidopsis thaliana GN=PPC6-1 PE=1 SV=1
CL2952.Contig3_All	sp|O04940|CDS1_SOLTU	80.67	419	419	98.82	Phosphatidate cytidylyltransferase OS=Solanum tuberosum GN=CDS1 PE=2 SV=1
CL1154.Contig3_All	sp|Q9LFP7|Y5158_ARATH	75.11	466	458	92.9	Probable receptor-like protein kinase At5g15080 OS=Arabidopsis thaliana GN=At5g15080 PE=2 SV=1
CL3795.Contig1_All	sp|Q9SGP2|HSL1_ARATH	68.13	982	980	98.39	Receptor-like protein kinase HSL1 OS=Arabidopsis thaliana GN=HSL1 PE=2 SV=1
CL3585.Contig3_All	sp|P41091|IF2G_HUMAN	73.89	452	451	95.55	Eukaryotic translation initiation factor 2 subunit 3 OS=Homo sapiens GN=EIF2S3 PE=1 SV=3
CL393.Contig3_All	sp|Q9LYS2|AB10C_ARATH	64.84	1493	1453	100	ABC transporter C family member 10 OS=Arabidopsis thaliana GN=ABCC10 PE=2 SV=2
CL2654.Contig1_All	sp|Q9XF43|KCS6_ARATH	78.05	492	492	98.99	3-ketoacyl-CoA synthase 6 OS=Arabidopsis thaliana GN=CUT1 PE=1 SV=1
CL3789.Contig1_All	sp|Q15649|ZNHI3_HUMAN	29.85	134	133	85.81	Zinc finger HIT domain-containing protein 3 OS=Homo sapiens GN=ZNHIT3 PE=1 SV=2
Unigene22557_All	sp|Q8LCU7|MECR_ARATH	75.13	374	371	98.93	Probable trans-2-enoyl-CoA reductase, mitochondrial OS=Arabidopsis thaliana GN=At3g45770 PE=2 SV=1
Unigene4837_All	sp|C0LGI2|Y1677_ARATH	62.61	880	871	93.76	Probable LRR receptor-like serine/threonine-protein kinase At1g67720 OS=Arabidopsis thaliana GN=At1g67720 PE=2 SV=1
CL6160.Contig1_All	sp|P22988|LDHA_HORVU	66	350	349	98.03	L-lactate dehydrogenase A OS=Hordeum vulgare PE=1 SV=1
Unigene19113_All	sp|Q9SXY1|FAS2_ARATH	66.26	492	487	100	Chromatin assembly factor 1 subunit FAS2 OS=Arabidopsis thaliana GN=FAS2 PE=1 SV=1
CL6396.Contig2_All	sp|O82567|AAPT1_ARATH	83.55	389	389	100	Choline/ethanolaminephosphotransferase 1 OS=Arabidopsis thaliana GN=AAPT1 PE=1 SV=1
CL2467.Contig2_All	sp|O49931|TIC55_PEA	81.05	459	459	83	Protein TIC 55, chloroplastic OS=Pisum sativum GN=TIC55 PE=1 SV=1
Unigene21836_All	sp|O80800|ACPM2_ARATH	72.66	128	126	100	Acyl carrier protein 2, mitochondrial OS=Arabidopsis thaliana GN=MTACP2 PE=1 SV=1
CL5209.Contig1_All	sp|Q9M9F9|ICR4_ARATH	47.09	395	321	99.07	Interactor of constitutive active ROPs 4 OS=Arabidopsis thaliana GN=ICR4 PE=1 SV=2
Unigene8582_All	sp|Q47J85|RL30_DECAR	42.31	52	52	86.67	50S ribosomal protein L30 OS=Dechloromonas aromatica (strain RCB) GN=rpmD PE=3 SV=1
CL7433.Contig1_All	sp|Q9STP8|ACBP2_ARATH	60.91	353	339	95.76	Acyl-CoA-binding domain-containing protein 2 OS=Arabidopsis thaliana GN=ACBP2 PE=1 SV=1
CL4729.Contig3_All	sp|Q9LEY9|NHP2_ARATH	65.54	148	148	94.87	H/ACA ribonucleoprotein complex subunit 2-like protein OS=Arabidopsis thaliana GN=At5g08180 PE=1 SV=1
CL4367.Contig1_All	sp|Q9FE62|YLS8_ARATH	97.18	142	142	100	Thioredoxin-like protein YLS8 OS=Arabidopsis thaliana GN=YLS8 PE=2 SV=1
CL6306.Contig1_All	sp|Q9LPV9|LWD1_ARATH	93.06	346	346	100	WD repeat-containing protein LWD1 OS=Arabidopsis thaliana GN=LWD1 PE=2 SV=1
CL82.Contig2_All	sp|Q39732|GCSH_FLAAN	85.19	162	162	100	Glycine cleavage system H protein, mitochondrial OS=Flaveria anomala GN=GDCSH PE=2 SV=1
CL6563.Contig1_All	sp|Q5RBU7|PCP_PONAB	42.51	454	442	89.11	Lysosomal Pro-X carboxypeptidase OS=Pongo abelii GN=PRCP PE=2 SV=1
CL1521.Contig4_All	sp|Q8RWH8|NIPA9_ARATH	72.3	343	343	99.71	Probable magnesium transporter NIPA9 OS=Arabidopsis thaliana GN=At5g11960 PE=2 SV=1
Unigene5904_All	sp|Q56YN3|NADK1_ARATH	71.21	514	499	95.23	NAD(H) kinase 1 OS=Arabidopsis thaliana GN=NADK1 PE=1 SV=2
CL5418.Contig4_All	sp|O24473|IF2B_WHEAT	82.49	257	256	94.81	Eukaryotic translation initiation factor 2 subunit beta OS=Triticum aestivum PE=1 SV=1
CL2268.Contig8_All	sp|Q9ZQP1|DSP8_ARATH	58.91	348	337	100	Putative dual specificity protein phosphatase DSP8 OS=Arabidopsis thaliana GN=DSP8 PE=2 SV=2
CL735.Contig2_All	sp|Q8S307|BZR1_ARATH	61.92	323	313	93.15	Protein BRASSINAZOLE-RESISTANT 1 OS=Arabidopsis thaliana GN=BZR1 PE=1 SV=1
CL6697.Contig3_All	sp|Q9SJ44|UEV1C_ARATH	93.28	134	134	92.41	Ubiquitin-conjugating enzyme E2 variant 1C OS=Arabidopsis thaliana GN=UEV1C PE=1 SV=1
CL8354.Contig1_All	sp|Q9LY77|ACA12_ARATH	67.36	1008	994	96.22	Calcium-transporting ATPase 12, plasma membrane-type OS=Arabidopsis thaliana GN=ACA12 PE=2 SV=1
CL2493.Contig1_All	sp|Q9XFB0|YAB2_ARATH	58.2	189	184	100	Putative axial regulator YABBY 2 OS=Arabidopsis thaliana GN=YAB2 PE=2 SV=1
CL3742.Contig4_All	sp|P93231|VPS41_SOLLC	79.28	883	883	91.98	Vacuolar protein sorting-associated protein 41 homolog OS=Solanum lycopersicum GN=VPS41 PE=2 SV=1
CL2815.Contig2_All	sp|Q9FMR1|RGAP1_ARATH	60.37	429	380	81.55	Rho GTPase-activating protein 1 OS=Arabidopsis thaliana GN=ROPGAP1 PE=2 SV=1
CL2150.Contig1_All	sp|Q9ZUB8|SKI22_ARATH	32.82	518	475	100	F-box protein SKIP22 OS=Arabidopsis thaliana GN=SKIP22 PE=1 SV=1
CL4514.Contig3_All	sp|Q9LPI5|CID11_ARATH	72.7	315	305	85.2	Polyadenylate-binding protein-interacting protein 11 OS=Arabidopsis thaliana GN=CID11 PE=2 SV=1
CL5807.Contig1_All	sp|P49363|GCST_FLAPR	90.18	326	326	80.1	Aminomethyltransferase, mitochondrial OS=Flaveria pringlei GN=GDCST PE=2 SV=1
CL1476.Contig4_All	sp|Q28G05|SYF2_XENTR	37.23	231	228	91.57	Pre-mRNA-splicing factor syf2 OS=Xenopus tropicalis GN=syf2 PE=2 SV=1
CL7987.Contig2_All	sp|Q8L868|E1311_ARATH	66.86	347	347	81.46	Glucan endo-1,3-beta-glucosidase 11 OS=Arabidopsis thaliana GN=At1g32860 PE=1 SV=1
CL970.Contig20_All	sp|Q8RXN0|AB11G_ARATH	54.72	625	621	88.34	ABC transporter G family member 11 OS=Arabidopsis thaliana GN=ABCG11 PE=1 SV=1
CL6385.Contig1_All	sp|O65693|RBFA_ARATH	62.04	245	215	100	Probable ribosome-binding factor A, chloroplastic OS=Arabidopsis thaliana GN=At4g34730 PE=2 SV=2
CL6.Contig21_All	sp|Q8VZG8|Y4885_ARATH	46.75	1016	998	95.5	Probable LRR receptor-like serine/threonine-protein kinase At4g08850 OS=Arabidopsis thaliana GN=At4g08850 PE=2 SV=3
CL229.Contig2_All	sp|Q9SKD3|OXA1L_ARATH	57.22	360	357	82.83	Mitochondrial inner membrane protein OXA1-like OS=Arabidopsis thaliana GN=OXA1L PE=2 SV=1
CL5238.Contig3_All	sp|Q9SWE7|VATE_CITLI	82.61	230	230	100	V-type proton ATPase subunit E OS=Citrus limon GN=VATE PE=2 SV=1
Unigene15458_All	sp|Q56ZZ7|PLST4_ARATH	77.86	551	546	100	Plastidic glucose transporter 4 OS=Arabidopsis thaliana GN=At5g16150 PE=1 SV=2
CL3352.Contig3_All	sp|Q5XEM9|ALFL5_ARATH	75.78	256	256	98.46	PHD finger protein ALFIN-LIKE 5 OS=Arabidopsis thaliana GN=AL5 PE=2 SV=1
Unigene8296_All	sp|Q7KWX9|EXOS3_DICDI	44.19	215	211	89.03	Putative exosome complex component rrp40 OS=Dictyostelium discoideum GN=exosc3 PE=3 SV=1
Unigene15524_All	sp|Q08632|SDR1_PICAB	58.37	257	254	93.73	Short-chain type dehydrogenase/reductase OS=Picea abies PE=2 SV=1
Unigene9488_All	sp|Q09G20|PSBB_PLAOC	99.61	508	508	100	Photosystem II CP47 chlorophyll apoprotein OS=Platanus occidentalis GN=psbB PE=3 SV=1
CL696.Contig10_All	sp|Q7XTV7|HIP1_ORYSJ	38.73	741	665	99.7	Probable E3 ubiquitin-protein ligase HIP1 OS=Oryza sativa subsp. japonica GN=HIP1 PE=1 SV=2
CL1940.Contig2_All	sp|Q9M8J9|BPM2_ARATH	75.94	374	374	92.12	BTB/POZ and MATH domain-containing protein 2 OS=Arabidopsis thaliana GN=BPM2 PE=1 SV=1
CL3971.Contig2_All	sp|Q9M9S3|WHY1_ARATH	64.14	251	248	94.3	Single-stranded DNA-binding protein WHY1, chloroplastic OS=Arabidopsis thaliana GN=WHY1 PE=1 SV=1
CL995.Contig5_All	sp|Q41328|PTI1_SOLLC	84.53	349	348	98.31	Pto-interacting protein 1 OS=Solanum lycopersicum GN=PTI1 PE=1 SV=2
Unigene15338_All	sp|Q8GUU2|RIE1_ARATH	61.17	358	354	98.61	E3 ubiquitin protein ligase RIE1 OS=Arabidopsis thaliana GN=RIE1 PE=2 SV=1
CL4274.Contig2_All	sp|Q9C566|CYP40_ARATH	77.78	360	360	99.72	Peptidyl-prolyl cis-trans isomerase CYP40 OS=Arabidopsis thaliana GN=CYP40 PE=2 SV=1
CL1838.Contig2_All	sp|P93028|UBE11_ARATH	81.25	1024	1024	94.81	Ubiquitin-activating enzyme E1 1 OS=Arabidopsis thaliana GN=UBA1 PE=1 SV=1
Unigene16704_All	sp|P93051|ERDL7_ARATH	68.97	464	461	99.57	Sugar transporter ERD6-like 7 OS=Arabidopsis thaliana GN=At2g48020 PE=2 SV=2
Unigene13091_All	sp|C0LGE0|Y1765_ARATH	63.51	992	989	97.53	Probable LRR receptor-like serine/threonine-protein kinase At1g07650 OS=Arabidopsis thaliana GN=At1g07650 PE=1 SV=1
Unigene6026_All	sp|P80461|GSHRP_TOBAC	77.26	563	557	100	Glutathione reductase, chloroplastic (Fragment) OS=Nicotiana tabacum GN=GOR PE=1 SV=1
CL5397.Contig2_All	sp|Q9C9H7|RLP12_ARATH	35.12	746	729	86.07	Receptor-like protein 12 OS=Arabidopsis thaliana GN=RLP12 PE=2 SV=2
CL8199.Contig2_All	sp|Q9CY21|WBS22_MOUSE	57.65	281	269	95.73	Probable 18S rRNA (guanine-N(7))-methyltransferase OS=Mus musculus GN=Wbscr22 PE=2 SV=1
Unigene13129_All	sp|Q8LPS6|PPR3_ARATH	55.96	495	494	94.27	Pentatricopeptide repeat-containing protein At1g02150 OS=Arabidopsis thaliana GN=At1g02150 PE=2 SV=2
CL6592.Contig3_All	sp|Q9SII8|DSK2B_ARATH	60.07	566	551	100	Ubiquitin domain-containing protein DSK2b OS=Arabidopsis thaliana GN=DSK2B PE=1 SV=1
CL748.Contig2_All	sp|Q8W3M7|Y4598_ARATH	45.42	273	265	100	Uncharacterized protein At4g06598 OS=Arabidopsis thaliana GN=At4g06598 PE=2 SV=2
CL7842.Contig2_All	sp|B8HUU1|NDHN_CYAP4	47.62	147	147	93.04	NAD(P)H-quinone oxidoreductase subunit N OS=Cyanothece sp. (strain PCC 7425 / ATCC 29141) GN=ndhN PE=3 SV=1
CL4016.Contig1_All	sp|Q56W64|ASPG3_ARATH	72.96	355	353	98.33	Probable isoaspartyl peptidase/L-asparaginase 3 OS=Arabidopsis thaliana GN=At5g61540 PE=2 SV=1
CL1643.Contig1_All	sp|P46607|HGL2_ARATH	60.86	769	745	99.73	Homeobox-leucine zipper protein GLABRA 2 OS=Arabidopsis thaliana GN=GL2 PE=2 SV=3
CL691.Contig1_All	sp|Q84TG3|PUB23_ARATH	54.35	414	403	98.05	E3 ubiquitin-protein ligase PUB23 OS=Arabidopsis thaliana GN=PUB23 PE=1 SV=1
CL7126.Contig3_All	sp|Q9MAU3|TAF6_ARATH	63.72	554	549	100	Transcription initiation factor TFIID subunit 6 OS=Arabidopsis thaliana GN=TAF6 PE=1 SV=1
CL3701.Contig1_All	sp|Q5UPJ7|SYY_MIMIV	45.62	331	317	91.62	Tyrosine--tRNA ligase OS=Acanthamoeba polyphaga mimivirus GN=YARS PE=1 SV=1
CL2581.Contig2_All	sp|Q8MJJ1|SPG21_BOVIN	42.57	303	300	97.4	Maspardin OS=Bos taurus GN=SPG21 PE=2 SV=1
CL2837.Contig5_All	sp|Q93Z81|CAX3_ARATH	73.96	434	427	93.03	Vacuolar cation/proton exchanger 3 OS=Arabidopsis thaliana GN=CAX3 PE=1 SV=1
CL4257.Contig4_All	sp|Q9C671|P4KG5_ARATH	68.87	652	630	100	Phosphatidylinositol 4-kinase gamma 5 OS=Arabidopsis thaliana GN=PI4KG5 PE=1 SV=1
CL3045.Contig4_All	sp|O64639|Y2559_ARATH	52.11	662	614	89.9	Receptor-like serine/threonine-protein kinase At2g45590 OS=Arabidopsis thaliana GN=At2g45590 PE=2 SV=1
CL5547.Contig2_All	sp|Q6NKW9|E138_ARATH	72.71	436	435	90.44	Glucan endo-1,3-beta-glucosidase 8 OS=Arabidopsis thaliana GN=At1g64760 PE=1 SV=2
Unigene4906_All	sp|P0C7R4|PP110_ARATH	64.85	660	657	99.85	Pentatricopeptide repeat-containing protein At1g69290 OS=Arabidopsis thaliana GN=At1g69290 PE=2 SV=1
CL1428.Contig1_All	sp|Q9SPB3|RL10_VITRI	92.66	218	218	99.09	60S ribosomal protein L10 OS=Vitis riparia GN=RPL10 PE=2 SV=1
CL1886.Contig3_All	sp|Q9FF81|VPS36_ARATH	60	440	426	96.82	Vacuolar protein sorting-associated protein 36 OS=Arabidopsis thaliana GN=VPS36 PE=1 SV=1
Unigene17798_All	sp|Q8LDW9|XTH9_ARATH	68.66	284	279	96.21	Xyloglucan endotransglucosylase/hydrolase protein 9 OS=Arabidopsis thaliana GN=XTH9 PE=2 SV=2
CL1485.Contig6_All	sp|Q9LZV4|STN8_ARATH	69.49	495	486	98.18	Serine/threonine-protein kinase STN8, chloroplastic OS=Arabidopsis thaliana GN=STN8 PE=2 SV=1
CL1203.Contig3_All	sp|Q940S5|COPZ1_ARATH	80.11	176	176	99.44	Coatomer subunit zeta-1 OS=Arabidopsis thaliana GN=At1g60970 PE=2 SV=1
CL4792.Contig3_All	sp|Q9LM71|FKB18_ARATH	64.91	228	228	98.28	Peptidyl-prolyl cis-trans isomerase FKBP18, chloroplastic OS=Arabidopsis thaliana GN=FKBP18 PE=1 SV=2
CL4574.Contig3_All	sp|Q9SL29|CNG15_ARATH	59.47	718	678	100	Putative cyclic nucleotide-gated ion channel 15 OS=Arabidopsis thaliana GN=CNGC15 PE=3 SV=1
Unigene19617_All	sp|Q09G39|ATPB_PLAOC	99.4	498	498	100	ATP synthase subunit beta, chloroplastic OS=Platanus occidentalis GN=atpB PE=3 SV=1
CL1790.Contig2_All	sp|O64697|C7101_ARATH	68.2	500	490	98.99	Cytochrome P450 710A1 OS=Arabidopsis thaliana GN=CYP710A1 PE=1 SV=1
CL4594.Contig1_All	sp|Q9SD53|Y3720_ARATH	29.6	429	409	85.92	UPF0481 protein At3g47200 OS=Arabidopsis thaliana GN=At3g47200 PE=2 SV=1
CL2307.Contig2_All	sp|P57681|PCYOX_ARATH	63.92	449	447	89.4	Farnesylcysteine lyase OS=Arabidopsis thaliana GN=FLCY PE=1 SV=1
Unigene141_All	sp|Q93YV9|SKIP8_ARATH	25.96	208	186	80.52	F-box protein SKIP8 OS=Arabidopsis thaliana GN=SKIP8 PE=1 SV=1
Unigene20411_All	sp|Q9ZPY1|PPOX2_ARATH	62.69	193	193	97.47	Pyridoxine/pyridoxamine 5'-phosphate oxidase 2 OS=Arabidopsis thaliana GN=PPOX2 PE=1 SV=2
Unigene15465_All	sp|Q9ASX5|Y5520_ARATH	77.43	545	539	99.81	Uncharacterized aarF domain-containing protein kinase At5g05200, chloroplastic OS=Arabidopsis thaliana GN=At5g05200 PE=2 SV=1
CL402.Contig1_All	sp|Q40784|AAPC_CENCI	67.44	301	300	91.19	Putative glucose-6-phosphate 1-epimerase OS=Cenchrus ciliaris PE=2 SV=1
CL5262.Contig2_All	sp|Q6AXU8|METL6_RAT	46.86	239	238	82.93	Methyltransferase-like protein 6 OS=Rattus norvegicus GN=Mettl6 PE=2 SV=1
Unigene17077_All	sp|Q9FFK1|SYP31_ARATH	59.63	322	312	92.86	Syntaxin-31 OS=Arabidopsis thaliana GN=SYP31 PE=1 SV=1
CL8294.Contig2_All	sp|O32091|PNCA_BACSU	28.93	197	175	95.63	Uncharacterized isochorismatase family protein PncA OS=Bacillus subtilis (strain 168) GN=pncA PE=3 SV=1
Unigene9854_All	sp|Q94748|DYL2_SCHMA	47.78	90	88	98.88	Probable dynein light chain OS=Schistosoma mansoni PE=3 SV=1
CL4022.Contig3_All	sp|Q5E9J7|ADAT2_BOVIN	47.09	189	173	90.58	tRNA-specific adenosine deaminase 2 OS=Bos taurus GN=DEADC1 PE=2 SV=1
Unigene21445_All	sp|Q8L5A7|SOT15_ARATH	44.51	328	322	89.69	Cytosolic sulfotransferase 15 OS=Arabidopsis thaliana GN=SOT15 PE=1 SV=1
CL679.Contig3_All	sp|Q8GY84|RH10_ARATH	78.01	382	382	83.77	DEAD-box ATP-dependent RNA helicase 10 OS=Arabidopsis thaliana GN=RH10 PE=2 SV=2
Unigene22536_All	sp|Q9LBG2|LVR_LEIAQ	29.5	261	249	93.26	Levodione reductase OS=Leifsonia aquatica GN=lvr PE=1 SV=1
CL6847.Contig1_All	sp|Q43116|PDI_RICCO	69.96	496	491	98.59	Protein disulfide-isomerase OS=Ricinus communis PE=1 SV=1
CL1715.Contig1_All	sp|Q9Y3C4|TPRKB_HUMAN	34.76	164	161	92	EKC/KEOPS complex subunit TPRKB OS=Homo sapiens GN=TPRKB PE=1 SV=1
CL1203.Contig1_All	sp|Q940S5|COPZ1_ARATH	80.68	176	176	99.44	Coatomer subunit zeta-1 OS=Arabidopsis thaliana GN=At1g60970 PE=2 SV=1
CL2169.Contig2_All	sp|Q93ZL5|CDF2_ARATH	42.27	537	454	99.34	Cyclic dof factor 2 OS=Arabidopsis thaliana GN=CDF2 PE=1 SV=2
CL5446.Contig2_All	sp|Q8LFC0|IDH1_ARATH	90.99	344	344	93.73	Isocitrate dehydrogenase [NAD] regulatory subunit 1, mitochondrial OS=Arabidopsis thaliana GN=IDH1 PE=2 SV=2
CL1193.Contig2_All	sp|Q94KD8|BXL2_ARATH	69.25	774	764	99.48	Probable beta-D-xylosidase 2 OS=Arabidopsis thaliana GN=BXL2 PE=2 SV=1
CL2644.Contig2_All	sp|Q10PP8|MTP4_ORYSJ	74.44	403	394	99.24	Metal tolerance protein 4 OS=Oryza sativa subsp. japonica GN=MTP4 PE=2 SV=1
Unigene19168_All	sp|Q9LYT3|TT12_ARATH	42.2	500	499	98.42	Protein TRANSPARENT TESTA 12 OS=Arabidopsis thaliana GN=TT12 PE=2 SV=1
Unigene2659_All	sp|Q9LDR4|ERG24_ARATH	74.39	371	367	99.46	Delta(14)-sterol reductase OS=Arabidopsis thaliana GN=FK PE=1 SV=2
Unigene14577_All	sp|Q946Y7|SYP61_ARATH	65.24	210	207	84.49	Syntaxin-61 OS=Arabidopsis thaliana GN=SYP61 PE=1 SV=1
Unigene8250_All	sp|Q8T4E1|GPI8_DROME	54.3	302	302	85.07	Putative GPI-anchor transamidase OS=Drosophila melanogaster GN=CG4406 PE=2 SV=1
CL4113.Contig2_All	sp|Q9LEW0|UBP22_ARATH	45.2	615	531	95.33	Ubiquitin carboxyl-terminal hydrolase 22 OS=Arabidopsis thaliana GN=UBP22 PE=2 SV=1
CL333.Contig3_All	sp|Q9ZU11|ATB15_ARATH	81.66	829	824	98.56	Homeobox-leucine zipper protein ATHB-15 OS=Arabidopsis thaliana GN=ATHB-15 PE=1 SV=1
CL5730.Contig5_All	sp|Q9FH40|TA14B_ARATH	68.72	243	240	89.55	Transcription initiation factor TFIID subunit 14b OS=Arabidopsis thaliana GN=TAF14B PE=1 SV=1
CL1267.Contig20_All	sp|Q9FY46|SUT41_ARATH	72.71	579	579	84.53	Sulfate transporter 4.1, chloroplastic OS=Arabidopsis thaliana GN=SULTR4;1 PE=1 SV=1
CL8215.Contig1_All	sp|Q9M5L0|RL35_EUPES	90.83	120	120	97.56	60S ribosomal protein L35 OS=Euphorbia esula GN=RPL35 PE=2 SV=1
CL2101.Contig4_All	sp|Q9SX33|ALA9_ARATH	71.57	1196	1194	99.5	Putative phospholipid-transporting ATPase 9 OS=Arabidopsis thaliana GN=ALA9 PE=3 SV=1
CL496.Contig2_All	sp|Q9LRN8|RK3B_ARATH	76.45	293	293	90.43	50S ribosomal protein L3-2, chloroplastic OS=Arabidopsis thaliana GN=RPL3B PE=2 SV=1
Unigene1148_All	sp|Q9FFI2|ATG5_ARATH	57.61	368	331	98.22	Autophagy protein 5 OS=Arabidopsis thaliana GN=ATG5 PE=2 SV=1
CL4195.Contig1_All	sp|Q6H501|HKT6_ORYSJ	49.81	516	508	95.85	Probable cation transporter HKT6 OS=Oryza sativa subsp. japonica GN=HKT6 PE=2 SV=1
Unigene14358_All	sp|Q94AI7|TPL_ARATH	81.65	1139	1131	100	Protein TOPLESS OS=Arabidopsis thaliana GN=TPL PE=1 SV=1
CL2627.Contig1_All	sp|Q9C8N5|STOP1_ARATH	54.26	516	497	99.6	Protein SENSITIVE TO PROTON RHIZOTOXICITY 1 OS=Arabidopsis thaliana GN=STOP1 PE=2 SV=1
CL6529.Contig2_All	sp|Q9S9N4|MRS21_ARATH	80.13	458	442	100	Magnesium transporter MRS2-1 OS=Arabidopsis thaliana GN=MRS2-1 PE=2 SV=1
CL967.Contig2_All	sp|Q9FY49|LKHA4_ARATH	74.23	617	616	100	Leukotriene A-4 hydrolase homolog OS=Arabidopsis thaliana GN=LKHA4 PE=2 SV=1
CL4473.Contig6_All	sp|Q9SKT6|GAUTA_ARATH	75.75	536	536	100	Probable galacturonosyltransferase 10 OS=Arabidopsis thaliana GN=GAUT10 PE=2 SV=2
CL6139.Contig3_All	sp|Q8W496|PTC52_ARATH	62.58	497	493	88.19	Protochlorophyllide-dependent translocon component 52, chloroplastic OS=Arabidopsis thaliana GN=PTC52 PE=2 SV=1
CL1178.Contig3_All	sp|O04486|RAA2A_ARATH	84.29	210	210	96.77	Ras-related protein RABA2a OS=Arabidopsis thaliana GN=RABA2A PE=2 SV=1
CL3086.Contig3_All	sp|P58223|Y4837_ARATH	25.55	677	569	93.89	KH domain-containing protein At4g18375 OS=Arabidopsis thaliana GN=At4g18375 PE=2 SV=1
Unigene1167_All	sp|Q3AET7|GCST_CARHZ	26.4	322	318	88.33	Aminomethyltransferase OS=Carboxydothermus hydrogenoformans (strain Z-2901 / DSM 6008) GN=gcvT PE=3 SV=1
Unigene3678_All	sp|Q0WNN7|PP176_ARATH	61.93	457	457	90.85	Pentatricopeptide repeat-containing protein At2g30100, chloroplastic OS=Arabidopsis thaliana GN=At2g30100 PE=2 SV=2
CL772.Contig4_All	sp|Q9M0G0|GAGT3_ARATH	66.31	564	561	88.07	Gamma-glutamyltranspeptidase 3 OS=Arabidopsis thaliana GN=GGT3 PE=2 SV=1
CL7948.Contig1_All	sp|P42732|RR13_ARATH	70.78	154	154	91.12	30S ribosomal protein S13, chloroplastic OS=Arabidopsis thaliana GN=RPS13 PE=2 SV=1
Unigene8243_All	sp|Q8LED3|TBL3_ARATH	64.77	352	352	81.11	Protein trichome birefringence-like 3 OS=Arabidopsis thaliana GN=TBL3 PE=2 SV=1
Unigene10278_All	sp|Q9CAQ2|Y1754_ARATH	64	100	100	87.72	Acetyltransferase At1g77540 OS=Arabidopsis thaliana GN=At1g77540 PE=1 SV=2
CL358.Contig21_All	sp|Q9SZL8|FRS5_ARATH	37.23	658	644	81.73	Protein FAR1-RELATED SEQUENCE 5 OS=Arabidopsis thaliana GN=FRS5 PE=2 SV=1
Unigene17119_All	sp|Q9FFY6|ELCL_ARATH	31.81	349	342	92.93	Protein ELC-like OS=Arabidopsis thaliana GN=ELCL PE=1 SV=1
Unigene5489_All	sp|Q8L518|CK2_ARATH	68.3	347	347	99.14	Probable choline kinase 2 OS=Arabidopsis thaliana GN=At1g74320 PE=2 SV=1
CL7227.Contig1_All	sp|P38838|WSS1_YEAST	33.19	235	223	82.9	DNA-dependent metalloprotease WSS1 OS=Saccharomyces cerevisiae (strain ATCC 204508 / S288c) GN=WSS1 PE=1 SV=1
CL3262.Contig3_All	sp|F6HQ26|RU1C_VITVI	69.9	206	206	96.71	U1 small nuclear ribonucleoprotein C OS=Vitis vinifera GN=VIT_07s0104g01170 PE=3 SV=1
CL4365.Contig2_All	sp|Q03685|BIP5_TOBAC	93.04	647	647	96.86	Luminal-binding protein 5 OS=Nicotiana tabacum GN=BIP5 PE=2 SV=1
CL7500.Contig1_All	sp|Q8GUM5|NICA_ARATH	62.67	600	599	88.61	Nicastrin OS=Arabidopsis thaliana GN=At3g52640/At3g52650 PE=2 SV=1
CL1472.Contig2_All	sp|Q54ZW0|PHG1B_DICDI	47.49	577	572	97.44	Putative phagocytic receptor 1b OS=Dictyostelium discoideum GN=phg1b PE=2 SV=1
CL8162.Contig1_All	sp|Q8A8T9|Y1078_BACTN	29.94	167	157	80.1	UPF0301 protein BT_1078 OS=Bacteroides thetaiotaomicron (strain ATCC 29148 / DSM 2079 / NCTC 10582 / E50 / VPI-5482) GN=BT_1078 PE=3 SV=1
CL3121.Contig2_All	sp|Q9SFE9|GONS5_ARATH	79.19	346	338	99.12	GDP-mannose transporter GONST5 OS=Arabidopsis thaliana GN=GONST5 PE=2 SV=1
Unigene1323_All	sp|Q9FIT9|HS217_ARATH	54.05	185	182	94.79	21.7 kDa class VI heat shock protein OS=Arabidopsis thaliana GN=HSP21.7 PE=2 SV=1
CL8229.Contig1_All	sp|Q9Y3E5|PTH2_HUMAN	39.13	161	153	85.47	Peptidyl-tRNA hydrolase 2, mitochondrial OS=Homo sapiens GN=PTRH2 PE=1 SV=1
CL6251.Contig2_All	sp|Q41050|OEP16_PEA	76.71	146	146	100	Outer envelope pore protein 16, chloroplastic OS=Pisum sativum GN=OEP16 PE=1 SV=1
CL3140.Contig5_All	sp|O49074|RCA_SOLPN	39.01	423	414	90.2	Ribulose bisphosphate carboxylase/oxygenase activase, chloroplastic OS=Solanum pennellii PE=2 SV=1
CL2604.Contig1_All	sp|Q8GY60|P2C52_ARATH	71.4	451	436	93.16	Probable protein phosphatase 2C 52 OS=Arabidopsis thaliana GN=At4g03415 PE=2 SV=1
CL4942.Contig1_All	sp|P48000|KNAT3_ARATH	69.86	418	386	89.56	Homeobox protein knotted-1-like 3 OS=Arabidopsis thaliana GN=KNAT3 PE=1 SV=1
Unigene20260_All	sp|Q9FFU6|B561A_ARATH	63.99	897	889	98.02	Cytochrome b561, DM13 and DOMON domain-containing protein At5g54830 OS=Arabidopsis thaliana GN=At5g54830 PE=2 SV=1
CL2985.Contig3_All	sp|Q0WV12|ANL2_ARATH	67.73	815	785	97.88	Homeobox-leucine zipper protein ANTHOCYANINLESS 2 OS=Arabidopsis thaliana GN=ANL2 PE=2 SV=1
CL6633.Contig1_All	sp|Q9M209|CER7_ARATH	64.31	367	357	81.51	Protein ECERIFERUM 7 OS=Arabidopsis thaliana GN=CER7 PE=2 SV=1
CL4208.Contig2_All	sp|O24339|CATA_SOLAP	90.45	492	492	100	Catalase OS=Soldanella alpina PE=2 SV=1
CL7886.Contig2_All	sp|P93051|ERDL7_ARATH	66.59	437	437	94.38	Sugar transporter ERD6-like 7 OS=Arabidopsis thaliana GN=At2g48020 PE=2 SV=2
Unigene5934_All	sp|B9I2J6|AXEP_POPTR	77.15	372	372	88.36	L-Ala-D/L-amino acid epimerase OS=Populus trichocarpa GN=POPTR_0012s05040g PE=3 SV=2
CL364.Contig1_All	sp|Q9SWE5|HAL3A_ARATH	80	200	200	95.69	Phosphopantothenoylcysteine decarboxylase OS=Arabidopsis thaliana GN=HAL3A PE=1 SV=1
CL1908.Contig2_All	sp|O80933|SCL9_ARATH	46.69	726	645	89.83	Scarecrow-like protein 9 OS=Arabidopsis thaliana GN=SCL9 PE=2 SV=1
CL847.Contig1_All	sp|Q9LTR9|NMT1_ARATH	79.95	434	434	100	Glycylpeptide N-tetradecanoyltransferase 1 OS=Arabidopsis thaliana GN=NMT1 PE=1 SV=2
CL7823.Contig4_All	sp|Q93ZT6|IF4G1_ARATH	63.22	813	780	100	Eukaryotic translation initiation factor isoform 4G-1 OS=Arabidopsis thaliana GN=EIF(ISO)4G1 PE=1 SV=1
CL6258.Contig2_All	sp|Q42546|DPNP1_ARATH	78.75	353	353	100	SAL1 phosphatase OS=Arabidopsis thaliana GN=SAL1 PE=1 SV=1
CL2625.Contig2_All	sp|Q9LLY4|LPAT1_BRANA	54.41	340	332	96.51	1-acyl-sn-glycerol-3-phosphate acyltransferase 1, chloroplastic OS=Brassica napus GN=LPAT1 PE=2 SV=1
Unigene23722_All	sp|Q8GW46|YAB5_ARATH	71.95	164	158	96.34	Axial regulator YABBY 5 OS=Arabidopsis thaliana GN=YAB5 PE=2 SV=1
Unigene6962_All	sp|Q9ZPW9|NLTP8_ARATH	52.63	95	95	81.9	Non-specific lipid-transfer protein 8 OS=Arabidopsis thaliana GN=LTP8 PE=3 SV=1
CL2725.Contig7_All	sp|Q6AWV1|POP5_ARATH	61.29	155	151	100	Probable ribonuclease P/MRP protein subunit POP5 OS=Arabidopsis thaliana GN=EMB1687 PE=2 SV=1
Unigene17210_All	sp|Q3E9C3|RH58_ARATH	67.29	428	414	87.71	DEAD-box ATP-dependent RNA helicase 58, chloroplastic OS=Arabidopsis thaliana GN=RH58 PE=2 SV=1
CL6572.Contig3_All	sp|Q9SYH1|RSH3C_ARATH	66.85	724	690	96.5	Probable GTP diphosphokinase RSH3, chloroplastic OS=Arabidopsis thaliana GN=RSH3 PE=2 SV=1
CL742.Contig1_All	sp|A7T167|GDAP2_NEMVE	35.79	503	473	94.22	Protein GDAP2 homolog OS=Nematostella vectensis GN=gdap2 PE=3 SV=1
CL4872.Contig2_All	sp|Q94F47|UBC28_ARATH	95.95	148	148	100	Ubiquitin-conjugating enzyme E2 28 OS=Arabidopsis thaliana GN=UBC28 PE=2 SV=1
CL2105.Contig1_All	sp|Q40778|C74A2_PARAR	57.2	472	467	98.73	Allene oxide synthase OS=Parthenium argentatum GN=CYP74A2 PE=1 SV=2
CL4124.Contig1_All	sp|Q9FV65|CAPPC_FLATR	89.83	964	964	99.69	Phosphoenolpyruvate carboxylase 2 OS=Flaveria trinervia GN=PPCC PE=1 SV=1
CL3932.Contig3_All	sp|Q9FZ62|PPSP2_ARATH	64.36	275	269	96.42	Inorganic pyrophosphatase 2 OS=Arabidopsis thaliana GN=At1g17710 PE=2 SV=1
CL5504.Contig1_All	sp|Q94AY3|DRIP2_ARATH	54.14	423	410	97.62	E3 ubiquitin protein ligase DRIP2 OS=Arabidopsis thaliana GN=DRIP2 PE=1 SV=1
CL5312.Contig1_All	sp|P93009|CUTA_ARATH	67.47	166	165	90.66	Protein CutA, chloroplastic OS=Arabidopsis thaliana GN=CUTA PE=1 SV=1
CL4759.Contig2_All	sp|Q9M8T6|THO7B_ARATH	66.67	243	236	100	THO complex subunit 7B OS=Arabidopsis thaliana GN=THO7B PE=1 SV=1
CL3457.Contig2_All	sp|Q93YV6|2A5I_ARATH	70.06	501	500	100	Serine/threonine protein phosphatase 2A 57 kDa regulatory subunit B' iota isoform OS=Arabidopsis thaliana GN=B'IOTA PE=2 SV=1
CL430.Contig1_All	sp|Q7XT99|AKR2_ORYSJ	81.38	333	333	94.87	Probable aldo-keto reductase 2 OS=Oryza sativa subsp. japonica GN=Os04g0338000 PE=2 SV=2
Unigene22814_All	sp|Q6VAK4|HP1_ORYSJ	40.41	146	146	97.99	Histidine-containing phosphotransfer protein 1 OS=Oryza sativa subsp. japonica GN=HP1 PE=1 SV=1
CL1154.Contig2_All	sp|Q9LFP7|Y5158_ARATH	74.25	466	458	92.9	Probable receptor-like protein kinase At5g15080 OS=Arabidopsis thaliana GN=At5g15080 PE=2 SV=1
Unigene15396_All	sp|P52777|PALY_PINTA	71.27	717	711	94.3	Phenylalanine ammonia-lyase OS=Pinus taeda GN=PAL PE=3 SV=1
Unigene12037_All	sp|Q94B59|PP372_ARATH	56.42	374	374	91.44	Pentatricopeptide repeat-containing protein At5g09450, mitochondrial OS=Arabidopsis thaliana GN=At5g09450 PE=2 SV=1
Unigene10683_All	sp|A1L4Y2|ADHL3_ARATH	68.7	393	388	98.48	Alcohol dehydrogenase-like 3 OS=Arabidopsis thaliana GN=At1g32780 PE=2 SV=1
CL2005.Contig11_All	sp|P93008|RH21_ARATH	86.82	592	592	80.76	DEAD-box ATP-dependent RNA helicase 21 OS=Arabidopsis thaliana GN=RH21 PE=2 SV=1
Unigene5771_All	sp|Q9SCU0|SDR2A_ARATH	66.56	317	303	100	Short-chain dehydrogenase reductase 2a OS=Arabidopsis thaliana GN=SDR2a PE=3 SV=1
CL7268.Contig2_All	sp|Q8L4E7|BP73_ORYSJ	39.55	354	347	92.53	SAP-like protein BP-73 OS=Oryza sativa subsp. japonica GN=BP-73 PE=1 SV=1
Unigene3851_All	sp|P46269|QCR8_SOLTU	61.11	72	72	100	Cytochrome b-c1 complex subunit 8 OS=Solanum tuberosum PE=1 SV=2
Unigene17729_All	sp|Q8DJB3|GRPE_THEEB	41.78	213	202	80.16	Protein GrpE OS=Thermosynechococcus elongatus (strain BP-1) GN=grpE PE=3 SV=1
CL5294.Contig1_All	sp|B1I1J7|RS17_DESAP	57.32	82	82	96.47	30S ribosomal protein S17 OS=Desulforudis audaxviator (strain MP104C) GN=rpsQ PE=3 SV=1
Unigene16685_All	sp|Q0JL44|SGT1_ORYSJ	63.56	376	366	99.73	Protein SGT1 homolog OS=Oryza sativa subsp. japonica GN=SGT1 PE=1 SV=1
CL650.Contig8_All	sp|Q67ZB3|FRL3_ARATH	47.05	491	474	84.95	FRIGIDA-like protein 3 OS=Arabidopsis thaliana GN=FRL3 PE=1 SV=1
CL3576.Contig2_All	sp|Q9T0A0|LACS4_ARATH	76.45	654	654	98.2	Long chain acyl-CoA synthetase 4 OS=Arabidopsis thaliana GN=LACS4 PE=2 SV=1
CL1527.Contig2_All	sp|Q9LSD5|TCP20_ARATH	53.68	285	274	87.26	Transcription factor TCP20 OS=Arabidopsis thaliana GN=TCP20 PE=1 SV=1
CL5401.Contig3_All	sp|Q9FLF0|RS92_ARATH	94.38	178	178	90.36	40S ribosomal protein S9-2 OS=Arabidopsis thaliana GN=RPS9C PE=2 SV=1
CL4549.Contig1_All	sp|P42751|CCD11_ARATH	56.17	324	314	92.63	Cyclin-D1-1 OS=Arabidopsis thaliana GN=CYCD1-1 PE=1 SV=3
Unigene18968_All	sp|Q9SU30|CPR30_ARATH	31.39	360	337	81.6	F-box protein CPR30 OS=Arabidopsis thaliana GN=CPR30 PE=1 SV=2
CL4446.Contig1_All	sp|Q8RXL8|Y1689_ARATH	66.38	354	354	99.16	Uncharacterized membrane protein At1g06890 OS=Arabidopsis thaliana GN=At1g06890 PE=1 SV=1
CL8479.Contig3_All	sp|Q84V83|LAR_DESUN	62.54	315	315	82.46	Leucoanthocyanidin reductase OS=Desmodium uncinatum GN=LAR PE=1 SV=1
CL4734.Contig1_All	sp|Q9URY4|YI01_SCHPO	33.96	536	505	86.62	Putative amidase C869.01 OS=Schizosaccharomyces pombe (strain 972 / ATCC 24843) GN=SPAC869.01 PE=3 SV=1
CL8379.Contig1_All	sp|Q9FH37|ILR3_ARATH	66.11	239	234	100	Transcription factor ILR3 OS=Arabidopsis thaliana GN=ILR3 PE=1 SV=1
CL1259.Contig4_All	sp|O81117|C94A1_VICSA	61.66	459	459	89.3	Cytochrome P450 94A1 OS=Vicia sativa GN=CYP94A1 PE=2 SV=2
CL6853.Contig4_All	sp|Q9LVM0|Y5830_ARATH	68.77	618	614	93.88	Probable inactive receptor kinase At5g58300 OS=Arabidopsis thaliana GN=At5g58300 PE=2 SV=1
CL720.Contig5_All	sp|Q9S746|HTH_ARATH	56.14	529	528	88.89	Protein HOTHEAD OS=Arabidopsis thaliana GN=HTH PE=1 SV=1
Unigene16935_All	sp|Q6AST1|HOX32_ORYSJ	83.23	835	833	96.97	Homeobox-leucine zipper protein HOX32 OS=Oryza sativa subsp. japonica GN=HOX32 PE=2 SV=1
CL6096.Contig1_All	sp|A7S4N4|SERIC_NEMVE	34.12	422	415	91.01	Probable serine incorporator OS=Nematostella vectensis GN=serinc PE=3 SV=1
CL6682.Contig1_All	sp|Q74E53|RLMN_GEOSL	46.53	346	337	93.61	Dual-specificity RNA methyltransferase RlmN OS=Geobacter sulfurreducens (strain ATCC 51573 / DSM 12127 / PCA) GN=rlmN PE=3 SV=1
CL556.Contig11_All	sp|Q6AWW5|Y5262_ARATH	23.96	505	492	93.89	Ankyrin repeat-containing protein At5g02620 OS=Arabidopsis thaliana GN=At5g02620 PE=1 SV=1
Unigene17950_All	sp|Q9LVZ8|LOR12_ARATH	29.95	207	185	84.09	Protein LURP-one-related 12 OS=Arabidopsis thaliana GN=At3g15810 PE=2 SV=1
CL3105.Contig3_All	sp|P43254|COP1_ARATH	78.23	634	630	93.33	E3 ubiquitin-protein ligase COP1 OS=Arabidopsis thaliana GN=COP1 PE=1 SV=2
CL397.Contig4_All	sp|Q9FHW2|SWC6_ARATH	69.43	157	156	91.23	SWR1 complex subunit 6 OS=Arabidopsis thaliana GN=SWC6 PE=1 SV=1
CL1930.Contig1_All	sp|Q9M1A8|RPB8B_ARATH	68.31	142	141	96.58	DNA-directed RNA polymerases II, IV and V subunit 8B OS=Arabidopsis thaliana GN=NRPB8B PE=1 SV=1
Unigene15443_All	sp|Q9SK66|NDUA9_ARATH	78.14	366	366	91.04	NADH dehydrogenase [ubiquinone] 1 alpha subcomplex subunit 9, mitochondrial OS=Arabidopsis thaliana GN=At2g20360 PE=1 SV=2
CL7681.Contig3_All	sp|Q9STZ2|SELT_ARATH	60.65	216	202	96.65	SelT-like protein OS=Arabidopsis thaliana GN=At3g47300 PE=2 SV=2
CL6371.Contig1_All	sp|Q42540|UBC7_ARATH	84.76	164	164	98.8	Ubiquitin-conjugating enzyme E2 7 OS=Arabidopsis thaliana GN=UBC7 PE=2 SV=1
CL880.Contig2_All	sp|Q94KB2|MLO13_ARATH	58.97	407	405	84.73	MLO-like protein 13 OS=Arabidopsis thaliana GN=MLO13 PE=2 SV=1
CL3722.Contig4_All	sp|Q8LB81|GDL79_ARATH	70.38	341	340	92.9	GDSL esterase/lipase At5g33370 OS=Arabidopsis thaliana GN=At5g33370 PE=2 SV=1
Unigene2050_All	sp|O57683|SF3B1_XENLA	67.94	1313	1293	98.93	Splicing factor 3B subunit 1 OS=Xenopus laevis GN=sf3b1 PE=2 SV=1
CL4559.Contig4_All	sp|Q7GB25|AB5C_ARATH	76.57	1481	1471	97.16	ABC transporter C family member 5 OS=Arabidopsis thaliana GN=ABCC5 PE=2 SV=2
Unigene12029_All	sp|P37118|C71A2_SOLME	53.59	502	490	97.03	Cytochrome P450 71A2 OS=Solanum melongena GN=CYP71A2 PE=2 SV=1
CL5857.Contig1_All	sp|P35007|SAHH_CATRO	92.78	485	485	100	Adenosylhomocysteinase OS=Catharanthus roseus GN=SAHH PE=1 SV=1
CL4717.Contig3_All	sp|O04015|P5CS_ACTDE	82.49	714	714	99.58	Delta-1-pyrroline-5-carboxylate synthase OS=Actinidia deliciosa PE=2 SV=1
CL6000.Contig2_All	sp|Q9ZUU1|KAD1_ARATH	78.84	241	241	84.86	Adenylate kinase 1, chloroplastic OS=Arabidopsis thaliana GN=ADK PE=2 SV=1
CL5690.Contig2_All	sp|Q38997|KIN10_ARATH	83.77	499	496	92.71	SNF1-related protein kinase catalytic subunit alpha KIN10 OS=Arabidopsis thaliana GN=KIN10 PE=1 SV=2
Unigene12022_All	sp|Q8VYE4|PTR12_ARATH	38.99	554	548	96.65	Protein NRT1/ PTR FAMILY 4.5 OS=Arabidopsis thaliana GN=NPF4.5 PE=2 SV=1
CL331.Contig1_All	sp|Q71H73|H33_VITVI	100	136	136	100	Histone H3.3 OS=Vitis vinifera PE=2 SV=3
CL5946.Contig4_All	sp|B8ARW2|TNPO1_ORYSI	78.09	890	890	100	Transportin-1 OS=Oryza sativa subsp. indica GN=OsI_18044 PE=2 SV=1
Unigene13075_All	sp|Q8RY59|RCD1_ARATH	40.93	601	567	96.26	Inactive poly [ADP-ribose] polymerase RCD1 OS=Arabidopsis thaliana GN=RCD1 PE=1 SV=1
Unigene153_All	sp|Q9LH02|FH17_ARATH	70.82	401	399	80.61	Formin-like protein 17 OS=Arabidopsis thaliana GN=FH17 PE=3 SV=2
CL5915.Contig3_All	sp|Q54RA4|Y3291_DICDI	32.35	306	299	82.37	Probable iron/ascorbate oxidoreductase DDB_G0283291 OS=Dictyostelium discoideum GN=DDB_G0283291 PE=3 SV=1
CL1059.Contig1_All	sp|Q06197|IDHC_SOYBN	88.81	411	411	99.52	Isocitrate dehydrogenase [NADP] OS=Glycine max GN=IDH1 PE=1 SV=2
Unigene9581_All	sp|Q9SZK1|PP355_ARATH	56.23	546	544	97.32	Pentatricopeptide repeat-containing protein At4g38010 OS=Arabidopsis thaliana GN=PCMP-E45 PE=3 SV=1
Unigene14189_All	sp|Q28HC6|TGT_XENTR	57.98	376	376	94.95	Queuine tRNA-ribosyltransferase OS=Xenopus tropicalis GN=qtrt1 PE=2 SV=2
CL670.Contig5_All	sp|Q9ASS4|Y5838_ARATH	62.27	591	590	95.16	Probably inactive leucine-rich repeat receptor-like protein kinase At5g48380 OS=Arabidopsis thaliana GN=At5g48380 PE=1 SV=1
Unigene1375_All	sp|Q9ZV06|NATAL_ARATH	69.38	209	209	88.56	Probable acetyltransferase NATA1-like OS=Arabidopsis thaliana GN=At2g39020 PE=2 SV=1
CL6062.Contig2_All	sp|A4FVI0|ZSWM7_DANRE	41.54	130	127	90.71	Zinc finger SWIM domain-containing protein 7 OS=Danio rerio GN=zswim7 PE=2 SV=2
CL4234.Contig1_All	sp|Q9M8Y0|SEC_ARATH	82.03	935	935	95.7	Probable UDP-N-acetylglucosamine--peptide N-acetylglucosaminyltransferase SEC OS=Arabidopsis thaliana GN=SEC PE=2 SV=1
CL1813.Contig3_All	sp|P92943|CLCD_ARATH	83.16	772	770	97.22	Chloride channel protein CLC-d OS=Arabidopsis thaliana GN=CLC-D PE=1 SV=2
CL3573.Contig1_All	sp|Q0V7V2|P2C42_ARATH	70.73	386	384	100	Probable protein phosphatase 2C 42 OS=Arabidopsis thaliana GN=At3g17090 PE=2 SV=1
CL6868.Contig2_All	sp|Q3M790|MNMG_ANAVT	68.07	545	545	85.16	tRNA uridine 5-carboxymethylaminomethyl modification enzyme MnmG OS=Anabaena variabilis (strain ATCC 29413 / PCC 7937) GN=mnmG PE=3 SV=1
CL2790.Contig8_All	sp|P29162|ASOL_TOBAC	53.06	539	538	97.11	L-ascorbate oxidase homolog OS=Nicotiana tabacum PE=1 SV=1
CL1392.Contig10_All	sp|Q8VZR6|INT1_ARATH	68.34	458	445	87.43	Inositol transporter 1 OS=Arabidopsis thaliana GN=INT1 PE=1 SV=1
CL8160.Contig1_All	sp|O49621|MLO1_ARATH	70.76	472	468	88.97	MLO-like protein 1 OS=Arabidopsis thaliana GN=MLO1 PE=1 SV=1
CL3196.Contig1_All	sp|Q9LUV4|FRL4A_ARATH	34.54	498	478	89.85	FRIGIDA-like protein 4a OS=Arabidopsis thaliana GN=FRL4A PE=2 SV=1
CL6194.Contig2_All	sp|Q96255|SERB1_ARATH	77.49	422	409	95.12	Phosphoserine aminotransferase 1, chloroplastic OS=Arabidopsis thaliana GN=PSAT1 PE=1 SV=1
CL594.Contig2_All	sp|F4IP06|SWC2_ARATH	59.77	348	347	95.07	SWR1 complex subunit 2 OS=Arabidopsis thaliana GN=SWC2 PE=1 SV=1
CL768.Contig4_All	sp|Q8L586|Y4958_ARATH	57.42	256	256	89.2	Uncharacterized membrane protein At4g09580 OS=Arabidopsis thaliana GN=At4g09580 PE=1 SV=1
Unigene4788_All	sp|Q9LMP1|WAK2_ARATH	42.99	735	692	94.54	Wall-associated receptor kinase 2 OS=Arabidopsis thaliana GN=WAK2 PE=1 SV=1
CL435.Contig1_All	sp|Q9SRE4|UGAL2_ARATH	53.41	279	279	80.4	UDP-galactose transporter 2 OS=Arabidopsis thaliana GN=UDP-GALT2 PE=2 SV=1
Unigene12992_All	sp|P52423|PUR3_VIGUN	62.38	311	311	99.68	Phosphoribosylglycinamide formyltransferase, chloroplastic OS=Vigna unguiculata GN=PUR3 PE=2 SV=2
CL8367.Contig1_All	sp|Q8LHP0|ELOF1_ORYSJ	89.53	86	86	96.63	Transcription elongation factor 1 homolog OS=Oryza sativa subsp. japonica GN=Os07g0631100 PE=3 SV=1
Unigene13783_All	sp|Q9C5U1|AHK3_ARATH	64.72	1077	1030	99.42	Histidine kinase 3 OS=Arabidopsis thaliana GN=AHK3 PE=1 SV=1
CL5051.Contig2_All	sp|Q3EBZ2|SKI23_ARATH	27.7	426	391	96.07	F-box protein SKIP23 OS=Arabidopsis thaliana GN=SKIP23 PE=1 SV=1
CL7419.Contig1_All	sp|Q9SNQ2|ANM10_ORYSJ	69.64	359	359	94.47	Protein arginine N-methyltransferase PRMT10 OS=Oryza sativa subsp. japonica GN=PRMT10 PE=2 SV=1
Unigene1321_All	sp|Q03958|PFD6_MOUSE	44.63	121	121	95.28	Prefoldin subunit 6 OS=Mus musculus GN=Pfdn6 PE=2 SV=1
CL2740.Contig2_All	sp|Q4KLU2|PRP39_XENLA	34.03	576	553	86.27	Pre-mRNA-processing factor 39 OS=Xenopus laevis GN=prpf39 PE=2 SV=1
CL7197.Contig2_All	sp|O67550|EX53_AQUAE	29.23	260	237	82.01	5'-3' exonuclease OS=Aquifex aeolicus (strain VF5) GN=aq_1628 PE=3 SV=1
Unigene8507_All	sp|Q94G00|PIN1_MALDO	83.9	118	118	97.52	Peptidyl-prolyl cis-trans isomerase Pin1 OS=Malus domestica GN=PIN1 PE=2 SV=1
CL6568.Contig2_All	sp|Q8GYY0|1A112_ARATH	58.42	505	495	100	Probable aminotransferase ACS12 OS=Arabidopsis thaliana GN=ACS12 PE=2 SV=2
CL5163.Contig2_All	sp|Q54X16|GID8_DICDI	62.84	218	218	95.61	Glucose-induced degradation protein 8 homolog OS=Dictyostelium discoideum GN=DDB_G0279265 PE=3 SV=2
CL7858.Contig2_All	sp|Q9ZNU6|DET1_SOLLC	76.12	536	523	100	Light-mediated development protein DET1 OS=Solanum lycopersicum GN=DET1 PE=1 SV=1
CL4455.Contig3_All	sp|Q9M3H5|HMA1_ARATH	75.25	711	710	86.69	Probable cadmium/zinc-transporting ATPase HMA1, chloroplastic OS=Arabidopsis thaliana GN=HMA1 PE=2 SV=2
CL6781.Contig2_All	sp|Q10J20|D14L_ORYSJ	83.39	271	271	100	Probable esterase D14L OS=Oryza sativa subsp. japonica GN=D14L PE=2 SV=1
CL8118.Contig1_All	sp|Q8RV04|TI141_ARATH	83.04	112	112	100	Mitochondrial import inner membrane translocase subunit TIM14-1 OS=Arabidopsis thaliana GN=TIM14-1 PE=1 SV=1
CL395.Contig4_All	sp|Q9FLP7|FB294_ARATH	26.33	357	332	92.22	Putative F-box protein At5g55150 OS=Arabidopsis thaliana GN=At5g55150 PE=4 SV=2
CL3393.Contig1_All	sp|Q9FJ10|GAT16_ARATH	55.26	152	139	100	GATA transcription factor 16 OS=Arabidopsis thaliana GN=GATA16 PE=2 SV=1
CL938.Contig13_All	sp|Q9M682|GMK2_ARATH	63.98	347	342	87.92	Guanylate kinase 2 OS=Arabidopsis thaliana GN=GK-2 PE=2 SV=1
Unigene17040_All	sp|Q93ZR6|WSD1_ARATH	27.27	473	457	95.01	O-acyltransferase WSD1 OS=Arabidopsis thaliana GN=WSD1 PE=2 SV=1
CL6854.Contig1_All	sp|Q9STK6|WNK3_ARATH	65.49	452	422	81.78	Probable serine/threonine-protein kinase WNK3 OS=Arabidopsis thaliana GN=WNK3 PE=2 SV=1
Unigene18940_All	sp|Q9ZQ99|U73C1_ARATH	53.94	482	477	97.15	UDP-glycosyltransferase 73C1 OS=Arabidopsis thaliana GN=UGT73C1 PE=2 SV=1
CL1259.Contig5_All	sp|O81117|C94A1_VICSA	58.44	486	482	93.77	Cytochrome P450 94A1 OS=Vicia sativa GN=CYP94A1 PE=2 SV=2
CL4367.Contig4_All	sp|Q9FE62|YLS8_ARATH	96.48	142	142	100	Thioredoxin-like protein YLS8 OS=Arabidopsis thaliana GN=YLS8 PE=2 SV=1
CL5217.Contig3_All	sp|O65020|ETO1_ARATH	71.58	957	951	100	Ethylene-overproduction protein 1 OS=Arabidopsis thaliana GN=ETO1 PE=1 SV=2
CL4986.Contig2_All	sp|P34105|MAOX_POPTR	85.62	591	591	100	NADP-dependent malic enzyme OS=Populus trichocarpa PE=2 SV=3
CL680.Contig1_All	sp|Q9C7Z9|SCP18_ARATH	55.99	409	404	87.07	Serine carboxypeptidase-like 18 OS=Arabidopsis thaliana GN=SCPL18 PE=2 SV=2
CL4113.Contig4_All	sp|Q9LEW0|UBP22_ARATH	41.92	613	531	95.33	Ubiquitin carboxyl-terminal hydrolase 22 OS=Arabidopsis thaliana GN=UBP22 PE=2 SV=1
CL3539.Contig1_All	sp|Q6Z4H0|6PGL2_ORYSJ	71.71	258	258	92.14	Probable 6-phosphogluconolactonase 2 OS=Oryza sativa subsp. japonica GN=Os07g0604000 PE=2 SV=1
CL1577.Contig3_All	sp|Q0J0A4|LPAAT_ORYSJ	82.74	365	365	88.16	Probable 1-acylglycerol-3-phosphate O-acyltransferase OS=Oryza sativa subsp. japonica GN=Os09g0520200 PE=3 SV=3
CL3828.Contig1_All	sp|Q0GZS3|USP_CUCME	80.65	615	614	100	UDP-sugar pyrophosphorylase OS=Cucumis melo GN=USP PE=1 SV=1
CL3652.Contig2_All	sp|Q9LMU0|FCL2_ARATH	81.96	316	316	96.34	Putative GDP-L-fucose synthase 2 OS=Arabidopsis thaliana GN=GER2 PE=1 SV=1
Unigene302_All	sp|Q9C7W2|ERF61_ARATH	42.73	330	317	94.63	Ethylene-responsive transcription factor ERF061 OS=Arabidopsis thaliana GN=ERF061 PE=2 SV=1
CL264.Contig6_All	sp|Q9C827|COB22_ARATH	83.19	928	926	100	Coatomer subunit beta'-2 OS=Arabidopsis thaliana GN=At1g52360 PE=2 SV=1
CL5459.Contig1_All	sp|Q9FL08|WTR42_ARATH	48.39	310	306	83.15	WAT1-related protein At5g40240 OS=Arabidopsis thaliana GN=At5g40240 PE=2 SV=1
Unigene17903_All	sp|Q9SDN0|DNJ20_ARATH	53.65	192	191	96.95	Chaperone protein dnaJ 20, chloroplastic OS=Arabidopsis thaliana GN=ATJ20 PE=1 SV=2
CL3085.Contig3_All	sp|Q8RXH2|NUP85_ARATH	65.19	724	715	99.86	Nuclear pore complex protein Nup85 OS=Arabidopsis thaliana GN=NUP85 PE=2 SV=1
CL3559.Contig2_All	sp|Q5BKN5|CD123_XENTR	37.58	322	313	93.43	Cell division cycle protein 123 homolog OS=Xenopus tropicalis GN=cdc123 PE=2 SV=1
CL639.Contig2_All	sp|Q2QQ96|CCA21_ORYSJ	52.65	490	486	99.18	Cyclin-A2-1 OS=Oryza sativa subsp. japonica GN=CYCA2-1 PE=2 SV=1
CL4259.Contig1_All	sp|Q94JM3|ARFB_ARATH	63.15	863	846	98.49	Auxin response factor 2 OS=Arabidopsis thaliana GN=ARF2 PE=1 SV=2
Unigene10619_All	sp|Q0U3Y6|DDI1_PHANO	35.8	433	428	96.83	DNA damage-inducible protein 1 OS=Phaeosphaeria nodorum (strain SN15 / ATCC MYA-4574 / FGSC 10173) GN=DDI1 PE=3 SV=2
CL4021.Contig2_All	sp|P49043|VPE_CITSI	76.74	473	472	95.55	Vacuolar-processing enzyme OS=Citrus sinensis PE=2 SV=1
CL3942.Contig4_All	sp|Q9SIA3|MATE6_ARATH	46.23	478	474	99.58	MATE efflux family protein 6 OS=Arabidopsis thaliana GN=DTXL2 PE=3 SV=2
CL1136.Contig29_All	sp|Q7XA40|RGA3_SOLBU	37.47	1129	992	100	Putative disease resistance protein RGA3 OS=Solanum bulbocastanum GN=RGA3 PE=2 SV=2
CL5898.Contig1_All	sp|Q9M8Z7|U80A2_ARATH	73.65	573	567	89.01	Sterol 3-beta-glucosyltransferase UGT80A2 OS=Arabidopsis thaliana GN=UGT80A2 PE=1 SV=1
CL305.Contig2_All	sp|Q8GUM4|Y3739_ARATH	40.52	580	531	90.31	Uncharacterized membrane protein At3g27390 OS=Arabidopsis thaliana GN=At3g27390 PE=1 SV=2
CL2928.Contig1_All	sp|Q9SX78|CXE2_ARATH	48.45	322	310	98.73	Probable carboxylesterase 2 OS=Arabidopsis thaliana GN=CXE2 PE=2 SV=1
Unigene15984_All	sp|Q9SJR0|ERF24_ARATH	57.84	185	181	98.37	Ethylene-responsive transcription factor ERF024 OS=Arabidopsis thaliana GN=ERF024 PE=2 SV=1
Unigene15303_All	sp|Q9FX83|NDS8B_ARATH	83.78	222	222	100	NADH dehydrogenase [ubiquinone] iron-sulfur protein 8-B, mitochondrial OS=Arabidopsis thaliana GN=At1g16700 PE=2 SV=1
CL7664.Contig1_All	sp|Q9S726|RPI3_ARATH	72.59	270	269	97.46	Probable ribose-5-phosphate isomerase 3, chloroplastic OS=Arabidopsis thaliana GN=RPI3 PE=1 SV=1
CL880.Contig5_All	sp|Q94KB2|MLO13_ARATH	55.89	433	405	84.73	MLO-like protein 13 OS=Arabidopsis thaliana GN=MLO13 PE=2 SV=1
CL5874.Contig1_All	sp|Q9CA73|PP119_ARATH	47.85	441	426	92.21	Putative pentatricopeptide repeat-containing protein At1g74400 OS=Arabidopsis thaliana GN=PCMP-E68 PE=3 SV=1
CL7066.Contig1_All	sp|Q9LRB0|LCBK1_ARATH	71.39	748	740	96.99	Sphingoid long-chain bases kinase 1 OS=Arabidopsis thaliana GN=LCBK1 PE=1 SV=1
CL8212.Contig1_All	sp|Q00IB6|CPL4_ARATH	55.23	440	418	95	RNA polymerase II C-terminal domain phosphatase-like 4 OS=Arabidopsis thaliana GN=CPL4 PE=1 SV=1
CL3493.Contig2_All	sp|Q9M2P4|SINA2_ARATH	79.34	305	305	99.03	E3 ubiquitin-protein ligase SINAT2 OS=Arabidopsis thaliana GN=SINAT2 PE=1 SV=1
CL3410.Contig2_All	sp|Q9C942|CSE_ARATH	34.38	288	286	86.14	Caffeoylshikimate esterase OS=Arabidopsis thaliana GN=CSE PE=1 SV=1
Unigene20229_All	sp|Q94II3|PMTL_ARATH	78.6	598	595	99.17	Probable methyltransferase PMT21 OS=Arabidopsis thaliana GN=ERD3 PE=2 SV=1
CL8312.Contig2_All	sp|Q94DR2|COAE_ORYSJ	72.86	210	210	91.3	Dephospho-CoA kinase OS=Oryza sativa subsp. japonica GN=Os01g0360600 PE=2 SV=1
Unigene19361_All	sp|B9FSC8|OPR11_ORYSJ	77.16	359	359	97.82	Putative 12-oxophytodienoate reductase 11 OS=Oryza sativa subsp. japonica GN=OPR11 PE=2 SV=1
CL6939.Contig1_All	sp|Q9SKX1|IBH1_ARATH	33.11	151	148	94.87	Transcription factor IBH1 OS=Arabidopsis thaliana GN=IBH1 PE=1 SV=1
CL3469.Contig1_All	sp|Q5AZJ7|DPH1_EMENI	46.73	428	387	89.79	Diphthamide biosynthesis protein 1 OS=Emericella nidulans (strain FGSC A4 / ATCC 38163 / CBS 112.46 / NRRL 194 / M139) GN=dph1 PE=3 SV=2
Unigene6176_All	sp|Q8VYK7|ATG8F_ARATH	93.16	117	117	96.69	Autophagy-related protein 8f OS=Arabidopsis thaliana GN=ATG8F PE=2 SV=1
Unigene22993_All	sp|O22218|ACA4_ARATH	73.28	1033	1027	99.71	Calcium-transporting ATPase 4, plasma membrane-type OS=Arabidopsis thaliana GN=ACA4 PE=1 SV=1
CL3765.Contig1_All	sp|Q9FZ95|PUP3_ARATH	55.19	337	330	94.02	Purine permease 3 OS=Arabidopsis thaliana GN=PUP3 PE=2 SV=1
CL2725.Contig1_All	sp|Q6AWV1|POP5_ARATH	41.27	126	126	83.44	Probable ribonuclease P/MRP protein subunit POP5 OS=Arabidopsis thaliana GN=EMB1687 PE=2 SV=1
CL1949.Contig3_All	sp|P31687|4CL2_SOYBN	79.15	542	540	96.09	4-coumarate--CoA ligase 2 OS=Glycine max PE=2 SV=2
CL5372.Contig1_All	sp|Q922Q1|MARC2_MOUSE	34.85	307	285	84.32	Mitochondrial amidoxime reducing component 2 OS=Mus musculus GN=Marc2 PE=1 SV=1
CL5134.Contig1_All	sp|Q969E8|TSR2_HUMAN	29.21	178	176	92.15	Pre-rRNA-processing protein TSR2 homolog OS=Homo sapiens GN=TSR2 PE=1 SV=1
CL2863.Contig4_All	sp|Q689G9|PRR1_ORYSJ	49.69	487	466	89.96	Two-component response regulator-like PRR1 OS=Oryza sativa subsp. japonica GN=PRR1 PE=2 SV=2
Unigene7504_All	sp|Q0JL44|SGT1_ORYSJ	63.23	378	366	99.73	Protein SGT1 homolog OS=Oryza sativa subsp. japonica GN=SGT1 PE=1 SV=1
CL3841.Contig2_All	sp|Q8W4Y5|ASCL_SOLLC	76.39	288	286	94.39	ASC1-like protein OS=Solanum lycopersicum PE=2 SV=1
[truncated: 9,507 more rows]
