# Supplementary material for: Characterization of Leaf Transcriptome in Banksia hookeriana
Source: Genomics Proteomics Bioinformatics. 2017 Feb 2;15(1):49–56. doi: 10.1016/j.gpb.2016.11.001 (PMC5339403; doi:10.1016/j.gpb.2016.11.001)
Supplement: Supplementary Table 2 — The third-level GO term enrichment of B. hookeriana, N. nucifera, and A. thaliana [file mmc2.xlsx]

## Sheet: Table S2
Table S2 The third-level GO term enrichment of B. hookeriana, N. nucifera, and A. thaliana
GO term	Definition	P < 0.05	Transcripts in B. hookeriana		Transcripts in A. thaliana		Transcripts in N. nucifera
			Number	Percentage (%)	Number	Percentage (%)	Number	Percentage (%)
GO:0005576	Extracellular region	*	1628	5.2	2221	8.1	857	5.1
GO:0044421	Extracellular region part	*	51	0.2	48	0.2	124	0.7
GO:0048046	Apoplast	*	530	1.7	468	1.7	360	2.2
GO:0005623	Cell	*	24474	78	23929	87.6	10835	64.9
GO:0044464	Cell part	*	24473	78	23929	87.6	10835	64.9
GO:0019012	Virion	*	12	0	0	0	53	0.3
GO:0044423	Virion part	*	12	0	0	0	53	0.3
GO:0031974	Membrane-enclosed lumen	*	1208	3.9	852	3.1	863	5.2
GO:0043233	Organelle lumen	*	1196	3.8	844	3.1	858	5.1
GO:0031975	Envelope	*	1844	5.9	1224	4.5	870	5.2
GO:0030313	Cell envelope	*	45	0.1	0	0	3	0
GO:0031967	Organelle envelope	*	1799	5.7	1224	4.5	867	5.2
GO:0032991	Macromolecular complex	*	3133	10	2377	8.7	1884	11.3
GO:0030529	Ribonucleoprotein complex	*	873	2.8	725	2.7	693	4.1
GO:0032993	Protein-dna complex	*	78	0.2	71	0.3	80	0.5
GO:0043234	Protein complex	*	2230	7.1	1614	5.9	1168	7
GO:0043226	Organelle	*	18681	59.6	19030	69.7	7379	44.2
GO:0010168	Er body	*	1	0	13	0	4	0
GO:0031982	Vesicle	*	1294	4.1	96	0.4	329	2
GO:0043227	Membrane-bounded organelle	*	18259	58.2	18768	68.7	6996	41.9
GO:0043228	Non-membrane-bounded organelle	*	1840	5.9	1366	5	1290	7.7
GO:0043229	Intracellular organelle	*	18677	59.6	19023	69.7	7339	43.9
GO:0043230	Extracellular organelle	*	0	0	0	0
GO:0044422	Organelle part	*	6006	19.2	4449	16.3	3472	20.8
GO:0044421	Extracellular region part	*	51	0.2	48	0.2	124	0.7
GO:0031012	Extracellular matrix	*	30	0.1	24	0.1	26	0.2
GO:0043230	Extracellular organelle	*	0	0	0	0
GO:0044422	Organelle part	*	6006	19.2	4449	16.3	3472	20.8
GO:0031090	Organelle membrane	*	2271	7.2	1766	6.5	1326	7.9
GO:0043233	Organelle lumen	*	1196	3.8	844	3.1	858	5.1
GO:0044446	Intracellular organelle part	*	5991	19.1	4443	16.3	3460	20.7
GO:0044423	Virion part	*	12	0	0	0	53	0.3
GO:0019013	Viral nucleocapsid	*	0	0	0	0	49	0.3
GO:0019028	Viral capsid	*	0	0	0	0	49	0.3
GO:0019031	Viral envelope	*	12	0	0	0	4	0
GO:0044464	Cell part	*	24473	78	23929	87.6	10835	64.9
GO:0005622	Intracellular	*	21185	67.6	21603	79.1	8721	52.2
GO:0008287	Protein serine/threonine phosphatase complex	*	62	0.2	82	0.3	23	0.1
GO:0009986	Cell surface	*	27	0.1	16	0.1	30	0.2
GO:0012505	Endomembrane system	*	638	2	345	1.3	343	2.1
GO:0016020	Membrane	*	10212	32.6	7300	26.7	5271	31.6
GO:0030312	External encapsulating structure	*	1073	3.4	691	2.5	689	4.1
GO:0030427	Site of polarized growth	*	11	0	4	0	12	0.1
GO:0042597	Periplasmic space	*	46	0.1	0	0	3	0
GO:0042995	Cell projection	*	0	0	0	0	19	0.1
GO:0044424	Intracellular part	*	20932	66.7	21508	78.7	8630	51.7
GO:0044425	Membrane part	*	4454	14.2	2888	10.6	2865	17.2
GO:0044462	External encapsulating structure part	*	64	0.2	3	0	7	0
GO:0045177	Apical part of cell	*	37	0.1	14	0.1	21	0.1
GO:0055044	Symplast	*	1084	3.5	1120	4.1	1026	6.1
GO:0009506	Plasmodesma	*	1084	3.5	1120	4.1	1026	6.1
GO:0031970	Organelle envelope lumen		20	0.1	11	0	7	0
GO:0005615	Extracellular space		14	0	15	0.1	13	0.1
GO:0044420	Extracellular matrix part		7	0	3	0	3	0
GO:0045171	Intercellular bridge		0	0	0	0	1	0
GO:0032420	Stereocilium		0	0	0	0	1	0
GO:0060091	Kinocilium		0	0	0	0	1	0
GO:0044456	Synapse part		0	0	0	0	2	0
GO:0008021	Synaptic vesicle		0	0	0	0	1	0
GO:0045211	Postsynaptic membrane		0	0	0	0	1	0
GO:0005933	Cellular bud		0	0	0	0	1	0
GO:0009344	Nitrite reductase complex [nad(p)h]		2	0	3	0	2	0
GO:0009349	Riboflavin synthase complex		1	0	1	0	0	0
GO:0009930	Longitudinal side of cell surface		4	0	1	0	2	0
GO:0019008	Molybdopterin synthase complex		2	0	3	0	4	0
GO:0030496	Midbody		0	0	0	0	5	0
GO:0031252	Cell leading edge		0	0	0	0	1	0
GO:0032153	Cell division site		6	0	2	0	4	0
GO:0042763	Intracellular immature spore		0	0	0	0	1	0
GO:0043025	Cell soma		0	0	0	0	4	0
GO:0044463	Cell projection part		0	0	0	0	5	0
GO:0045178	Basal part of cell		5	0	4	0	8	0
GO:0045202	Synapse		0	0	0	0	9	0.1
GO:0044456	Synapse part		0	0	0	0	2	0
GO:0003824	Catalytic activity	*	15429	49.2	9795	35.9	8469	50.7
GO:0008641	Small protein activating enzyme activity	*	30	0.1	15	0.1	3	0
GO:0016491	Oxidoreductase activity	*	3032	9.7	1681	6.2	1665	10
GO:0016740	Transferase activity	*	6398	20.4	3511	12.9	3390	20.3
GO:0016787	Hydrolase activity	*	5185	16.5	3484	12.8	2702	16.2
GO:0016829	Lyase activity	*	726	2.3	421	1.5	386	2.3
GO:0016853	Isomerase activity	*	426	1.4	294	1.1	268	1.6
GO:0016874	Ligase activity	*	983	3.1	617	2.3	494	3
GO:0019239	Deaminase activity	*	32	0.1	12	0	14	0.1
GO:0005198	Structural molecule activity	*	629	2	663	2.4	476	2.9
GO:0003735	Structural constituent of ribosome	*	451	1.4	492	1.8	385	2.3
GO:0005199	Structural constituent of cell wall	*	12	0	22	0.1	10	0.1
GO:0030527	Structural constituent of chromatin	*	6	0	14	0.1	1	0
GO:0032947	Protein complex scaffold	*	11	0	1	0	2	0
GO:0005215	Transporter activity	*	2149	6.9	1456	5.3	1053	6.3
GO:0015238	Drug transporter activity	*	143	0.5	73	0.3	57	0.3
GO:0022857	Transmembrane transporter activity	*	1745	5.6	1118	4.1	882	5.3
GO:0022892	Substrate-specific transporter activity	*	1652	5.3	1081	4	819	4.9
GO:0042910	Xenobiotic transporter activity	*	51	0.2	3	0	19	0.1
GO:0051184	Cofactor transporter activity	*	35	0.1	14	0.1	13	0.1
GO:0005488	Binding	*	14545	46.4	11682	42.8	7790	46.6
GO:0000166	Nucleotide binding	*	6198	19.8	4132	15.1	2681	16.1
GO:0001871	Pattern binding	*	45	0.1	28	0.1	60	0.4
GO:0001882	Nucleoside binding	*	3747	11.9	2715	9.9	1832	11
GO:0003676	Nucleic acid binding	*	3806	12.1	3910	14.3	1993	11.9
GO:0003682	Chromatin binding	*	240	0.8	63	0.2	162	1
GO:0005515	Protein binding	*	3510	11.2	3327	12.2	1818	10.9
GO:0019825	Oxygen binding	*	58	0.2	169	0.6	26	0.2
GO:0030246	Carbohydrate binding	*	317	1	238	0.9	219	1.3
GO:0042562	Hormone binding	*	26	0.1	18	0.1	25	0.1
GO:0043021	Ribonucleoprotein binding	*	21	0.1	12	0	21	0.1
GO:0043167	Ion binding	*	4121	13.1	3230	11.8	2388	14.3
GO:0043178	Alcohol binding	*	19	0.1	2	0	9	0.1
GO:0046906	Tetrapyrrole binding	*	352	1.1	311	1.1	272	1.6
GO:0048037	Cofactor binding	*	781	2.5	593	2.2	446	2.7
GO:0051540	Metal cluster binding	*	159	0.5	104	0.4	113	0.7
GO:0009055	Electron carrier activity	*	412	1.3	447	1.6	93	0.6
GO:0016209	Antioxidant activity	*	166	0.5	120	0.4	145	0.9
GO:0004601	Peroxidase activity	*	145	0.5	94	0.3	131	0.8
GO:0030234	Enzyme regulator activity	*	327	1	360	1.3	248	1.5
GO:0004857	Enzyme inhibitor activity	*	63	0.2	110	0.4	94	0.6
GO:0019207	Kinase regulator activity	*	31	0.1	44	0.2	21	0.1
GO:0030528	Transcription regulator activity	*	710	2.3	1711	6.3	450	2.7
GO:0003700	Transcription factor activity	*	631	2	1650	6	402	2.4
GO:0003712	Transcription cofactor activity	*	35	0.1	51	0.2	35	0.2
GO:0016563	Transcription activator activity	*	17	0.1	35	0.1	20	0.1
GO:0045182	Translation regulator activity	*	289	0.9	179	0.7	140	0.8
GO:0008135	Translation factor activity, nucleic acid binding	*	276	0.9	178	0.7	140	0.8
GO:0030371	Translation repressor activity	*	14	0	2	0	0	0
GO:0060089	Molecular transducer activity	*	585	1.9	283	1	239	1.4
GO:0004871	Signal transducer activity	*	585	1.9	283	1	239	1.4
GO:0000150	Recombinase activity		2	0	6	0	1	0
GO:0004133	Glycogen debranching enzyme activity		16	0.1	6	0	3	0
GO:0008265	Mo-molybdopterin cofactor sulfurase activity		6	0	6	0	0	0
GO:0008987	Quinolinate synthetase a activity		3	0	1	0	2	0
GO:0009975	Cyclase activity		13	0	15	0.1	3	0
GO:0010280	Udp-l-rhamnose synthase activity		3	0	3	0	5	0
GO:0019172	Glyoxalase iii activity		0	0	5	0	3	0
GO:0030366	Mo-molybdopterin synthase activity		0	0	0	0	3	0
GO:0032451	Demethylase activity		8	0	9	0	6	0
GO:0046905	Phytoene synthase activity		1	0	3	0	0	0
GO:0070283	Radical sam enzyme activity		10	0	5	0	8	0
GO:0005200	Structural constituent of cytoskeleton		52	0.2	36	0.1	24	0.1
GO:0005201	Extracellular matrix structural constituent		0	0	1	0	0	0
GO:0005212	Structural constituent of eye lens		1	0	1	0	0	0
GO:0017056	Structural constituent of nuclear pore		4	0	2	0	2	0
GO:0005487	Nucleocytoplasmic transporter activity		3	0	2	0	0	0
GO:0051183	Vitamin transporter activity		14	0	5	0	4	0
GO:0000035	Acyl binding		2	0	1	0	3	0
GO:0008144	Drug binding		45	0.1	30	0.1	14	0.1
GO:0008289	Lipid binding		532	1.7	417	1.5	262	1.6
GO:0008430	Selenium binding		12	0	9	0	0	0
GO:0019842	Vitamin binding		243	0.8	187	0.7	141	0.8
GO:0031406	Carboxylic acid binding		139	0.4	113	0.4	81	0.5
GO:0031409	Pigment binding		2	0	4	0	0	0
GO:0042165	Neurotransmitter binding		0	0	0	0	1	0
GO:0042277	Peptide binding		48	0.2	34	0.1	29	0.2
GO:0043176	Amine binding		88	0.3	64	0.2	48	0.3
GO:0043515	Kinetochore binding		0	0	0	0	2	0
GO:0046790	Virion binding		6	0	2	0	2	0
GO:0050997	Quaternary ammonium group binding		3	0	1	0	2	0
GO:0060090	Molecular adaptor activity		2	0	3	0	2	0
GO:0070026	Nitric oxide binding		0	0	1	0	0	0
GO:0045153	Electron transporter, transferring electrons within coqh2-cytochrome c reductase complex activity		4	0	3	0	0	0
GO:0045156	Electron transporter, transferring electrons within the cyclic electron transport pathway of photosynthesis activity		7	0	6	0	4	0
GO:0045157	Electron transporter, transferring electrons within the noncyclic electron transport pathway of photosynthesis activity		1	0	2	0	1	0
GO:0045158	Electron transporter, transferring electrons within cytochrome b6/f complex of photosystem ii activity		3	0	0	0	1	0
GO:0046028	Electron transporter, transferring electrons from cytochrome b6/f complex of photosystem ii activity		0	0	2	0	0	0
GO:0015457	Auxiliary transport protein activity		1	0	7	0	2	0
GO:0016247	Channel regulator activity		1	0	7	0	2	0
GO:0004362	Glutathione-disulfide reductase activity		5	0	5	0	3	0
GO:0004791	Thioredoxin-disulfide reductase activity		7	0	3	0	4	0
GO:0045174	Glutathione dehydrogenase		2	0	5	0	3	0
GO:0016530	Metallochaperone activity		9	0	7	0	8	0
GO:0016531	Copper chaperone activity		5	0	6	0	4	0
GO:0034986	Iron chaperone activity		0	0	0	0	1	0
GO:0008047	Enzyme activator activity		127	0.4	125	0.5	68	0.4
GO:0019208	Phosphatase regulator activity		34	0.1	31	0.1	24	0.1
GO:0030235	Nitric-oxide synthase regulator activity		0	0	0	0	3	0
GO:0030337	Dna polymerase processivity factor activity		1	0	1	0	2	0
GO:0035033	Histone deacetylase regulator activity		0	0	0	0	1	0
GO:0042349	Guiding stereospecific synthesis activity		0	0	1	0	2	0
GO:0042979	Ornithine decarboxylase regulator activity		1	0	0	0	3	0
GO:0060589	Nucleoside-triphosphatase regulator activity		165	0.5	147	0.5	88	0.5
GO:0000156	Two-component response regulator activity		49	0.2	41	0.2	21	0.1
GO:0016564	Transcription repressor activity		0	0	0	0	3	0
GO:0016986	Transcription initiation factor activity		0	0	0	0	2	0
GO:0031386	Protein tag		4	0	6	0	3	0
GO:0045735	Nutrient reservoir activity		31	0.1	39	0.1	20	0.1
GO:0000003	Reproduction	*	2938	9.4	2428	8.9	1303	7.8
GO:0019953	Sexual reproduction	*	294	0.9	271	1	123	0.7
GO:0022414	Reproductive process	*	2882	9.2	2384	8.7	1276	7.6
GO:0032504	Multicellular organism reproduction	*	299	1	266	1	104	0.6
GO:0002376	Immune system process	*	1295	4.1	1299	4.8	447	2.7
GO:0002252	Immune effector process	*	372	1.2	358	1.3	81	0.5
GO:0006955	Immune response	*	1291	4.1	1297	4.7	415	2.5
GO:0019882	Antigen processing and presentation	*	0	0	0	0	15	0.1
GO:0031294	Lymphocyte costimulation	*	449	1.4	562	2.1	189	1.1
GO:0008152	Metabolic process	*	18243	58.2	14622	53.5	10086	60.4
GO:0006066	Alcohol metabolic process	*	1674	5.3	1609	5.9	564	3.4
GO:0006807	Nitrogen compound metabolic process	*	7164	22.8	6438	23.6	3099	18.6
GO:0009056	Catabolic process	*	4104	13.1	3292	12.1	1781	10.7
GO:0009058	Biosynthetic process	*	8445	26.9	8466	31	3664	21.9
GO:0015976	Carbon utilization	*	20	0.1	37	0.1	26	0.2
GO:0019637	Organophosphate metabolic process	*	817	2.6	679	2.5	204	1.2
GO:0019748	Secondary metabolic process	*	1574	5	1530	5.6	610	3.7
GO:0042440	Pigment metabolic process	*	1265	4	1231	4.5	453	2.7
GO:0042445	Hormone metabolic process	*	337	1.1	391	1.4	118	0.7
GO:0043170	Macromolecule metabolic process	*	10690	34.1	9541	34.9	5130	30.7
GO:0044236	Multicellular organismal metabolic process	*	960	3.1	803	2.9	328	2
GO:0044237	Cellular metabolic process	*	15358	49	12669	46.4	7541	45.2
GO:0044238	Primary metabolic process	*	14883	47.5	12816	46.9	7252	43.4
GO:0045730	Respiratory burst	*	65	0.2	153	0.6	34	0.2
GO:0055114	Oxidation reduction	*	2248	7.2	1215	4.4	1275	7.6
GO:0009987	Cellular process	*	19169	61.1	15705	57.5	9680	58
GO:0006323	Dna packaging	*	109	0.3	104	0.4	98	0.6
GO:0006413	Translational initiation	*	179	0.6	74	0.3	106	0.6
GO:0006928	Cell motion	*	0	0	0	0	19	0.1
GO:0006996	Organelle organization	*	3380	10.8	2716	9.9	1096	6.6
GO:0007017	Microtubule-based process	*	1469	4.7	1260	4.6	645	3.9
GO:0007049	Cell cycle	*	1207	3.8	978	3.6	401	2.4
GO:0007059	Chromosome segregation	*	286	0.9	227	0.8	52	0.3
GO:0007154	Cell communication	*	3099	9.9	2595	9.5	1301	7.8
GO:0007155	Cell adhesion	*	195	0.6	138	0.5	44	0.3
GO:0008219	Cell death	*	607	1.9	664	2.4	258	1.5
GO:0008283	Cell proliferation	*	320	1	271	1	127	0.8
GO:0009846	Pollen germination	*	102	0.3	53	0.2	46	0.3
GO:0010118	Stomatal movement	*	86	0.3	36	0.1	32	0.2
GO:0016044	Membrane organization	*	829	2.6	739	2.7	143	0.9
GO:0016049	Cell growth	*	929	3	708	2.6	469	2.8
GO:0016192	Vesicle-mediated transport	*	938	3	828	3	406	2.4
GO:0016458	Gene silencing	*	675	2.2	534	2	141	0.8
GO:0019725	Cellular homeostasis	*	482	1.5	397	1.5	189	1.1
GO:0022402	Cell cycle process	*	893	2.8	733	2.7	286	1.7
GO:0022406	Membrane docking	*	43	0.1	40	0.1	13	0.1
GO:0022613	Ribonucleoprotein complex biogenesis	*	559	1.8	522	1.9	202	1.2
GO:0030029	Actin filament-based process	*	375	1.2	328	1.2	133	0.8
GO:0030030	Cell projection organization	*	0	0	0	0	18	0.1
GO:0032506	Cytokinetic process	*	55	0.2	32	0.1	43	0.3
GO:0032940	Secretion by cell	*	144	0.5	67	0.2	40	0.2
GO:0034621	Cellular macromolecular complex subunit organization	*	873	2.8	851	3.1	437	2.6
GO:0042546	Cell wall biogenesis	*	490	1.6	400	1.5	157	0.9
GO:0044237	Cellular metabolic process	*	15358	49	12669	46.4	7541	45.2
GO:0045229	External encapsulating structure organization	*	454	1.4	444	1.6	285	1.7
GO:0048610	Reproductive cellular process	*	12	0	29	0.1	1	0
GO:0048869	Cellular developmental process	*	1638	5.2	1341	4.9	765	4.6
GO:0051301	Cell division	*	697	2.2	422	1.5	215	1.3
GO:0051641	Cellular localization	*	2337	7.5	2123	7.8	790	4.7
GO:0051651	Maintenance of location in cell	*	24	0.1	15	0.1	27	0.2
GO:0051716	Cellular response to stimulus	*	2842	9.1	2608	9.5	1105	6.6
GO:0055085	Transmembrane transport	*	1244	4	889	3.3	604	3.6
GO:0010926	Anatomical structure formation	*	1382	4.4	1284	4.7	705	4.2
GO:0016032	Viral reproduction	*	44	0.1	30	0.1	31	0.2
GO:0016043	Cellular component organization	*	4700	15	3910	14.3	1793	10.7
GO:0006323	Dna packaging	*	109	0.3	104	0.4	98	0.6
GO:0006996	Organelle organization	*	3380	10.8	2716	9.9	1096	6.6
GO:0016044	Membrane organization	*	829	2.6	739	2.7	143	0.9
GO:0030030	Cell projection organization	*	0	0	0	0	18	0.1
GO:0032989	Cellular component morphogenesis	*	487	1.6	325	1.2	217	1.3
GO:0043580	Periplasmic space organization	*	351	1.1	255	0.9	110	0.7
GO:0043933	Macromolecular complex subunit organization	*	933	3	877	3.2	479	2.9
GO:0045229	External encapsulating structure organization	*	454	1.4	444	1.6	285	1.7
GO:0016265	Death	*	607	1.9	664	2.4	258	1.5
GO:0008219	Cell death	*	607	1.9	664	2.4	258	1.5
GO:0022414	Reproductive process	*	2882	9.2	2384	8.7	1276	7.6
GO:0003006	Reproductive developmental process	*	2298	7.3	1920	7	983	5.9
GO:0007276	Gamete generation	*	249	0.8	224	0.8	81	0.5
GO:0009566	Fertilization	*	34	0.1	29	0.1	47	0.3
GO:0009856	Pollination	*	442	1.4	328	1.2	239	1.4
GO:0048609	Reproductive process in a multicellular organism	*	248	0.8	231	0.8	97	0.6
GO:0048610	Reproductive cellular process	*	12	0	29	0.1	1	0
GO:0022610	Biological adhesion	*	195	0.6	138	0.5	44	0.3
GO:0007155	Cell adhesion	*	195	0.6	138	0.5	44	0.3
GO:0032501	Multicellular organismal process	*	5949	19	4954	18.1	2707	16.2
GO:0003008	System process	*	46	0.1	27	0.1	37	0.2
GO:0007275	Multicellular organismal development	*	4958	15.8	4041	14.8	2267	13.6
GO:0009606	Tropism	*	323	1	248	0.9	124	0.7
GO:0009845	Seed germination	*	266	0.8	245	0.9	112	0.7
GO:0009892	Negative regulation of metabolic process	*	960	3.1	804	2.9	328	2
GO:0032504	Multicellular organism reproduction	*	299	1	266	1	104	0.6
GO:0033555	Multicellular organismal response to stress	*	19	0.1	19	0.1	20	0.1
GO:0043480	Pigment accumulation in tissues	*	143	0.5	168	0.6	57	0.3
GO:0045926	Negative regulation of growth	*	17	0.1	24	0.1	19	0.1
GO:0048523	Negative regulation of cellular process	*	1065	3.4	970	3.6	484	2.9
GO:0048585	Negative regulation of response to stimulus	*	376	1.2	455	1.7	149	0.9
GO:0048609	Reproductive process in a multicellular organism	*	248	0.8	231	0.8	97	0.6
GO:0050817	Coagulation	*	0	0	0	0	14	0.1
GO:0050878	Regulation of body fluid levels	*	931	3	854	3.1	433	2.6
GO:0050879	Multicellular organismal movement	*	2	0	10	0	11	0.1
GO:0051051	Negative regulation of transport	*	21	0.1	4	0	8	0
GO:0051093	Negative regulation of developmental process	*	401	1.3	413	1.5	219	1.3
GO:0051241	Negative regulation of multicellular organismal process	*	19	0.1	19	0.1	20	0.1
GO:0032502	Developmental process	*	5675	18.1	4791	17.5	2661	15.9
GO:0003006	Reproductive developmental process	*	2298	7.3	1920	7	983	5.9
GO:0007275	Multicellular organismal development	*	4958	15.8	4041	14.8	2267	13.6
GO:0007568	Aging	*	191	0.6	211	0.8	115	0.7
GO:0009561	Megagametogenesis	*	282	0.9	237	0.9	58	0.3
GO:0009653	Anatomical structure morphogenesis	*	2001	6.4	1630	6	817	4.9
GO:0009790	Embryonic development	*	1006	3.2	768	2.8	400	2.4
GO:0009791	Post-embryonic development	*	2445	7.8	2105	7.7	994	6
GO:0009838	Abscission	*	51	0.2	47	0.2	14	0.1
GO:0010014	Meristem initiation	*	163	0.5	141	0.5	36	0.2
GO:0010073	Meristem maintenance	*	392	1.2	344	1.3	148	0.9
GO:0010228	Vegetative to reproductive phase transition	*	697	2.2	652	2.4	178	1.1
GO:0021700	Developmental maturation	*	439	1.4	353	1.3	178	1.1
GO:0022611	Dormancy process	*	182	0.6	181	0.7	39	0.2
GO:0035074	Pupation	*	1453	4.6	1426	5.2	656	3.9
GO:0048532	Anatomical structure arrangement	*	280	0.9	237	0.9	63	0.4
GO:0048589	Developmental growth	*	723	2.3	624	2.3	323	1.9
GO:0048647	Polyphenic determination	*	132	0.4	100	0.4	99	0.6
GO:0048856	Anatomical structure development	*	4314	13.8	3487	12.8	2048	12.3
GO:0048869	Cellular developmental process	*	1638	5.2	1341	4.9	765	4.6
GO:0048897	Myelination of lateral line nerve axons	*	397	1.3	413	1.5	218	1.3
GO:0040007	Growth	*	1237	3.9	975	3.6	632	3.8
GO:0016049	Cell growth	*	929	3	708	2.6	469	2.8
GO:0048589	Developmental growth	*	723	2.3	624	2.3	323	1.9
GO:0080117	Secondary growth	*	14	0	2	0	3	0
GO:0040011	Locomotion	*	27	0.1	29	0.1	41	0.2
GO:0042330	Taxis	*	16	0.1	18	0.1	18	0.1
GO:0048870	Cell motility	*	0	0	0	0	16	0.1
GO:0043473	Pigmentation	*	6630	21.1	6014	22	3141	18.8
GO:0002682	Regulation of immune system process	*	449	1.4	562	2.1	190	1.1
GO:0002684	Positive regulation of immune system process	*	86	0.3	57	0.2	57	0.3
GO:0009893	Positive regulation of metabolic process	*	757	2.4	847	3.1	288	1.7
GO:0019222	Regulation of metabolic process	*	3396	10.8	3488	12.8	1613	9.7
GO:0032844	Regulation of homeostatic process	*	83	0.3	75	0.3	13	0.1
GO:0032879	Regulation of localization	*	274	0.9	285	1	141	0.8
GO:0043476	Pigment accumulation	*	125	0.4	153	0.6	44	0.3
GO:0043900	Regulation of multi-organism process	*	111	0.4	149	0.5	67	0.4
GO:0045927	Positive regulation of growth	*	6	0	18	0.1	10	0.1
GO:0048518	Positive regulation of biological process	*	1248	4	1170	4.3	533	3.2
GO:0048519	Negative regulation of biological process	*	1637	5.2	1501	5.5	708	4.2
GO:0048522	Positive regulation of cellular process	*	1075	3.4	1035	3.8	388	2.3
GO:0048583	Regulation of response to stimulus	*	838	2.7	891	3.3	399	2.4
GO:0048584	Positive regulation of response to stimulus	*	175	0.6	111	0.4	89	0.5
GO:0050793	Regulation of developmental process	*	1463	4.7	1429	5.2	663	4
GO:0050794	Regulation of cellular process	*	5724	18.3	5240	19.2	2747	16.5
GO:0051050	Positive regulation of transport	*	5	0	8	0	20	0.1
GO:0051094	Positive regulation of developmental process	*	132	0.4	100	0.4	99	0.6
GO:0051128	Regulation of cellular component organization	*	351	1.1	255	0.9	110	0.7
GO:0051130	Positive regulation of cellular component organization	*	124	0.4	75	0.3	33	0.2
GO:0051239	Regulation of multicellular organismal process	*	930	3	853	3.1	425	2.5
GO:0044085	Cellular component biogenesis	*	1924	6.1	1727	6.3	853	5.1
GO:0022613	Ribonucleoprotein complex biogenesis	*	559	1.8	522	1.9	202	1.2
GO:0042546	Cell wall biogenesis	*	490	1.6	400	1.5	157	0.9
GO:0070271	Protein complex biogenesis	*	729	2.3	658	2.4	284	1.7
GO:0070589	Cellular component macromolecule biosynthetic process	*	238	0.8	226	0.8	56	0.3
GO:0048511	Rhythmic process	*	155	0.5	214	0.8	94	0.6
GO:0007623	Circadian rhythm	*	154	0.5	214	0.8	91	0.5
GO:0050896	Response to stimulus	*	8907	28.4	7437	27.2	4254	25.5
GO:0006950	Response to stress	*	5560	17.7	4913	18	2616	15.7
GO:0006955	Immune response	*	1291	4.1	1297	4.7	415	2.5
GO:0007610	Behavior	*	26	0.1	22	0.1	28	0.2
GO:0009605	Response to external stimulus	*	1491	4.8	1285	4.7	665	4
GO:0009607	Response to biotic stimulus	*	2427	7.7	2126	7.8	973	5.8
GO:0009628	Response to abiotic stimulus	*	3914	12.5	3447	12.6	1774	10.6
GO:0042221	Response to chemical stimulus	*	5199	16.6	4650	17	2449	14.7
GO:0051606	Detection of stimulus	*	192	0.6	211	0.8	80	0.5
GO:0051716	Cellular response to stimulus	*	2842	9.1	2608	9.5	1105	6.6
GO:0051179	Localization	*	5118	16.3	4383	16	2231	13.4
GO:0031503	Protein complex localization	*	274	0.9	285	1	140	0.8
GO:0033036	Macromolecule localization	*	1888	6	1779	6.5	707	4.2
GO:0051234	Establishment of localization	*	4862	15.5	4190	15.3	2118	12.7
GO:0051235	Maintenance of location	*	28	0.1	18	0.1	33	0.2
GO:0051641	Cellular localization	*	2337	7.5	2123	7.8	790	4.7
GO:0051674	Localization of cell	*	0	0	0	0	19	0.1
GO:0051234	Establishment of localization	*	4862	15.5	4190	15.3	2118	12.7
GO:0006810	Transport	*	4715	15	4086	15	2090	12.5
GO:0045184	Establishment of protein localization	*	1603	5.1	1563	5.7	595	3.6
GO:0051236	Establishment of rna localization	*	109	0.3	89	0.3	30	0.2
GO:0051649	Establishment of localization in cell	*	2234	7.1	2061	7.5	721	4.3
GO:0051656	Establishment of organelle localization	*	212	0.7	145	0.5	44	0.3
GO:0051704	Multi-organism process	*	2576	8.2	2127	7.8	1132	6.8
GO:0009856	Pollination	*	442	1.4	328	1.2	239	1.4
GO:0044419	Interspecies interaction between organisms	*	287	0.9	185	0.7	64	0.4
GO:0051703	Intraspecies interaction between organisms	*	13	0	3	0	5	0
GO:0051707	Response to other organism	*	2123	6.8	1794	6.6	861	5.2
GO:0065007	Biological regulation	*	7898	25.2	6954	25.5	3799	22.7
GO:0050789	Regulation of biological process	*	6634	21.2	5953	21.8	3194	19.1
GO:0065008	Regulation of biological quality	*	2340	7.5	1919	7	1074	6.4
GO:0065009	Regulation of molecular function	*	719	2.3	459	1.7	430	2.6
GO:0019954	Asexual reproduction		0	0	0	0	2	0
GO:0032505	Reproduction of a single-celled organism		0	0	0	0	2	0
GO:0001906	Cell killing		0	0	1	0	3	0
GO:0031640	Killing of cells of another organism		0	0	1	0	3	0
GO:0002253	Activation of immune response		64	0.2	46	0.2	42	0.3
GO:0002520	Immune system development		0	0	0	0	13	0.1
GO:0045321	Leukocyte activation		0	0	0	0	9	0.1
GO:0050900	Leukocyte migration		0	0	0	0	1	0
GO:0018904	Organic ether metabolic process		104	0.3	80	0.3	59	0.4
GO:0001775	Cell activation		0	0	0	0	9	0.1
GO:0006903	Vesicle targeting		0	0	0	0	2	0
GO:0006949	Syncytium formation		30	0.1	29	0.1	18	0.1
GO:0007163	Establishment or maintenance of cell polarity		3	0	6	0	8	0
GO:0008037	Cell recognition		49	0.2	43	0.2	32	0.2
GO:0010344	Seed oilbody biogenesis		0	0	1	0	3	0
GO:0032196	Transposition		7	0	3	0	3	0
GO:0033059	Cellular pigmentation		0	0	0	0	2	0
GO:0034330	Cell junction organization		9	0	5	0	6	0
GO:0035212	Cell competition in a multicellular organism		0	0	0	0	1	0
GO:0043062	Extracellular structure organization		0	0	1	0	4	0
GO:0046931	Pore complex biogenesis		1	0	1	0	1	0
GO:0070193	Synaptonemal complex organization		0	0	2	0	1	0
GO:0022607	Cellular component assembly		1073	3.4	1011	3.7	566	3.4
GO:0048646	Anatomical structure formation involved in morphogenesis		419	1.3	352	1.3	209	1.3
GO:0022415	Viral reproductive process		44	0.1	30	0.1	23	0.1
GO:0022411	Cellular component disassembly		78	0.2	66	0.2	45	0.3
GO:0022607	Cellular component assembly		1073	3.4	1011	3.7	566	3.4
GO:0034330	Cell junction organization		9	0	5	0	6	0
GO:0034994	Microtubule organizing center attachment site organization		42	0.1	33	0.1	26	0.2
GO:0043062	Extracellular structure organization		0	0	1	0	4	0
GO:0043954	Cellular component maintenance		0	0	0	0	1	0
GO:0070193	Synaptonemal complex organization		0	0	2	0	1	0
GO:0007565	Female pregnancy		0	0	0	0	1	0
GO:0022415	Viral reproductive process		44	0.1	30	0.1	23	0.1
GO:0001816	Cytokine production		0	0	0	0	3	0
GO:0002683	Negative regulation of immune system process		17	0.1	14	0.1	11	0.1
GO:0007585	Respiratory gaseous exchange		14	0	5	0	0	0
GO:0007586	Digestion		0	0	0	0	3	0
GO:0007632	Visual behavior		0	0	0	0	1	0
GO:0008340	Determination of adult life span		0	0	0	0	2	0
GO:0010232	Vascular transport		16	0.1	9	0	7	0
GO:0010496	Intercellular transport		15	0	11	0	4	0
GO:0022608	Multicellular organism adhesion		0	0	0	0	0	0
GO:0030431	Sleep		0	0	0	0	0	0
GO:0030534	Adult behavior		0	0	0	0	3	0
GO:0032845	Negative regulation of homeostatic process		5	0	1	0	3	0
GO:0035264	Multicellular organism growth		17	0.1	21	0.1	15	0.1
GO:0042303	Molting cycle		0	0	0	0	2	0
GO:0042754	Negative regulation of circadian rhythm		2	0	6	0	5	0
GO:0043901	Negative regulation of multi-organism process		11	0	9	0	2	0
GO:0048525	Negative regulation of viral reproduction		0	0	0	0	1	0
GO:0048871	Multicellular organismal homeostasis		0	0	0	0	2	0
GO:0051129	Negative regulation of cellular component organization		42	0.1	33	0.1	26	0.2
GO:0001503	Ossification		0	0	0	0	1	0
GO:0007389	Pattern specification process		514	1.6	408	1.5	254	1.5
GO:0010022	Meristem determinacy		13	0	13	0	9	0.1
GO:0019827	Stem cell maintenance		97	0.3	82	0.3	48	0.3
GO:0043696	Dedifferentiation		0	0	2	0	0	0
GO:0043934	Sporulation		0	0	0	0	2	0
GO:0048066	Pigmentation during development		0	0	0	0	1	0
GO:0048646	Anatomical structure formation involved in morphogenesis		419	1.3	352	1.3	209	1.3
GO:0055046	Microgametogenesis		18	0.1	17	0.1	8	0
GO:0030447	Filamentous growth		0	0	0	0	1	0
GO:0035264	Multicellular organism growth		17	0.1	21	0.1	15	0.1
GO:0035265	Organ growth		386	1.2	358	1.3	190	1.1
GO:0052192	Movement in environment of other organism during symbiotic interaction		11	0	11	0	10	0.1
GO:0010884	Positive regulation of lipid storage		0	0	0	0	1	0
GO:0032846	Positive regulation of homeostatic process		0	0	3	0	3	0
GO:0033059	Cellular pigmentation		0	0	0	0	2	0
GO:0040008	Regulation of growth		388	1.2	361	1.3	192	1.1
GO:0040012	Regulation of locomotion		0	0	0	0	7	0
GO:0040017	Positive regulation of locomotion		0	0	0	0	1	0
GO:0042752	Regulation of circadian rhythm		67	0.2	61	0.2	33	0.2
GO:0042753	Positive regulation of circadian rhythm		4	0	8	0	8	0
GO:0044087	Regulation of cellular component biogenesis		37	0.1	37	0.1	30	0.2
GO:0044089	Positive regulation of cellular component biogenesis		1	0	1	0	1	0
GO:0048066	Pigmentation during development		0	0	0	0	1	0
GO:0048524	Positive regulation of viral reproduction		0	0	0	0	4	0
GO:0050792	Regulation of viral reproduction		9	0	3	0	8	0
GO:0051240	Positive regulation of multicellular organismal process		21	0.1	15	0.1	14	0.1
GO:0090004	Positive regulation of establishment of protein localization to plasma membrane		0	0	0	0	1	0
GO:0007416	Synaptogenesis		0	0	0	0	0	0
GO:0010344	Seed oilbody biogenesis		0	0	1	0	3	0
GO:0017126	Nucleologenesis		1	0	1	0	1	0
GO:0022607	Cellular component assembly		1073	3.4	1011	3.7	566	3.4
GO:0046931	Pore complex biogenesis		1	0	1	0	1	0
GO:0007624	Ultradian rhythm		0	0	0	0	0	0
GO:0022602	Ovulation cycle process		0	0	0	0	1	0
GO:0042698	Ovulation cycle		0	0	0	0	1	0
GO:0009719	Response to endogenous stimulus		1944	6.2	1765	6.5	1071	6.4
GO:0000746	Conjugation		0	0	0	0	2	0
GO:0007565	Female pregnancy		0	0	0	0	1	0
GO:0009292	Genetic transfer		58	0.2	43	0.2	37	0.2
GO:0031640	Killing of cells of another organism		0	0	1	0	3	0
GO:0044033	Multi-organism metabolic process		0	0	0	0	0	0
