# Supplementary material for: Characterization of Leaf Transcriptome in Banksia hookeriana
Source: Genomics Proteomics Bioinformatics. 2017 Feb 2;15(1):49–56. doi: 10.1016/j.gpb.2016.11.001 (PMC5339403; doi:10.1016/j.gpb.2016.11.001)
Supplement: Supplementary Table 3 — Potential B. hookeriana SSR markers associated with the predicted primers [file mmc3.xlsx]

## Sheet: Table S3
Table S3 Potential B. hookeriana SSR markers associated with the predicted primers
Unigene ID of SSR	SSR sequence	SSR repeat unit	SSR start	SSR size (bp)	SSR amplification product	Foward primer	Annealing temperature of forward primer (oC)	Reverse primer	Annealing temperature of reverse primer (oC)	Length of amplification product (bp)
CL1032.Contig4_All	CACACACACACACA	CA(2*7)	526	14	AAGGCCAACTTTTTACAATCTCCTCTTAATCAATCTG[CACACACACACACA]CCAGAGCGAAGAATTGACGAGTATATGTTGGAATCCGAAACTTACCAGCAGTGAAAGCAG	AAGGCCAACTTTTTACAATCTCC	59.9	CTGCTTTCACTGCTGGTAAGTTT	59.996	111
CL1032.Contig4_All	CACACACACACACA	CA(2*7)	526	14	GTTTTCCATTCTAAAGGCCAACTTTTTACAATCTCCTCTTAATCAATCTG[CACACACACACACA]CCAGAGCGAAGAATTGACGAGTATATGTTGGAATCCGAAACTTACCAGCAGTGAAAGCAG	GTTTTCCATTCTAAAGGCCAACT	59.9	CTGCTTTCACTGCTGGTAAGTTT	59.996	124
CL1032.Contig4_All	CACACACACACACA	CA(2*7)	526	14	AAGGCCAACTTTTTACAATCTCCTCTTAATCAATCTG[CACACACACACACA]CCAGAGCGAAGAATTGACGAGTATATGTTGGAATCCGAAACTTACCAGCAGTGAAAGCAGTGCTCCTATCT	AAGGCCAACTTTTTACAATCTCC	59.9	AGATAGGAGCACTGCTTTCACTG	60.089	122
CL1053.Contig4_All	GAGAGAGAGAGA	GA(2*6)	363	12	GCTTAAACCACAATGGAGCTAAACTAAAACCCACTTTAAAAAATGGGGTTTTCTT[GAGAGAGAGAGA]AGAGAGAAGGGTCCATACGTACATGGAGGGAGCGAGTGGAAGAAAAGGAGAAAGAGGGCAGCTTCGTTTTGAGCATTATTTCCGTTTG	GCTTAAACCACAATGGAGCTAAA	59.692	CAAACGGAAATAATGCTCAAAAC	59.898	155
CL1053.Contig4_All	GAGAGAGAGAGA	GA(2*6)	363	12	GCTTAAACCACAATGGAGCTAAACTAAAACCCACTTTAAAAAATGGGGTTTTCTT[GAGAGAGAGAGA]AGAGAGAAGGGTCCATACGTACATGGAGGGAGCGAGTGGAAGAAAAGGAGAAAGAGGGCAGCTTCGTTTTGAGCATTATTT	GCTTAAACCACAATGGAGCTAAA	59.692	AAATAATGCTCAAAACGAAGCTG	59.815	148
CL1053.Contig4_All	GAGAGAGAGAGA	GA(2*6)	363	12	CAATGGAGCTAAACTAAAACCCACTTTAAAAAATGGGGTTTTCTT[GAGAGAGAGAGA]AGAGAGAAGGGTCCATACGTACATGGAGGGAGCGAGTGGAAGAAAAGGAGAAAGAGGGCAGCTTCGTTTTGAGCATTATTTCCGTTTG	CAATGGAGCTAAACTAAAACCCA	59.564	CAAACGGAAATAATGCTCAAAAC	59.898	145
CL1053.Contig4_All	GAGAGAGAGAGA	GA(2*6)	363	12	GTGAAAGCTTAAACCACAATGGAGCTAAACTAAAACCCACTTTAAAAAATGGGGTTTTCTT[GAGAGAGAGAGA]AGAGAGAAGGGTCCATACGTACATGGAGGGAGCGAGTGGAAGAAAAGGAGAAAGAGGGCAGCTTCGTTTTGAGCATTATTT	GTGAAAGCTTAAACCACAATGGA	60.389	AAATAATGCTCAAAACGAAGCTG	59.815	154
CL1053.Contig4_All	GAGAGAGAGAGA	GA(2*6)	363	12	AGTGAAAGCTTAAACCACAATGGAGCTAAACTAAAACCCACTTTAAAAAATGGGGTTTTCTT[GAGAGAGAGAGA]AGAGAGAAGGGTCCATACGTACATGGAGGGAGCGAGTGGAAGAAAAGGAGAAAGAGGGCAGCTTCGTTTTGAGCATTATTT	AGTGAAAGCTTAAACCACAATGG	59.589	AAATAATGCTCAAAACGAAGCTG	59.815	155
CL1056.Contig1_All	TGTGTGTGTGTG	TG(2*6)	1513	12	TTCCATCCAAATCTGAATGAGTTTGAAGTCGAAAAAAATCTCATGATATGAATTTTTTACAATGTTGTATTCAGTTAGTGTGT[TGTGTGTGTGTG]TAATGAGCCATTTTCTTTTTGTTGAAGTAAGAGGTCATGTATGTCGCCCTCACTTTTGTAA	TTCCATCCAAATCTGAATGAGTT	59.828	TTACAAAAGTGAGGGCGACATAC	60.408	156
CL1056.Contig1_All	TGTGTGTGTGTG	TG(2*6)	1513	12	TTCCATCCAAATCTGAATGAGTTTGAAGTCGAAAAAAATCTCATGATATGAATTTTTTACAATGTTGTATTCAGTTAGTGTGT[TGTGTGTGTGTG]TAATGAGCCATTTTCTTTTTGTTGAAGTAAGAGGTCATGTATGTCGCC	TTCCATCCAAATCTGAATGAGTT	59.828	GGCGACATACATGACCTCTTACT	59.561	143
CL1056.Contig1_All	TGTGTGTGTGTG	TG(2*6)	1513	12	GGAATCATTTTCCATCCAAATCTGAATGAGTTTGAAGTCGAAAAAAATCTCATGATATGAATTTTTTACAATGTTGTATTCAGTTAGTGTGT[TGTGTGTGTGTG]TAATGAGCCATTTTCTTTTTGTTGAAGTAAGAGGTCATGTATGTCGCC	GGAATCATTTTCCATCCAAATCT	60.37	GGCGACATACATGACCTCTTACT	59.561	152
CL1056.Contig1_All	TGTGTGTGTGTG	TG(2*6)	1513	12	TTCCATCCAAATCTGAATGAGTTTGAAGTCGAAAAAAATCTCATGATATGAATTTTTTACAATGTTGTATTCAGTTAGTGTGT[TGTGTGTGTGTG]TAATGAGCCATTTTCTTTTTGTTGAAG	TTCCATCCAAATCTGAATGAGTT	59.828	CTTCAACAAAAAGAAAATGGCTC	59.32	122
CL1056.Contig1_All	TGTGTGTGTGTG	TG(2*6)	1513	12	TTCCATCCAAATCTGAATGAGTTTGAAGTCGAAAAAAATCTCATGATATGAATTTTTTACAATGTTGTATTCAGTTAGTGTGT[TGTGTGTGTGTG]TAATGAGCCATTTTCTTTTTGTTGAAGTAAGAGGTCATGTATGTCGCCCTCACTTTTGTAAA	TTCCATCCAAATCTGAATGAGTT	59.828	TTTACAAAAGTGAGGGCGACATA	60.857	157
CL1072.Contig2_All	ATATATATATAT	AT(2*6)	1191	12	TTGATCTGAGCTCTTTTGTGTCACAATTTGTAGAGTGTGAGATGGACGGCGGAGATAATGTGTTTAGGTGAAAGCAAGAATACATAATACATTG[ATATATATATAT]GTTATTACTCGTTCCATTACATATTTTTTGTAAAAAGGAAGGCTGTCGTAC	TTGATCTGAGCTCTTTTGTGTCA	60.045	GTACGACAGCCTTCCTTTTTACA	59.716	157
CL1072.Contig2_All	ATATATATATAT	AT(2*6)	1191	12	TTGATCTGAGCTCTTTTGTGTCACAATTTGTAGAGTGTGAGATGGACGGCGGAGATAATGTGTTTAGGTGAAAGCAAGAATACATAATACATTG[ATATATATATAT]GTTATTACTCGTTCCATTACATATTTTTTGTAAAAAGGAAGGCTGTCGTACC	TTGATCTGAGCTCTTTTGTGTCA	60.045	GGTACGACAGCCTTCCTTTTTAC	60.395	158
CL1072.Contig2_All	ATATATATATAT	AT(2*6)	1191	12	GCGGAGATAATGTGTTTAGGTGAAAGCAAGAATACATAATACATTG[ATATATATATAT]GTTATTACTCGTTCCATTACATATTTTTTGTAAAAAGGAAGGCTGTCGTACCATAATAATTTGGAGATGGTTATGAAGAGGGGTTTGCTAAGAAG	GCGGAGATAATGTGTTTAGGTGA	60.377	CTTCTTAGCAAACCCCTCTTCAT	60.134	153
CL1072.Contig2_All	ATATATATATAT	AT(2*6)	1191	12	GCGGAGATAATGTGTTTAGGTGAAAGCAAGAATACATAATACATTG[ATATATATATAT]GTTATTACTCGTTCCATTACATATTTTTTGTAAAAAGGAAGGCTGTCGTACCATAAT	GCGGAGATAATGTGTTTAGGTGA	60.377	ATTATGGTACGACAGCCTTCCTT	60.262	115
CL1072.Contig2_All	ATATATATATAT	AT(2*6)	1191	12	GCGGAGATAATGTGTTTAGGTGAAAGCAAGAATACATAATACATTG[ATATATATATAT]GTTATTACTCGTTCCATTACATATTTTTTGTAAAAAGGAAGGCTGTCGTACCATAATAATTTGGAGATGGTTATGAAGAGGGGTTT	GCGGAGATAATGTGTTTAGGTGA	60.377	AAACCCCTCTTCATAACCATCTC	59.734	144
CL1081.Contig1_All	GAGAGAGAGAGAGAGA	GA(2*8)	154	16	TGAAGTCAATTGGGTGAAGAAGTTTTCAGAATTTGAGTAGCAGTACAGATGGATAATAGGTCCAACAATGGTATCCATATACACAAAATATGATACAGGGAGG[GAGAGAGAGAGAGAGA]GCGAGCCAAGATGGGTTGCTCGTTTTCAGGTATGAATGCTC	TGAAGTCAATTGGGTGAAGAAGT	60.026	GAGCATTCATACCTGAAAACGAG	60.143	160
CL1081.Contig1_All	GAGAGAGAGAGAGAGA	GA(2*8)	154	16	CACAAAATATGATACAGGGAGG[GAGAGAGAGAGAGAGA]GCGAGCCAAGATGGGTTGCTCGTTTTCAGGTATGAATGCTCTGTACGGTGCTGCTAATGGCGGAGGAGATGTTTGGATCAATGAG	CACAAAATATGATACAGGGAGGG	59.617	CTCATTGATCCAAACATCTCCTC	59.954	123
CL1081.Contig1_All	GAGAGAGAGAGAGAGA	GA(2*8)	154	16	CACAAAATATGATACAGGGAGG[GAGAGAGAGAGAGAGA]GCGAGCCAAGATGGGTTGCTCGTTTTCAGGTATGAATGCTCTGTACGGTGCTGCTAATGGCGGAGGAGATGTTTGGATCAATGAGA	CACAAAATATGATACAGGGAGGG	59.617	TCTCATTGATCCAAACATCTCCT	59.954	124
CL1081.Contig1_All	GAGAGAGAGAGAGAGA	GA(2*8)	154	16	TGAAGTCAATTGGGTGAAGAAGTTTTCAGAATTTGAGTAGCAGTACAGATGGATAATAGGTCCAACAATGGTATCCATATACACAAAATATGATACAGGGAGG[GAGAGAGAGAGAGAGA]GCGAGCCAAGATGGGTTGCTCGTTTTCAGGTATGAAT	TGAAGTCAATTGGGTGAAGAAGT	60.026	ATTCATACCTGAAAACGAGCAAC	59.557	156
CL1081.Contig1_All	GAGAGAGAGAGAGAGA	GA(2*8)	154	16	CACAAAATATGATACAGGGAGG[GAGAGAGAGAGAGAGA]GCGAGCCAAGATGGGTTGCTCGTTTTCAGGTATGAATGCTCT	CACAAAATATGATACAGGGAGGG	59.617	AGAGCATTCATACCTGAAAACGA	60.143	80
CL1108.Contig1_All	CTCTCTCTCTCTCTCT	CT(2*8)	517	16	TCTTTGATAAAAAGGCAACCGTAAAAGTATAATTAGCATAATCTCAATTCATGGTGTGAACTAGTGAAAAC[CTCTCTCTCTCTCTCT]TTCTCTCCATGGATGGACCAGTCTTTCTTTT	TCTTTGATAAAAAGGCAACCGTA	60.013	AAAAGAAAGACTGGTCCATCCAT	60.229	118
CL1108.Contig1_All	CTCTCTCTCTCTCTCT	CT(2*8)	517	16	ACATATCAGCTTCGTGGTGTCTTTGATAAAAAGGCAACCGTAAAAGTATAATTAGCATAATCTCAATTCATGGTGTGAACTAGTGAAAAC[CTCTCTCTCTCTCTCT]TTCTCTCCATGGATGGACCAGTCTTTCTTTT	ACATATCAGCTTCGTGGTGTCTT	60.075	AAAAGAAAGACTGGTCCATCCAT	60.229	137
CL1108.Contig1_All	CTCTCTCTCTCTCTCT	CT(2*8)	517	16	AACATATCAGCTTCGTGGTGTCTTTGATAAAAAGGCAACCGTAAAAGTATAATTAGCATAATCTCAATTCATGGTGTGAACTAGTGAAAAC[CTCTCTCTCTCTCTCT]TTCTCTCCATGGATGGACCAGTCTTTCTTTT	AACATATCAGCTTCGTGGTGTCT	60.075	AAAAGAAAGACTGGTCCATCCAT	60.229	138
CL1108.Contig1_All	CTCTCTCTCTCTCTCT	CT(2*8)	517	16	TAGCAGGAGAGCACAACATATCAGCTTCGTGGTGTCTTTGATAAAAAGGCAACCGTAAAAGTATAATTAGCATAATCTCAATTCATGGTGTGAACTAGTGAAAAC[CTCTCTCTCTCTCTCT]TTCTCTCCATGGATGGACCAGTCTTTCTTTT	TAGCAGGAGAGCACAACATATCA	59.919	AAAAGAAAGACTGGTCCATCCAT	60.229	152
CL1108.Contig1_All	CTCTCTCTCTCTCTCT	CT(2*8)	517	16	TTGATAAAAAGGCAACCGTAAAAGTATAATTAGCATAATCTCAATTCATGGTGTGAACTAGTGAAAAC[CTCTCTCTCTCTCTCT]TTCTCTCCATGGATGGACCAGTCTTTCTTTT	TTGATAAAAAGGCAACCGTAAAA	59.898	AAAAGAAAGACTGGTCCATCCAT	60.229	115
CL1128.Contig3_All	TCTCTCTCTCTCTCTCTC	TC(2*9)	719	18	CCTCCATTAATGCTTGCTCTCTACAATCTCACTGACACTCTTAATAGTCACAGACG[TCTCTCTCTCTCTCTCTC]TGTATCATAGGAATAAAATAGAGAAGCTTTGGGTTGG	CCTCCATTAATGCTTGCTCTCTA	59.891	CCAACCCAAAGCTTCTCTATTTT	60.014	111
CL1128.Contig3_All	TCTCTCTCTCTCTCTCTC	TC(2*9)	719	18	CCTCCATTAATGCTTGCTCTCTACAATCTCACTGACACTCTTAATAGTCACAGACG[TCTCTCTCTCTCTCTCTC]TGTATCATAGGAATAAAATAGAGAAGCTTTGGGTTGGTTC	CCTCCATTAATGCTTGCTCTCTA	59.891	GAACCAACCCAAAGCTTCTCTAT	60.018	114
CL1128.Contig3_All	TCTCTCTCTCTCTCTCTC	TC(2*9)	719	18	CCTCCATTAATGCTTGCTCTCTACAATCTCACTGACACTCTTAATAGTCACAGACG[TCTCTCTCTCTCTCTCTC]TGTATCATAGGAATAAAATAGAGAAGCTTTGGGTTGGT	CCTCCATTAATGCTTGCTCTCTA	59.891	ACCAACCCAAAGCTTCTCTATTT	59.575	112
CL1128.Contig3_All	TCTCTCTCTCTCTCTCTC	TC(2*9)	719	18	CCTCCATTAATGCTTGCTCTCTACAATCTCACTGACACTCTTAATAGTCACAGACG[TCTCTCTCTCTCTCTCTC]TGTATCATAGGAATAAAATAGAGAAGCTTTGGGTTGGTT	CCTCCATTAATGCTTGCTCTCTA	59.891	AACCAACCCAAAGCTTCTCTATT	59.575	113
CL1128.Contig3_All	TCTCTCTCTCTCTCTCTC	TC(2*9)	719	18	ACCTCCATTAATGCTTGCTCTCTACAATCTCACTGACACTCTTAATAGTCACAGACG[TCTCTCTCTCTCTCTCTC]TGTATCATAGGAATAAAATAGAGAAGCTTTGGGTTGG	ACCTCCATTAATGCTTGCTCTCT	60.621	CCAACCCAAAGCTTCTCTATTTT	60.014	112
CL1129.Contig4_All	TCTCTCTCTCTC	TC(2*6)	2155	12	ATCCACCTGTTTATTGTAGGGGTTAAAACAAGGCATGCCCGAGTTAAGGTCCTA[TCTCTCTCTCTC]TATCTCTCTCTCGCTCTCCTACTCAAGCTCTCGTCTCAGAGTCCGACCGTGCGAAGCCGAGCGACCACCGAAGAGTTCAACTATG	ATCCACCTGTTTATTGTAGGGGT	59.894	CATAGTTGAACTCTTCGGTGGTC	60.047	151
CL1129.Contig4_All	TCTCTCTCTCTC	TC(2*6)	2155	12	TATCTGCAGAGATAGTGTCGCAACTATGCAGTATCCACCTGTTTATTGTAGGGGTTAAAACAAGGCATGCCCGAGTTAAGGTCCTA[TCTCTCTCTCTC]TATCTCTCTCTCGCTCTCCTACTCAAGCTCTCGTCTCA	TATCTGCAGAGATAGTGTCGCAA	60.053	TGAGACGAGAGCTTGAGTAGGAG	60.329	136
CL1129.Contig4_All	TCTCTCTCTCTC	TC(2*6)	2155	12	TATCTGCAGAGATAGTGTCGCAACTATGCAGTATCCACCTGTTTATTGTAGGGGTTAAAACAAGGCATGCCCGAGTTAAGGTCCTA[TCTCTCTCTCTC]TATCTCTCTCTCGCTCTCCTACTCAAGCTCTCGTCTCAG	TATCTGCAGAGATAGTGTCGCAA	60.053	CTGAGACGAGAGCTTGAGTAGGA	60.329	137
CL1129.Contig5_All	GAGAGAGAGAGAGAGAGAGAGAGA	GA(2*12)	1151	24	CATAGTTGAACTCTTCGGTGGTCGCTCGGCTTCGCACGGTCGGACTCTGAGACGAGAGCTTGAGTAGGAGAGC[GAGAGAGAGAGAGAGAGAGAGAGA]TAGGACCTTAACTCGGGCATGCCTTGTTTTAACCCCTACAATAAACAGGTGGAT	CATAGTTGAACTCTTCGGTGGTC	60.047	ATCCACCTGTTTATTGTAGGGGT	59.894	151
CL1129.Contig5_All	GAGAGAGAGAGAGAGAGAGAGAGA	GA(2*12)	1151	24	TGAGACGAGAGCTTGAGTAGGAGAGC[GAGAGAGAGAGAGAGAGAGAGAGA]TAGGACCTTAACTCGGGCATGCCTTGTTTTAACCCCTACAATAAACAGGTGGATACTGCATAGTTGCGACACTATCTCTGCAGATA	TGAGACGAGAGCTTGAGTAGGAG	60.329	TATCTGCAGAGATAGTGTCGCAA	60.053	136
CL1129.Contig5_All	GAGAGAGAGAGAGAGAGAGAGAGA	GA(2*12)	1151	24	CTGAGACGAGAGCTTGAGTAGGAGAGC[GAGAGAGAGAGAGAGAGAGAGAGA]TAGGACCTTAACTCGGGCATGCCTTGTTTTAACCCCTACAATAAACAGGTGGATACTGCATAGTTGCGACACTATCTCTGCAGATA	CTGAGACGAGAGCTTGAGTAGGA	60.329	TATCTGCAGAGATAGTGTCGCAA	60.053	137
CL1129.Contig5_All	GAGAGAGAGAGAGAGAGAGAGAGA	GA(2*12)	1151	24	TCTGAGACGAGAGCTTGAGTAGGAGAGC[GAGAGAGAGAGAGAGAGAGAGAGA]TAGGACCTTAACTCGGGCATGCCTTGTTTTAACCCCTACAATAAACAGGTGGATACTGCATAGTTGCGACACTATCTCTGCAGATA	TCTGAGACGAGAGCTTGAGTAGG	60.329	TATCTGCAGAGATAGTGTCGCAA	60.053	138
CL1129.Contig5_All	GAGAGAGAGAGAGAGAGAGAGAGA	GA(2*12)	1151	24	TGAGACGAGAGCTTGAGTAGGAGAGC[GAGAGAGAGAGAGAGAGAGAGAGA]TAGGACCTTAACTCGGGCATGCCTTGTTTTAACCCCTACAATAAACAGGTGGAT	TGAGACGAGAGCTTGAGTAGGAG	60.329	ATCCACCTGTTTATTGTAGGGGT	59.894	104
CL114.Contig2_All	TCTCTCTCTCTC	TC(2*6)	211	12	CTGGGTTTTCCTTTTCTCTGTCTCAGATTTTCTCACAGACAATCAAAACCACGTTGGAAGATGTAAG[TCTCTCTCTCTC]TTTTTCTCTCTGCTATGCTCTGTGTTTGTATTAATGGTTTGACAGGTCTCATATCG	CTGGGTTTTCCTTTTCTCTGTCT	60.148	CGATATGAGACCTGTCAAACCAT	60.256	135
CL114.Contig2_All	TCTCTCTCTCTC	TC(2*6)	211	12	TTTCTCACAGACAATCAAAACCACGTTGGAAGATGTAAG[TCTCTCTCTCTC]TTTTTCTCTCTGCTATGCTCTGTGTTTGTATTAATGGTTTGACAGGTCTCATATCGATTTAATTAGTCAAATCTCTGCAATTCGAAA	TTTCTCACAGACAATCAAAACCA	59.64	TTTCGAATTGCAGAGATTTGACT	60.25	138
CL114.Contig2_All	TCTCTCTCTCTC	TC(2*6)	211	12	TTTCTCACAGACAATCAAAACCACGTTGGAAGATGTAAG[TCTCTCTCTCTC]TTTTTCTCTCTGCTATGCTCTGTGTTTGTATTAATGGTTTGACAGGTCTCATATCGATTTAATTAGTCAAATCTCTGCAATTCGAAAG	TTTCTCACAGACAATCAAAACCA	59.64	CTTTCGAATTGCAGAGATTTGAC	60.25	139
CL114.Contig2_All	TCTCTCTCTCTC	TC(2*6)	211	12	TTTCTCACAGACAATCAAAACCACGTTGGAAGATGTAAG[TCTCTCTCTCTC]TTTTTCTCTCTGCTATGCTCTGTGTTTGTATTAATGGTTTGACAGGTCTCATATCG	TTTCTCACAGACAATCAAAACCA	59.64	CGATATGAGACCTGTCAAACCAT	60.256	107
CL114.Contig2_All	TCTCTCTCTCTC	TC(2*6)	211	12	ATCTGGGTTTTCCTTTTCTCTGTCTCAGATTTTCTCACAGACAATCAAAACCACGTTGGAAGATGTAAG[TCTCTCTCTCTC]TTTTTCTCTCTGCTATGCTCTGTGTTTGTATTAATGGTTTGACAGGTCTCATATCG	ATCTGGGTTTTCCTTTTCTCTGT	59.538	CGATATGAGACCTGTCAAACCAT	60.256	137
CL1151.Contig1_All	TATATATATATATATA	TA(2*8)	298	16	CCTTCTTGAATTCTGCCACTAGAAGTAACTAAACTGAACTGGACTGGCTATTATAAAAGAAGGAATTGT[TATATATATATATATA]ACAAACTAACATCTCCATCAAACAACACAGTGAC	CCTTCTTGAATTCTGCCACTAGA	59.9	GTCACTGTGTTGTTTGATGGAGA	60.066	119
CL1151.Contig1_All	TATATATATATATATA	TA(2*8)	298	16	TTCCTTCTTGAATTCTGCCACTAGAAGTAACTAAACTGAACTGGACTGGCTATTATAAAAGAAGGAATTGT[TATATATATATATATA]ACAAACTAACATCTCCATCAAACAACACAGTGAC	TTCCTTCTTGAATTCTGCCACTA	60.243	GTCACTGTGTTGTTTGATGGAGA	60.066	121
CL1151.Contig1_All	TATATATATATATATA	TA(2*8)	298	16	CCTTCTTGAATTCTGCCACTAGAAGTAACTAAACTGAACTGGACTGGCTATTATAAAAGAAGGAATTGT[TATATATATATATATA]ACAAACTAACATCTCCATCAAACAACACAGTG	CCTTCTTGAATTCTGCCACTAGA	59.9	CACTGTGTTGTTTGATGGAGATG	60.459	117
CL1151.Contig1_All	TATATATATATATATA	TA(2*8)	298	16	CCTTCTTGAATTCTGCCACTAGAAGTAACTAAACTGAACTGGACTGGCTATTATAAAAGAAGGAATTGT[TATATATATATATATA]ACAAACTAACATCTCCATCAAACAACACAGTGA	CCTTCTTGAATTCTGCCACTAGA	59.9	TCACTGTGTTGTTTGATGGAGAT	59.511	118
CL1151.Contig1_All	TATATATATATATATA	TA(2*8)	298	16	CTTTTTCCTTCTTGAATTCTGCCACTAGAAGTAACTAAACTGAACTGGACTGGCTATTATAAAAGAAGGAATTGT[TATATATATATATATA]ACAAACTAACATCTCCATCAAACAACACAGTGAC	CTTTTTCCTTCTTGAATTCTGCC	60.561	GTCACTGTGTTGTTTGATGGAGA	60.066	125
CL1151.Contig2_All	TATATATATATATATA	TA(2*8)	298	16	CCTTCTTGAATTCTGCCACTAGAAGTAACTAAACTGAACTGGACTGGCTATTATAAAAGAAGGAATTGT[TATATATATATATATA]ACAATTCCTTCTTTTATAATAGCCAGTCCAGTTCAGTTTAGTTACTTCTAGTGGCAGAATTCAAGAAGG	CCTTCTTGAATTCTGCCACTAGA	59.9	CCTTCTTGAATTCTGCCACTAGA	59.9	154
CL1151.Contig2_All	TATATATATATATATA	TA(2*8)	298	16	CCTTCTTGAATTCTGCCACTAGAAGTAACTAAACTGAACTGGACTGGCTATTATAAAAGAAGGAATTGT[TATATATATATATATA]ACAATTCCTTCTTTTATAATAGCCAGTCCAGTTCAGTTTAGTTACTTCTAGTGGCAGAATTCAAGAAGGAA	CCTTCTTGAATTCTGCCACTAGA	59.9	TTCCTTCTTGAATTCTGCCACTA	60.243	156
CL1151.Contig2_All	TATATATATATATATA	TA(2*8)	298	16	TTCCTTCTTGAATTCTGCCACTAGAAGTAACTAAACTGAACTGGACTGGCTATTATAAAAGAAGGAATTGT[TATATATATATATATA]ACAATTCCTTCTTTTATAATAGCCAGTCCAGTTCAGTTTAGTTACTTCTAGTGGCAGAATTCAAGAAGG	TTCCTTCTTGAATTCTGCCACTA	60.243	CCTTCTTGAATTCTGCCACTAGA	59.9	156
CL1151.Contig2_All	TATATATATATATATA	TA(2*8)	298	16	TTCCTTCTTGAATTCTGCCACTAGAAGTAACTAAACTGAACTGGACTGGCTATTATAAAAGAAGGAATTGT[TATATATATATATATA]ACAATTCCTTCTTTTATAATAGCCAGTCCAGTTCAGTTTAGTTACTTCTAGTGGCAGAATTCAAGAAGGAA	TTCCTTCTTGAATTCTGCCACTA	60.243	TTCCTTCTTGAATTCTGCCACTA	60.243	158
CL1151.Contig2_All	TATATATATATATATA	TA(2*8)	298	16	CCTTCTTGAATTCTGCCACTAGAAGTAACTAAACTGAACTGGACTGGCTATTATAAAAGAAGGAATTGT[TATATATATATATATA]ACAATTCCTTCTTTTATAATAGCCAGTCCAGTTCAGTTTAGTTACTTCTAGTGGCAGAATTCAAGAAGGAAAAAG	CCTTCTTGAATTCTGCCACTAGA	59.9	CTTTTTCCTTCTTGAATTCTGCC	60.561	160
CL1198.Contig1_All	TGTGTGTGTGTG	TG(2*6)	1013	12	AAGGAATATATGCGCAAGAAGGTCAACAGGCAGGTGGTCGATCTCTGCATCTGCATCCTCACCCATTTCCTTCTCCGGTTCCTTCTCTGTCTCTGTCTCTCTGTCTCTCTTTCTGTA[TGTGTGTGTGTG]TCTATGATGCAGATTTTGAGCAGAA	AAGGAATATATGCGCAAGAAGGT	60.346	TTCTGCTCAAAATCTGCATCATA	59.867	154
CL1198.Contig1_All	TGTGTGTGTGTG	TG(2*6)	1013	12	AATATATGCGCAAGAAGGTCAACAGGCAGGTGGTCGATCTCTGCATCTGCATCCTCACCCATTTCCTTCTCCGGTTCCTTCTCTGTCTCTGTCTCTCTGTCTCTCTTTCTGTA[TGTGTGTGTGTG]TCTATGATGCAGATTTTGAGCAGAA	AATATATGCGCAAGAAGGTCAAC	59.558	TTCTGCTCAAAATCTGCATCATA	59.867	150
CL1198.Contig1_All	TGTGTGTGTGTG	TG(2*6)	1013	12	GAATATATGCGCAAGAAGGTCAACAGGCAGGTGGTCGATCTCTGCATCTGCATCCTCACCCATTTCCTTCTCCGGTTCCTTCTCTGTCTCTGTCTCTCTGTCTCTCTTTCTGTA[TGTGTGTGTGTG]TCTATGATGCAGATTTTGAGCAGAA	GAATATATGCGCAAGAAGGTCAA	60.461	TTCTGCTCAAAATCTGCATCATA	59.867	151
CL1198.Contig1_All	TGTGTGTGTGTG	TG(2*6)	1013	12	AAGGAATATATGCGCAAGAAGGTCAACAGGCAGGTGGTCGATCTCTGCATCTGCATCCTCACCCATTTCCTTCTCCGGTTCCTTCTCTGTCTCTGTCTCTCTGTCTCTCTTTCTGTA[TGTGTGTGTGTG]TCTATGATGCAGATTTTGAGCAGAAAAGAAG	AAGGAATATATGCGCAAGAAGGT	60.346	CTTCTTTTCTGCTCAAAATCTGC	59.68	160
CL1198.Contig1_All	TGTGTGTGTGTG	TG(2*6)	1013	12	AAGGAATATATGCGCAAGAAGGTCAACAGGCAGGTGGTCGATCTCTGCATCTGCATCCTCACCCATTTCCTTCTCCGGTTCCTTCTCTGTCTCTGTCTCTCTGTCTCTCTTTCTGTA[TGTGTGTGTGTG]TCTATGATGCAGATTTTGAGCAGAAAAG	AAGGAATATATGCGCAAGAAGGT	60.346	CTTTTCTGCTCAAAATCTGCATC	60.377	157
CL1210.Contig1_All	AGAGAGAGAGAG	AG(2*6)	545	12	TAGAACCACCCTGAAAGTCTGAAGCAGGAAA[AGAGAGAGAGAG]GGAGACAGATTTAGTCTCTCTGGGCCATTAATCCAAGCCCTAGTAG	TAGAACCACCCTGAAAGTCTGAA	60.151	CTACTAGGGCTTGGATTAATGGC	60.338	89
CL1210.Contig1_All	AGAGAGAGAGAG	AG(2*6)	545	12	TAGAACCACCCTGAAAGTCTGAAGCAGGAAA[AGAGAGAGAGAG]GGAGACAGATTTAGTCTCTCTGGGCCATTAATCCAAGCCCTAGTAGC	TAGAACCACCCTGAAAGTCTGAA	60.151	GCTACTAGGGCTTGGATTAATGG	60.338	90
CL1210.Contig1_All	AGAGAGAGAGAG	AG(2*6)	545	12	CTAGAACCACCCTGAAAGTCTGAAGCAGGAAA[AGAGAGAGAGAG]GGAGACAGATTTAGTCTCTCTGGGCCATTAATCCAAGCCCTAGTAG	CTAGAACCACCCTGAAAGTCTGA	59.797	CTACTAGGGCTTGGATTAATGGC	60.338	90
CL1210.Contig1_All	AGAGAGAGAGAG	AG(2*6)	545	12	CTAGAACCACCCTGAAAGTCTGAAGCAGGAAA[AGAGAGAGAGAG]GGAGACAGATTTAGTCTCTCTGGGCCATTAATCCAAGCCCTAGTAGC	CTAGAACCACCCTGAAAGTCTGA	59.797	GCTACTAGGGCTTGGATTAATGG	60.338	91
CL1210.Contig1_All	AGAGAGAGAGAG	AG(2*6)	545	12	TTTTAGAGAAGAGGGAGAACGGTGACGGATCACCATCGTAACAGCAAGTGCTAGAACCACCCTGAAAGTCTGAAGCAGGAAA[AGAGAGAGAGAG]GGAGACAGATTTAGTCTCTCTGGGCCATTAATCCAAGCCCTAGTAG	TTTTAGAGAAGAGGGAGAACGGT	59.784	CTACTAGGGCTTGGATTAATGGC	60.338	140
CL1210.Contig2_All	CTCTCTCTCTCT	CT(2*6)	1377	12	CTACTAGGGCTTGGATTAATGGCCCAGAGAGACTAAATCTGTCTCC[CTCTCTCTCTCT]TTTCCTGCTTCAGACTTTCAGGGTGGTTCTA	CTACTAGGGCTTGGATTAATGGC	60.338	TAGAACCACCCTGAAAGTCTGAA	60.151	89
CL1210.Contig2_All	CTCTCTCTCTCT	CT(2*6)	1377	12	GCTACTAGGGCTTGGATTAATGGCCCAGAGAGACTAAATCTGTCTCC[CTCTCTCTCTCT]TTTCCTGCTTCAGACTTTCAGGGTGGTTCTA	GCTACTAGGGCTTGGATTAATGG	60.338	TAGAACCACCCTGAAAGTCTGAA	60.151	90
CL1210.Contig2_All	CTCTCTCTCTCT	CT(2*6)	1377	12	CTACTAGGGCTTGGATTAATGGCCCAGAGAGACTAAATCTGTCTCC[CTCTCTCTCTCT]TTTCCTGCTTCAGACTTTCAGGGTGGTTCTAG	CTACTAGGGCTTGGATTAATGGC	60.338	CTAGAACCACCCTGAAAGTCTGA	59.797	90
CL1210.Contig2_All	CTCTCTCTCTCT	CT(2*6)	1377	12	GCTACTAGGGCTTGGATTAATGGCCCAGAGAGACTAAATCTGTCTCC[CTCTCTCTCTCT]TTTCCTGCTTCAGACTTTCAGGGTGGTTCTAG	GCTACTAGGGCTTGGATTAATGG	60.338	CTAGAACCACCCTGAAAGTCTGA	59.797	91
CL1210.Contig2_All	CTCTCTCTCTCT	CT(2*6)	1377	12	CTACTAGGGCTTGGATTAATGGCCCAGAGAGACTAAATCTGTCTCC[CTCTCTCTCTCT]TTTCCTGCTTCAGACTTTCAGGGTGGTTCTAGCACTTGCTGTTACGATGGTGATCCGTCACCGTTCTCCCTCTTCTCTAAAA	CTACTAGGGCTTGGATTAATGGC	60.338	TTTTAGAGAAGAGGGAGAACGGT	59.784	140
CL1218.Contig2_All	GAGAGAGAGAGAGAGA	GA(2*8)	649	16	CAGTTTTTCTGCAAACCCTCTTCCAAAGCAGCCCTGATTTTCCGATTTGACAACTCGCCGTTTTGGTTTCGCCACTACCGTT[GAGAGAGAGAGAGAGA]AAAGAGCATTTAATTGGGCGCCTGAGGCTGAGTTGTAGCCATTGAGGCCTTTGACAGATAAG	CAGTTTTTCTGCAAACCCTCTT	59.799	CTTATCTGTCAAAGGCCTCAATG	60.136	160
CL1218.Contig2_All	GAGAGAGAGAGAGAGA	GA(2*8)	649	16	CAGTTTTTCTGCAAACCCTCTTCCAAAGCAGCCCTGATTTTCCGATTTGACAACTCGCCGTTTTGGTTTCGCCACTACCGTT[GAGAGAGAGAGAGAGA]AAAGAGCATTTAATTGGGCGCCTGAGGCTGAGTTGTAGCCATTGAGGCCTTTGACAGATAAG	CAGTTTTTCTGCAAACCCTCTTC	61.453	CTTATCTGTCAAAGGCCTCAATG	60.136	160
CL1218.Contig2_All	GAGAGAGAGAGAGAGA	GA(2*8)	649	16	CCTGATTTTCCGATTTGACAACTCGCCGTTTTGGTTTCGCCACTACCGTT[GAGAGAGAGAGAGAGA]AAAGAGCATTTAATTGGGCGCCTGAGGCTGAGTTGTAGCCATTGAGGCCTTTGACAGATAAG	CCTGATTTTCCGATTTGACAAC	60.702	CTTATCTGTCAAAGGCCTCAATG	60.136	128
CL1218.Contig2_All	GAGAGAGAGAGAGAGA	GA(2*8)	649	16	CCTGATTTTCCGATTTGACAACTCGCCGTTTTGGTTTCGCCACTACCGTT[GAGAGAGAGAGAGAGA]AAAGAGCATTTAATTGGGCGCCTGAGGCTGAGTTGTAGCCATTGAGGCCTTTGACAGATAAGGTCGATTCGTCT	CCTGATTTTCCGATTTGACAAC	60.702	AGACGAATCGACCTTATCTGTCA	60.144	140
CL1218.Contig2_All	GAGAGAGAGAGAGAGA	GA(2*8)	649	16	CCTGATTTTCCGATTTGACAACTCGCCGTTTTGGTTTCGCCACTACCGTT[GAGAGAGAGAGAGAGA]AAAGAGCATTTAATTGGGCGCCTGAGGCTGAGTTGTAGCCATTGAGGCCTTTGACAGATAAGGTCGATTCGTCTTG	CCTGATTTTCCGATTTGACAAC	60.702	CAAGACGAATCGACCTTATCTGT	59.666	142
CL1240.Contig6_All	TCTCTCTCTCTC	TC(2*6)	170	12	GATCGTCAACTCTAGCTGGGTAAAATCCGGAGTCTCTCTT[TCTCTCTCTCTC]TGCAGATCTATCTAGTTTACTCAATTAGTATTATAAAATTGGACATTTAATGGTTTGTAATAAATTAATAGGAAATTTTATTCAATGGTGAGTGAAGAACAGGAAG	GATCGTCAACTCTAGCTGGGTAA	59.797	CTTCCTGTTCTTCACTCACCATT	59.668	158
CL1240.Contig6_All	TCTCTCTCTCTC	TC(2*6)	170	12	TCGTCAACTCTAGCTGGGTAAAATCCGGAGTCTCTCTT[TCTCTCTCTCTC]TGCAGATCTATCTAGTTTACTCAATTAGTATTATAAAATTGGACATTTAATGGTTTGTAATAAATTAATAGGAAATTTTATTCAATGGTGAGTGAAGAACAGGAAG	TCGTCAACTCTAGCTGGGTAAAA	60.295	CTTCCTGTTCTTCACTCACCATT	59.668	156
CL1240.Contig6_All	TCTCTCTCTCTC	TC(2*6)	170	12	ATCGTCAACTCTAGCTGGGTAAAATCCGGAGTCTCTCTT[TCTCTCTCTCTC]TGCAGATCTATCTAGTTTACTCAATTAGTATTATAAAATTGGACATTTAATGGTTTGTAATAAATTAATAGGAAATTTTATTCAATGGTGAGTGAAGAACAGGAAG	ATCGTCAACTCTAGCTGGGTAAA	59.338	CTTCCTGTTCTTCACTCACCATT	59.668	157
CL1240.Contig6_All	TCTCTCTCTCTC	TC(2*6)	170	12	GATCGTCAACTCTAGCTGGGTAAAATCCGGAGTCTCTCTT[TCTCTCTCTCTC]TGCAGATCTATCTAGTTTACTCAATTAGTATTATAAAATTGGACATTTAATGGTTTGTAATAAATTAATAGGAAATTTTATTCAATGGTGAGTGAAGAACAGGAAGT	GATCGTCAACTCTAGCTGGGTAA	59.797	ACTTCCTGTTCTTCACTCACCAT	59.172	159
CL1240.Contig6_All	TCTCTCTCTCTC	TC(2*6)	170	12	TCGTCAACTCTAGCTGGGTAAAATCCGGAGTCTCTCTT[TCTCTCTCTCTC]TGCAGATCTATCTAGTTTACTCAATTAGTATTATAAAATTGGACATTTAATGGTTTGTAATAAATTAATAGGAAATTTTATTCAATGGTGAGTGAAGAACAGGAAGT	TCGTCAACTCTAGCTGGGTAAAA	60.295	ACTTCCTGTTCTTCACTCACCAT	59.172	157
CL1240.Contig7_All	AGAGAGAGAGAGAG	AG(2*7)	3086	14	CTTCCTGTTCTTCACTCACCATTGAATAAAATTTCCTATTAATTTATTACAAACCATTAAATGTCCAATTTTATAATACTAATCGAGTAAACTAGATAGATCTGC[AGAGAGAGAGAGAG]AAAGAGAGACGAATGTGAGGGGTTTAAGAAAAGAGTTTGGA	CTTCCTGTTCTTCACTCACCATT	59.668	TCCAAACTCTTTTCTTAAACCCC	59.875	160
CL1240.Contig7_All	AGAGAGAGAGAGAG	AG(2*7)	3086	14	CTTCCTGTTCTTCACTCACCATTGAATAAAATTTCCTATTAATTTATTACAAACCATTAAATGTCCAATTTTATAATACTAATCGAGTAAACTAGATAGATCTGC[AGAGAGAGAGAGAG]AAAGAGAGACGAATGTGAGGGGTTTAAGAAAAGAGTTTGG	CTTCCTGTTCTTCACTCACCATT	59.668	CCAAACTCTTTTCTTAAACCCCT	59.127	159
CL1240.Contig7_All	AGAGAGAGAGAGAG	AG(2*7)	3086	14	CCTGTTCTTCACTCACCATTGAATAAAATTTCCTATTAATTTATTACAAACCATTAAATGTCCAATTTTATAATACTAATCGAGTAAACTAGATAGATCTGC[AGAGAGAGAGAGAG]AAAGAGAGACGAATGTGAGGGGTTTAAGAAAAGAGTTTGGA	CCTGTTCTTCACTCACCATTGA	60.149	TCCAAACTCTTTTCTTAAACCCC	59.875	157
CL1240.Contig7_All	AGAGAGAGAGAGAG	AG(2*7)	3086	14	TCCTGTTCTTCACTCACCATTGAATAAAATTTCCTATTAATTTATTACAAACCATTAAATGTCCAATTTTATAATACTAATCGAGTAAACTAGATAGATCTGC[AGAGAGAGAGAGAG]AAAGAGAGACGAATGTGAGGGGTTTAAGAAAAGAGTTTGGA	TCCTGTTCTTCACTCACCATTG	60.149	TCCAAACTCTTTTCTTAAACCCC	59.875	158
CL1240.Contig7_All	AGAGAGAGAGAGAG	AG(2*7)	3086	14	CTTCCTGTTCTTCACTCACCATTGAATAAAATTTCCTATTAATTTATTACAAACCATTAAATGTCCAATTTTATAATACTAATCGAGTAAACTAGATAGATCTGC[AGAGAGAGAGAGAG]AAAGAGAGACGAATGTGAGGGGTTTA	CTTCCTGTTCTTCACTCACCATT	59.668	TAAACCCCTCACATTCGTCTCT	59.998	145
CL1277.Contig14_All	CACACACACACACACA	CA(2*8)	3382	16	TCCAAGTGCCTACGGTAAGTCTACACACG[CACACACACACACACA]TATGGAGTGAGAGGGAGTTGGGGTGGGGGATTATTGTGCAGTTAATTGATTCAAAGTCTTTCATTTTATGTGTTGATGCTTTTGCAC	TCCAAGTGCCTACGGTAAGTCTA	60.188	GTGCAAAAGCATCAACACATAAA	60.055	132
CL1277.Contig14_All	CACACACACACACACA	CA(2*8)	3382	16	TCCAAGTGCCTACGGTAAGTCTACACACG[CACACACACACACACA]TATGGAGTGAGAGGGAGTTGGGGTGGGGGATTATTGTGCAGTTAATTGATTCAAAGTCTTTCATTTTATGTGTTGATGCTTTTGCACT	TCCAAGTGCCTACGGTAAGTCTA	60.188	AGTGCAAAAGCATCAACACATAA	59.704	133
CL1277.Contig14_All	CACACACACACACACA	CA(2*8)	3382	16	TCCAAGTGCCTACGGTAAGTCTACACACG[CACACACACACACACA]TATGGAGTGAGAGGGAGTTGGGGTGGGGGATTATTGTGCAGTTAATTGATTCAAAGTCTTTCATTTTATGTGTTGATGCTTTTGCACTT	TCCAAGTGCCTACGGTAAGTCTA	60.188	AAGTGCAAAAGCATCAACACATA	59.704	134
CL1277.Contig14_All	CACACACACACACACA	CA(2*8)	3382	16	TCCAAGTGCCTACGGTAAGTCTACACACG[CACACACACACACACA]TATGGAGTGAGAGGGAGTTGGGGTGGGGGATTATTGTGCAGTTAATT	TCCAAGTGCCTACGGTAAGTCTA	60.188	AATTAACTGCACAATAATCCCCC	60.309	92
CL1277.Contig14_All	CACACACACACACACA	CA(2*8)	3382	16	TCCAAGTGCCTACGGTAAGTCTACACACG[CACACACACACACACA]TATGGAGTGAGAGGGAGTTGGGGTGGGGGATTATTGTGCAGTTAATTG	TCCAAGTGCCTACGGTAAGTCTA	60.188	CAATTAACTGCACAATAATCCCC	59.637	93
CL1341.Contig1_All	TCTCTCTCTCTC	TC(2*6)	703	12	AATTTGTTCGACTACAATGACCGGAGATTTAAGGGTTGGGG[TCTCTCTCTCTC]CCTTTCCGTCTTCTTCCCTTCCGACTACAAGTTTTCTCCGTCAATCAGGGCTATCAATGATT	AATTTGTTCGACTACAATGACCG	60.282	AATCATTGATAGCCCTGATTGAC	59.35	115
CL1341.Contig1_All	TCTCTCTCTCTC	TC(2*6)	703	12	TCACATACACAGTCGATGTCAGGGGTTGTGAATTTGTTCGACTACAATGACCGGAGATTTAAGGGTTGGGG[TCTCTCTCTCTC]CCTTTCCGTCTTCTTCCCTTCCGACTACAAGTTTT	TCACATACACAGTCGATGTCAGG	61.021	AAAACTTGTAGTCGGAAGGGAAG	60.044	118
CL1341.Contig1_All	TCTCTCTCTCTC	TC(2*6)	703	12	GGTTGTGAATTTGTTCGACTACAATGACCGGAGATTTAAGGGTTGGGG[TCTCTCTCTCTC]CCTTTCCGTCTTCTTCCCTTCCGACTACAAGT	GGTTGTGAATTTGTTCGACTACA	59.054	ACTTGTAGTCGGAAGGGAAGAAG	60.168	92
CL1341.Contig1_All	TCTCTCTCTCTC	TC(2*6)	703	12	ACATACACAGTCGATGTCAGGGGTTGTGAATTTGTTCGACTACAATGACCGGAGATTTAAGGGTTGGGG[TCTCTCTCTCTC]CCTTTCCGTCTTCTTCCCTTCCGACTACAAGTTTT	ACATACACAGTCGATGTCAGGG	59.914	AAAACTTGTAGTCGGAAGGGAAG	60.044	116
CL1341.Contig1_All	TCTCTCTCTCTC	TC(2*6)	703	12	TCACATACACAGTCGATGTCAGGGGTTGTGAATTTGTTCGACTACAATGACCGGAGATTTAAGGGTTGGGG[TCTCTCTCTCTC]CCTTTCCGTCTTCTTCCCTTCCGACTACAAGT	TCACATACACAGTCGATGTCAGG	61.021	ACTTGTAGTCGGAAGGGAAGAAG	60.168	115
CL1341.Contig2_All	GAGAGAGAGAGA	GA(2*6)	678	12	AATCATTGATAGCCCTGATTGACGGAGAAAACTTGTAGTCGGAAGGGAAGAAGACGGAAAGG[GAGAGAGAGAGA]CCCCAACCCTTAAATCTCCGGTCATTGTAGTCGAACAAATT	AATCATTGATAGCCCTGATTGAC	59.35	AATTTGTTCGACTACAATGACCG	60.282	115
CL1341.Contig2_All	GAGAGAGAGAGA	GA(2*6)	678	12	AAAACTTGTAGTCGGAAGGGAAGAAGACGGAAAGG[GAGAGAGAGAGA]CCCCAACCCTTAAATCTCCGGTCATTGTAGTCGAACAAATTCACAACCCCTGACATCGACTGTGTATGTGA	AAAACTTGTAGTCGGAAGGGAAG	60.044	TCACATACACAGTCGATGTCAGG	61.021	118
CL1341.Contig2_All	GAGAGAGAGAGA	GA(2*6)	678	12	ACTTGTAGTCGGAAGGGAAGAAGACGGAAAGG[GAGAGAGAGAGA]CCCCAACCCTTAAATCTCCGGTCATTGTAGTCGAACAAATTCACAACC	ACTTGTAGTCGGAAGGGAAGAAG	60.168	GGTTGTGAATTTGTTCGACTACA	59.054	92
CL1341.Contig2_All	GAGAGAGAGAGA	GA(2*6)	678	12	AAAACTTGTAGTCGGAAGGGAAGAAGACGGAAAGG[GAGAGAGAGAGA]CCCCAACCCTTAAATCTCCGGTCATTGTAGTCGAACAAATTCACAACCCCTGACATCGACTGTGTATGT	AAAACTTGTAGTCGGAAGGGAAG	60.044	ACATACACAGTCGATGTCAGGG	59.914	116
CL1341.Contig2_All	GAGAGAGAGAGA	GA(2*6)	678	12	ACTTGTAGTCGGAAGGGAAGAAGACGGAAAGG[GAGAGAGAGAGA]CCCCAACCCTTAAATCTCCGGTCATTGTAGTCGAACAAATTCACAACCCCTGACATCGACTGTGTATGTGA	ACTTGTAGTCGGAAGGGAAGAAG	60.168	TCACATACACAGTCGATGTCAGG	61.021	115
CL1358.Contig3_All	AGAGAGAGAGAG	AG(2*6)	209	12	TTTCCGTTTCTACCCAGACATAAC[AGAGAGAGAGAG]GAGGAATCCCCAGACACACTAATACAGTCCGGTCCACCTCTCCGAACCAAAATAAACAAATAAGGAAAAAAATAAAAGGGGGAGAAATTGGTGATGCTTGACAAT	TTTCCGTTTCTACCCAGACATAA	59.886	ATTGTCAAGCATCACCAATTTCT	59.891	141
CL1358.Contig3_All	AGAGAGAGAGAG	AG(2*6)	209	12	AAAATTTCCGTTTCTACCCAGACATAAC[AGAGAGAGAGAG]GAGGAATCCCCAGACACACTAATACAGTCCGGTCCACCTCTCCGAACCAAAATAAACAAATAAGGAAAAAAATAAAAGGGGGAGAAATTGGTGATGCTTGACAAT	AAAATTTCCGTTTCTACCCAGAC	59.779	ATTGTCAAGCATCACCAATTTCT	59.891	145
CL1380.Contig3_All	AGAGAGAGAGAGAGAG	AG(2*8)	330	16	ATATACCCATCCTCGCTCTCTTCCCTCCTCACTCTTCACTCGCAGAGACAC[AGAGAGAGAGAGAGAG]ATTGAGAATACAGATGAGGTTCAGCAATAGCTT	ATATACCCATCCTCGCTCTCTTC	59.971	AAGCTATTGCTGAACCTCATCTG	59.926	100
CL1380.Contig3_All	AGAGAGAGAGAGAGAG	AG(2*8)	330	16	ATATACCCATCCTCGCTCTCTTCCCTCCTCACTCTTCACTCGCAGAGACAC[AGAGAGAGAGAGAGAG]ATTGAGAATACAGATGAGGTTCAGCAATAGCTTG	ATATACCCATCCTCGCTCTCTTC	59.971	CAAGCTATTGCTGAACCTCATCT	59.926	101
CL1380.Contig3_All	AGAGAGAGAGAGAGAG	AG(2*8)	330	16	ATATACCCATCCTCGCTCTCTTCCCTCCTCACTCTTCACTCGCAGAGACAC[AGAGAGAGAGAGAGAG]ATTGAGAATACAGATGAGGTTCAGCAATAGCTTGGTTGGACTGGTAAATTTCTTGACGT	ATATACCCATCCTCGCTCTCTTC	59.971	ACGTCAAGAAATTTACCAGTCCA	59.92	126
CL1380.Contig3_All	AGAGAGAGAGAGAGAG	AG(2*8)	330	16	TGTCAGGTAACAACCAGAGGATTTTTTTGCATATCCTCACCTTATATATACCCATCCTCGCTCTCTTCCCTCCTCACTCTTCACTCGCAGAGACAC[AGAGAGAGAGAGAGAG]ATTGAGAATACAGATGAGGTTCAGCAATAGCTT	TGTCAGGTAACAACCAGAGGATT	59.914	AAGCTATTGCTGAACCTCATCTG	59.926	145
CL1380.Contig3_All	AGAGAGAGAGAGAGAG	AG(2*8)	330	16	TGTCAGGTAACAACCAGAGGATTTTTTTGCATATCCTCACCTTATATATACCCATCCTCGCTCTCTTCCCTCCTCACTCTTCACTCGCAGAGACAC[AGAGAGAGAGAGAGAG]ATTGAGAATACAGATGAGGTTCAGCAATAGCTTG	TGTCAGGTAACAACCAGAGGATT	59.914	CAAGCTATTGCTGAACCTCATCT	59.926	146
CL1461.Contig5_All	TCTCTCTCTCTCTCTC	TC(2*8)	342	16	TAGCACCTTGTCATGGAATCTTTTATGCTTGATCGACAAATCCCCCTCTCAGTATCTGGCCATTCAATCCGTCCATCATAGCAATCCCAT[TCTCTCTCTCTCTCTC]ACTCTCACTTAACATCCTGAGGACTGAGCAAGGAATAAGCAACCATGACATCAT	TAGCACCTTGTCATGGAATCTTT	60.014	ATGATGTCATGGTTGCTTATTCC	60.095	160
CL1461.Contig5_All	TCTCTCTCTCTCTCTC	TC(2*8)	342	16	CCTTGTCATGGAATCTTTTATGCTTGATCGACAAATCCCCCTCTCAGTATCTGGCCATTCAATCCGTCCATCATAGCAATCCCAT[TCTCTCTCTCTCTCTC]ACTCTCACTTAACATCCTGAGGACTGAGCAAGGAATAAGCAACCATGACATCAT	CCTTGTCATGGAATCTTTTATGC	59.857	ATGATGTCATGGTTGCTTATTCC	60.095	155
CL1461.Contig5_All	TCTCTCTCTCTCTCTC	TC(2*8)	342	16	GACAAATCCCCCTCTCAGTATCTGGCCATTCAATCCGTCCATCATAGCAATCCCAT[TCTCTCTCTCTCTCTC]ACTCTCACTTAACATCCTGAGGACTGAGCAAGGAATAAGCAACCATGACATCAT	GACAAATCCCCCTCTCAGTATCT	59.852	ATGATGTCATGGTTGCTTATTCC	60.095	126
CL1461.Contig5_All	TCTCTCTCTCTCTCTC	TC(2*8)	342	16	TAGCACCTTGTCATGGAATCTTTTATGCTTGATCGACAAATCCCCCTCTCAGTATCTGGCCATTCAATCCGTCCATCATAGCAATCCCAT[TCTCTCTCTCTCTCTC]ACTCTCACTTAACATCCTGAGGACTGAGCAAGGAATAAGCAACCATGACAT	TAGCACCTTGTCATGGAATCTTT	60.014	ATGTCATGGTTGCTTATTCCTTG	60.25	157
CL1461.Contig5_All	TCTCTCTCTCTCTCTC	TC(2*8)	342	16	CCTTGTCATGGAATCTTTTATGCTTGATCGACAAATCCCCCTCTCAGTATCTGGCCATTCAATCCGTCCATCATAGCAATCCCAT[TCTCTCTCTCTCTCTC]ACTCTCACTTAACATCCTGAGGACTGAGCAAGGAATAAGCAACCATGACAT	CCTTGTCATGGAATCTTTTATGC	59.857	ATGTCATGGTTGCTTATTCCTTG	60.25	152
CL1508.Contig5_All	GAGAGAGAGAGA	GA(2*6)	3630	12	TGCTTTTCCAGTAGGACAGAAAGATCACACTTGAAGCGTAAACGAAATATAACGAT[GAGAGAGAGAGA]AGGAAACTATTTCTGGCTATAGAAGTCTTACCTTTATAGATTTTCCGGTTATGGTTTTCTT	TGCTTTTCCAGTAGGACAGAAAG	59.935	AAGAAAACCATAACCGGAAAATC	59.636	129
CL1508.Contig5_All	GAGAGAGAGAGA	GA(2*6)	3630	12	TGCTTTTCCAGTAGGACAGAAAGATCACACTTGAAGCGTAAACGAAATATAACGAT[GAGAGAGAGAGA]AGGAAACTATTTCTGGCTATAGAAGTCTTACCTTTATAGATTTTCCGGTTATGGTTTTCTTC	TGCTTTTCCAGTAGGACAGAAAG	59.935	GAAGAAAACCATAACCGGAAAAT	59.636	130
CL1508.Contig5_All	GAGAGAGAGAGA	GA(2*6)	3630	12	CTTGCTTTTCCAGTAGGACAGAAAGATCACACTTGAAGCGTAAACGAAATATAACGAT[GAGAGAGAGAGA]AGGAAACTATTTCTGGCTATAGAAGTCTTACCTTTATAGATTTTCCGGTTATGGTTTTCTT	CTTGCTTTTCCAGTAGGACAGAA	59.935	AAGAAAACCATAACCGGAAAATC	59.636	131
CL1508.Contig5_All	GAGAGAGAGAGA	GA(2*6)	3630	12	CTTGCTTTTCCAGTAGGACAGAAAGATCACACTTGAAGCGTAAACGAAATATAACGAT[GAGAGAGAGAGA]AGGAAACTATTTCTGGCTATAGAAGTCTTACCTTTATAGATTTTCCGGTTATGGTTTTCTTC	CTTGCTTTTCCAGTAGGACAGAA	59.935	GAAGAAAACCATAACCGGAAAAT	59.636	132
CL1508.Contig5_All	GAGAGAGAGAGA	GA(2*6)	3630	12	TTCTTGCTTTTCCAGTAGGACAGAAAGATCACACTTGAAGCGTAAACGAAATATAACGAT[GAGAGAGAGAGA]AGGAAACTATTTCTGGCTATAGAAGTCTTACCTTTATAGATTTTCCGGTTATGGTTTTCTT	TTCTTGCTTTTCCAGTAGGACAG	59.935	AAGAAAACCATAACCGGAAAATC	59.636	133
CL1532.Contig2_All	TCTCTCTCTCTCTCTCTCTC	TC(2*10)	883	20	TCTTGCAACTGTACTTCTTGTGCTACATGAGCCGTGAATGATACCTTCCCCTT[TCTCTCTCTCTCTCTCTCTC]TTACACCTTCAGGTTGTCTGGACAAAATC	TCTTGCAACTGTACTTCTTGTGC	59.616	GATTTTGTCCAGACAACCTGAAG	60.026	102
CL1532.Contig2_All	TCTCTCTCTCTCTCTCTCTC	TC(2*10)	883	20	TCTTGCAACTGTACTTCTTGTGCTACATGAGCCGTGAATGATACCTTCCCCTT[TCTCTCTCTCTCTCTCTCTC]TTACACCTTCAGGTTGTCTGGACAAAATCT	TCTTGCAACTGTACTTCTTGTGC	59.616	AGATTTTGTCCAGACAACCTGAA	60.026	103
CL1532.Contig2_All	TCTCTCTCTCTCTCTCTCTC	TC(2*10)	883	20	TACATGAGCCGTGAATGATACCTTCCCCTT[TCTCTCTCTCTCTCTCTCTC]TTACACCTTCAGGTTGTCTGGACAAAATCT	TACATGAGCCGTGAATGATACCT	60.755	AGATTTTGTCCAGACAACCTGAA	60.026	80
CL1532.Contig2_All	TCTCTCTCTCTCTCTCTCTC	TC(2*10)	883	20	CTACATGAGCCGTGAATGATACCTTCCCCTT[TCTCTCTCTCTCTCTCTCTC]TTACACCTTCAGGTTGTCTGGACAAAATC	CTACATGAGCCGTGAATGATACC	60.755	GATTTTGTCCAGACAACCTGAAG	60.026	80
CL1532.Contig2_All	TCTCTCTCTCTCTCTCTCTC	TC(2*10)	883	20	CTACATGAGCCGTGAATGATACCTTCCCCTT[TCTCTCTCTCTCTCTCTCTC]TTACACCTTCAGGTTGTCTGGACAAAATCT	CTACATGAGCCGTGAATGATACC	60.755	AGATTTTGTCCAGACAACCTGAA	60.026	81
CL1552.Contig27_All	TATATATATATA	TA(2*6)	750	12	AGTAGCCCAGTAGTTACGCAGTGCAGTACCGCATCATAGATAGCTTGAC[TATATATATATA]GAACAATGGAAATACCAAACTGTTAGGGACTAGTTAATATATGGAAATGTGGTGTCCATCACTTATTGAGTGCCGGTCATGGCTAGTTTTGGTGTCTTC	AGTAGCCCAGTAGTTACGCAGTG	59.909	GAAGACACCAAAACTAGCCATGA	60.528	160
CL1552.Contig27_All	TATATATATATA	TA(2*6)	750	12	CAGTAGCCCAGTAGTTACGCAGTGCAGTACCGCATCATAGATAGCTTGAC[TATATATATATA]GAACAATGGAAATACCAAACTGTTAGGGACTAGTTAATATATGGAAATGTGGTGTCCATCACTTATTGAGTGC	CAGTAGCCCAGTAGTTACGCAGT	59.909	GCACTCAATAAGTGATGGACACC	60.797	135
CL1552.Contig27_All	TATATATATATA	TA(2*6)	750	12	ACAGTAGCCCAGTAGTTACGCAGTGCAGTACCGCATCATAGATAGCTTGAC[TATATATATATA]GAACAATGGAAATACCAAACTGTTAGGGACTAGTTAATATATGGAAATGTGGTGTCCATCACTTATTGAGTGC	ACAGTAGCCCAGTAGTTACGCAG	59.909	GCACTCAATAAGTGATGGACACC	60.797	136
CL1552.Contig27_All	TATATATATATA	TA(2*6)	750	12	ACAGTAGCCCAGTAGTTACGCAGTGCAGTACCGCATCATAGATAGCTTGAC[TATATATATATA]GAACAATGGAAATACCAAACTGTTAGGGACTAGTTAATATATGGAAATGTGGTGTCCATCACTTATTGAGTGCC	ACAGTAGCCCAGTAGTTACGCAG	59.909	GGCACTCAATAAGTGATGGACAC	60.797	137
CL1552.Contig27_All	TATATATATATA	TA(2*6)	750	12	AACAGTAGCCCAGTAGTTACGCAGTGCAGTACCGCATCATAGATAGCTTGAC[TATATATATATA]GAACAATGGAAATACCAAACTGTTAGGGACTAGTTAATATATGGAAATGTGGTGTCCATCACTTATTGAGTGC	AACAGTAGCCCAGTAGTTACGCA	60.247	GCACTCAATAAGTGATGGACACC	60.797	137
CL1552.Contig27_All	TCTCTCTCTCTCTCTC	TC(2*8)	1743	16	ATATTCAGTAGTGCGGTCCCTTTGCTGGCCTCACGTGGG[TCTCTCTCTCTCTCTC]TAGCCTAGTGCCCTTCTACTAGCACCCAAGAAAAAAAAAAAACAAAAAACAAAAGAAAGAAAAAGATGCTGTTGTAGGTTCAGC	ATATTCAGTAGTGCGGTCCCTTT	60.262	GCTGAACCTACAACAGCATCTTT	59.839	139
CL1552.Contig27_All	TCTCTCTCTCTCTCTC	TC(2*8)	1743	16	AATATTCAGTAGTGCGGTCCCTTTGCTGGCCTCACGTGGG[TCTCTCTCTCTCTCTC]TAGCCTAGTGCCCTTCTACTAGCACCCAAGAAAAAAAAAAAACAAAAAACAAAAGAAAGAAAAAGATGCTGTTGTAGGTTCAGC	AATATTCAGTAGTGCGGTCCCTT	60.262	GCTGAACCTACAACAGCATCTTT	59.839	140
CL1552.Contig27_All	TCTCTCTCTCTCTCTC	TC(2*8)	1743	16	ATATTCAGTAGTGCGGTCCCTTTGCTGGCCTCACGTGGG[TCTCTCTCTCTCTCTC]TAGCCTAGTGCCCTTCTACTAGCACCCAAGAAAAAAAAAAAACAAAAAACAAAAGAAAGAAAAAGATGCTGTTGTAGGTTCAGCTGTT	ATATTCAGTAGTGCGGTCCCTTT	60.262	AACAGCTGAACCTACAACAGCAT	60.24	143
CL1552.Contig27_All	TCTCTCTCTCTCTCTC	TC(2*8)	1743	16	AATATTCAGTAGTGCGGTCCCTTTGCTGGCCTCACGTGGG[TCTCTCTCTCTCTCTC]TAGCCTAGTGCCCTTCTACTAGCACCCAAGAAAAAAAAAAAACAAAAAACAAAAGAAAGAAAAAGATGCTGTTGTAGGTTCAGCTGTT	AATATTCAGTAGTGCGGTCCCTT	60.262	AACAGCTGAACCTACAACAGCAT	60.24	144
CL1552.Contig27_All	TCTCTCTCTCTCTCTC	TC(2*8)	1743	16	AAATATTCAGTAGTGCGGTCCCTTTGCTGGCCTCACGTGGG[TCTCTCTCTCTCTCTC]TAGCCTAGTGCCCTTCTACTAGCACCCAAGAAAAAAAAAAAACAAAAAACAAAAGAAAGAAAAAGATGCTGTTGTAGGTTCAGCTGTT	AAATATTCAGTAGTGCGGTCCCT	60.262	AACAGCTGAACCTACAACAGCAT	60.24	145
CL1553.Contig2_All	AGAGAGAGAGAGAGAGAGAG	AG(2*10)	1362	20	TAGACTGTAAAGCAGTGCGAGTGTGGATGTGTGTGTGCGACAC[AGAGAGAGAGAGAGAGAGAG]TTTAAGCTAAAAGTTGATGCATTTATTTAGGGTGACC	TAGACTGTAAAGCAGTGCGAGTG	59.767	GGTCACCCTAAATAAATGCATCA	60.089	100
CL1553.Contig2_All	AGAGAGAGAGAGAGAGAGAG	AG(2*10)	1362	20	TGTAGACTGTAAAGCAGTGCGAGTGTGGATGTGTGTGTGCGACAC[AGAGAGAGAGAGAGAGAGAG]TTTAAGCTAAAAGTTGATGCATTTATTTAGGGTGACC	TGTAGACTGTAAAGCAGTGCGAG	59.767	GGTCACCCTAAATAAATGCATCA	60.089	102
CL1553.Contig2_All	AGAGAGAGAGAGAGAGAGAG	AG(2*10)	1362	20	GTGTAGACTGTAAAGCAGTGCGAGTGTGGATGTGTGTGTGCGACAC[AGAGAGAGAGAGAGAGAGAG]TTTAAGCTAAAAGTTGATGCATTTATTTAGGGTGACC	GTGTAGACTGTAAAGCAGTGCGA	59.638	GGTCACCCTAAATAAATGCATCA	60.089	103
CL1553.Contig2_All	AGAGAGAGAGAGAGAGAGAG	AG(2*10)	1362	20	AGACTGTAAAGCAGTGCGAGTGTGGATGTGTGTGTGCGACAC[AGAGAGAGAGAGAGAGAGAG]TTTAAGCTAAAAGTTGATGCATTTATTTAGGGTGACC	AGACTGTAAAGCAGTGCGAGTGT	60.542	GGTCACCCTAAATAAATGCATCA	60.089	99
CL1553.Contig2_All	AGAGAGAGAGAGAGAGAGAG	AG(2*10)	1362	20	TAGACTGTAAAGCAGTGCGAGTGTGGATGTGTGTGTGCGACAC[AGAGAGAGAGAGAGAGAGAG]TTTAAGCTAAAAGTTGATGCATTTATTTAGGGTGACCCCTTT	TAGACTGTAAAGCAGTGCGAGTG	59.767	AAAGGGGTCACCCTAAATAAATG	59.532	105
CL1561.Contig4_All	TCTCTCTCTCTCTC	TC(2*7)	159	14	TAATAGTGTCCGTGTCCGAGAGTCTTTTAAATTCAACAGAGGCTCTCTTTCAGTTCTCATTGTAGTT[TCTCTCTCTCTCTC]ACACAAGTTTCCAGTTTCAATTTCTTCTTCTTCGTACGCGTCTTTCCATGCGCCTTATGCTTCGATTTTGTGACATTCT	TAATAGTGTCCGTGTCCGAGAGT	60.068	AGAATGTCACAAAATCGAAGCAT	60.021	160
CL1561.Contig4_All	TCTCTCTCTCTCTC	TC(2*7)	159	14	CAGAGGCTCTCTTTCAGTTCTCATTGTAGTT[TCTCTCTCTCTCTC]ACACAAGTTTCCAGTTTCAATTTCTTCTTCTTCGTACGCGTCTTTCCATGCGCCTTATGCTTCGATTTTGTGACATTCT	CAGAGGCTCTCTTTCAGTTCTCA	60.308	AGAATGTCACAAAATCGAAGCAT	60.021	124
CL1609.Contig3_All	GAGAGAGAGAGAGAGA	GA(2*8)	1061	16	CTTCTCCCTTGTTTTCCTTGACTGTATTGAGTAGTTATCTGCCAAGTTTGTCTTAACCTTTGGTCTTTTTTTGGCT[GAGAGAGAGAGAGAGA]AACTAGACAGTTGGTTTGATTGCTAGTTGTGTTTGCTGACA	CTTCTCCCTTGTTTTCCTTGACT	60.148	TGTCAGCAAACACAACTAGCAAT	59.864	133
CL1609.Contig3_All	GAGAGAGAGAGAGAGA	GA(2*8)	1061	16	CTCCCTTGTTTTCCTTGACTGTATTGAGTAGTTATCTGCCAAGTTTGTCTTAACCTTTGGTCTTTTTTTGGCT[GAGAGAGAGAGAGAGA]AACTAGACAGTTGGTTTGATTGCTAGTTGTGTTTGCTGACA	CTCCCTTGTTTTCCTTGACTGTA	59.677	TGTCAGCAAACACAACTAGCAAT	59.864	130
CL1609.Contig3_All	GAGAGAGAGAGAGAGA	GA(2*8)	1061	16	TGCCAAGTTTGTCTTAACCTTTGGTCTTTTTTTGGCT[GAGAGAGAGAGAGAGA]AACTAGACAGTTGGTTTGATTGCTAGTTGTGTTTGCTGACAGAACAATGTCATGATAATGCTCAGGTTTTTGGAGGTGAGGAGTTTCT	TGCCAAGTTTGTCTTAACCTTTG	60.535	AGAAACTCCTCACCTCCAAAAAC	60.029	141
CL1609.Contig3_All	GAGAGAGAGAGAGAGA	GA(2*8)	1061	16	TGCCAAGTTTGTCTTAACCTTTGGTCTTTTTTTGGCT[GAGAGAGAGAGAGAGA]AACTAGACAGTTGGTTTGATTGCTAGTTGTGTTTGCTGACAGAACAATGTCATGATAATGCTCAGGTTTTTGGAGGTGAGGAGTTTCTAAGAGC	TGCCAAGTTTGTCTTAACCTTTG	60.535	GCTCTTAGAAACTCCTCACCTCC	59.908	147
CL1609.Contig3_All	GAGAGAGAGAGAGAGA	GA(2*8)	1061	16	TGCCAAGTTTGTCTTAACCTTTGGTCTTTTTTTGGCT[GAGAGAGAGAGAGAGA]AACTAGACAGTTGGTTTGATTGCTAGTTGTGTTTGCTGACA	TGCCAAGTTTGTCTTAACCTTTG	60.535	TGTCAGCAAACACAACTAGCAAT	59.864	94
CL1612.Contig1_All	CTCTCTCTCTCTCTCTCTCT	CT(2*10)	272	20	ACTAATACAAAATGCCGGGAGATCAATC[CTCTCTCTCTCTCTCTCTCT]GTGGATTGAATATTAGGATTACATTCACACATCTGCTATAGCGAGATGATAATGTAACCTTCCGCAGTGGCAGTGATCATCCTTCACAACAAA	ACTAATACAAAATGCCGGGAGAT	60.108	TTTGTTGTGAAGGATGATCACTG	60.023	141
CL1612.Contig1_All	CTCTCTCTCTCTCTCTCTCT	CT(2*10)	272	20	ACTAATACAAAATGCCGGGAGATCAATC[CTCTCTCTCTCTCTCTCTCT]GTGGATTGAATATTAGGATTACATTCACACATCTGCTATAGCGAGATGATAATGTAACCTTCCGCAG	ACTAATACAAAATGCCGGGAGAT	60.108	CTGCGGAAGGTTACATTATCATC	59.877	115
CL1612.Contig1_All	CTCTCTCTCTCTCTCTCTCT	CT(2*10)	272	20	ACTAATACAAAATGCCGGGAGATCAATC[CTCTCTCTCTCTCTCTCTCT]GTGGATTGAATATTAGGATTACATTCACACATCTGCTATAGCGAGATGATAATGTAACCTTCCGCAGTGGCAGTGATCATCCTTCACAACAAATAACAGGCCACAGTT	ACTAATACAAAATGCCGGGAGAT	60.108	AACTGTGGCCTGTTATTTGTTGT	59.854	156
CL1612.Contig1_All	CTCTCTCTCTCTCTCTCTCT	CT(2*10)	272	20	ACTAATACAAAATGCCGGGAGATCAATC[CTCTCTCTCTCTCTCTCTCT]GTGGATTGAATATTAGGATTACATTCACACATCTGCTATAGCGAGATGATAATGTAACCTTCCGCAGTGGCAGTGATCATCCTTCACAACAAATAACAGGCCACAGTTGAT	ACTAATACAAAATGCCGGGAGAT	60.108	ATCAACTGTGGCCTGTTATTTGT	59.818	159
CL1612.Contig1_All	CTCTCTCTCTCTCTCTCTCT	CT(2*10)	272	20	ACTAATACAAAATGCCGGGAGATCAATC[CTCTCTCTCTCTCTCTCTCT]GTGGATTGAATATTAGGATTACATTCACACATCTGCTATAGCGAGATGATAATGTAACCTTCCGCAGTGGCAGTGATCATCCTTCACAACAAATAACAGGCCACAGTTGATT	ACTAATACAAAATGCCGGGAGAT	60.108	AATCAACTGTGGCCTGTTATTTG	60.282	160
CL1646.Contig2_All	CTCTCTCTCTCT	CT(2*6)	245	12	AATCGATTTAGGGCTTTTCACTCTTCCATTCTTCTTCACAAGAGAGAAAAACTACCCA[CTCTCTCTCTCT]CGTCCTTTCATCTTCTTTTTCTGCAACTCTATTGACACCCTTTCCTTTTTCAT	AATCGATTTAGGGCTTTTCACTC	59.988	ATGAAAAAGGAAAGGGTGTCAAT	60.102	123
CL1646.Contig2_All	CTCTCTCTCTCT	CT(2*6)	245	12	AATCGATTTAGGGCTTTTCACTCTTCCATTCTTCTTCACAAGAGAGAAAAACTACCCA[CTCTCTCTCTCT]CGTCCTTTCATCTTCTTTTTCTGCAACTCTATTGACACCCTTTCCTTTTTCA	AATCGATTTAGGGCTTTTCACTC	59.988	TGAAAAAGGAAAGGGTGTCAATA	59.865	122
CL1646.Contig2_All	CTCTCTCTCTCT	CT(2*6)	245	12	GAATCGATTTAGGGCTTTTCACTCTTCCATTCTTCTTCACAAGAGAGAAAAACTACCCA[CTCTCTCTCTCT]CGTCCTTTCATCTTCTTTTTCTGCAACTCTATTGACACCCTTTCCTTTTTCA	GAATCGATTTAGGGCTTTTCACT	59.988	TGAAAAAGGAAAGGGTGTCAATA	59.865	123
CL1646.Contig2_All	CTCTCTCTCTCT	CT(2*6)	245	12	AATCGATTTAGGGCTTTTCACTCTTCCATTCTTCTTCACAAGAGAGAAAAACTACCCA[CTCTCTCTCTCT]CGTCCTTTCATCTTCTTTTTCTGCAACTCTATTGACACCCT	AATCGATTTAGGGCTTTTCACTC	59.988	AGGGTGTCAATAGAGTTGCAGAA	60.178	111
CL1646.Contig2_All	CTCTCTCTCTCT	CT(2*6)	245	12	AATCGATTTAGGGCTTTTCACTCTTCCATTCTTCTTCACAAGAGAGAAAAACTACCCA[CTCTCTCTCTCT]CGTCCTTTCATCTTCTTTTTCTGCAACTCTATTGACACCCTT	AATCGATTTAGGGCTTTTCACTC	59.988	AAGGGTGTCAATAGAGTTGCAGA	60.178	112
CL1646.Contig4_All	GAGAGAGAGAGAGA	GA(2*7)	3353	14	ATGAAAAAGGAAAGGGTGTCAATAGAGTTGCAGAAAAAGAAGATGAAAGGAC[GAGAGAGAGAGAGA]GTGGGTAGTTTTTCTCTCTTGTGAAGAAGAATGGAAGAGTGAAAAGCCCTAAATCGATT	ATGAAAAAGGAAAGGGTGTCAAT	60.102	AATCGATTTAGGGCTTTTCACTC	59.988	125
CL1646.Contig4_All	GAGAGAGAGAGAGA	GA(2*7)	3353	14	TGAAAAAGGAAAGGGTGTCAATAGAGTTGCAGAAAAAGAAGATGAAAGGAC[GAGAGAGAGAGAGA]GTGGGTAGTTTTTCTCTCTTGTGAAGAAGAATGGAAGAGTGAAAAGCCCTAAATCGATT	TGAAAAAGGAAAGGGTGTCAATA	59.865	AATCGATTTAGGGCTTTTCACTC	59.988	124
CL1646.Contig4_All	GAGAGAGAGAGAGA	GA(2*7)	3353	14	TGAAAAAGGAAAGGGTGTCAATAGAGTTGCAGAAAAAGAAGATGAAAGGAC[GAGAGAGAGAGAGA]GTGGGTAGTTTTTCTCTCTTGTGAAGAAGAATGGAAGAGTGAAAAGCCCTAAATCGATTC	TGAAAAAGGAAAGGGTGTCAATA	59.865	GAATCGATTTAGGGCTTTTCACT	59.988	125
CL1646.Contig4_All	GAGAGAGAGAGAGA	GA(2*7)	3353	14	AGGGTGTCAATAGAGTTGCAGAAAAAGAAGATGAAAGGAC[GAGAGAGAGAGAGA]GTGGGTAGTTTTTCTCTCTTGTGAAGAAGAATGGAAGAGTGAAAAGCCCTAAATCGATT	AGGGTGTCAATAGAGTTGCAGAA	60.178	AATCGATTTAGGGCTTTTCACTC	59.988	113
CL1646.Contig4_All	GAGAGAGAGAGAGA	GA(2*7)	3353	14	AGGGTGTCAATAGAGTTGCAGAAAAAGAAGATGAAAGGAC[GAGAGAGAGAGAGA]GTGGGTAGTTTTTCTCTCTTGTGAAGAAGAATGGAAGAGTGAAAAGCCCTAAATCGATTC	AGGGTGTCAATAGAGTTGCAGAA	60.178	GAATCGATTTAGGGCTTTTCACT	59.988	114
CL1659.Contig1_All	CACACACACACACACACACACA	CA(2*11)	175	22	CTTGGTACTAGCATGGCAAATT[CACACACACACACACACACACA]TTTGGTTGTCAAACTTAGTTTCCATCAACCAGAACAATCAGATTATGATTTCCATTCTCAGTCCCTCTCCCCAAACTATCTCATACACCAA	CTTGGTACTAGCATGGCAAATTC	60.036	TTGGTGTATGAGATAGTTTGGGG	60.116	135
CL1659.Contig1_All	CACACACACACACACACACACA	CA(2*11)	175	22	CTTGGTACTAGCATGGCAAATT[CACACACACACACACACACACA]TTTGGTTGTCAAACTTAGTTTCCATCAACCAGAACAATCAGATT	CTTGGTACTAGCATGGCAAATTC	60.036	AATCTGATTGTTCTGGTTGATGG	60.235	88
CL1659.Contig1_All	CACACACACACACACACACACA	CA(2*11)	175	22	AGTCTTGGTACTAGCATGGCAAATT[CACACACACACACACACACACA]TTTGGTTGTCAAACTTAGTTTCCATCAACCAGAACAATCAGATTATGATTTCCATTCTCAGTCCCTCTCCCCAAACTATCTCATACACCAA	AGTCTTGGTACTAGCATGGCAAA	60.195	TTGGTGTATGAGATAGTTTGGGG	60.116	138
CL1659.Contig1_All	CACACACACACACACACACACA	CA(2*11)	175	22	AAGGTTTCCTGGAAGCAATTTACATTAGCTTACTGAAATACCAGATAAGCAAATTCAGTGAGTCTTGGTACTAGCATGGCAAATT[CACACACACACACACACACACA]TTTGGTTGTCAAACTTAGTTTCCATCAACCAGAACAATCAGATT	AAGGTTTCCTGGAAGCAATTTAC	59.9	AATCTGATTGTTCTGGTTGATGG	60.235	151
CL1659.Contig1_All	CACACACACACACACACACACA	CA(2*11)	175	22	AGTCTTGGTACTAGCATGGCAAATT[CACACACACACACACACACACA]TTTGGTTGTCAAACTTAGTTTCCATCAACCAGAACAATCAGATT	AGTCTTGGTACTAGCATGGCAAA	60.195	AATCTGATTGTTCTGGTTGATGG	60.235	91
CL1659.Contig4_All	TGTGTGTGTGTGTGTGTGTGTG	TG(2*11)	1475	22	AATCTGATTGTTCTGGTTGATGGAAACTAAGTTTGACAACCAAA[TGTGTGTGTGTGTGTGTGTGTG]AATTTTCAAGTGGATGAAATGGTTTGCCTCAGATCCAGGGAACTCTGGTGATTATGTGTAAAGTTCTTCTTCCTTTTTAGGGTTTCCCTCT	AATCTGATTGTTCTGGTTGATGG	60.235	AGAGGGAAACCCTAAAAAGGAAG	60.322	157
CL1659.Contig4_All	TGTGTGTGTGTGTGTGTGTGTG	TG(2*11)	1475	22	GAGAGGGACTGAGAATGGAAATCATAATCTGATTGTTCTGGTTGATGGAAACTAAGTTTGACAACCAAA[TGTGTGTGTGTGTGTGTGTGTG]AATTTTCAAGTGGATGAAATGGTTT	GAGAGGGACTGAGAATGGAAATC	60.441	AAACCATTTCATCCACTTGAAAA	59.745	116
CL1659.Contig4_All	TGTGTGTGTGTGTGTGTGTGTG	TG(2*11)	1475	22	GATTGTTCTGGTTGATGGAAACTAAGTTTGACAACCAAA[TGTGTGTGTGTGTGTGTGTGTG]AATTTTCAAGTGGATGAAATGGTTTGCCTCAGATCCAGGGAACTCTGGTGATTATGTGTAAAGTTCTTCTTCCTTTTTAGGGTTTCCCTCTGATTC	GATTGTTCTGGTTGATGGAAACT	59.384	GAATCAGAGGGAAACCCTAAAAA	59.842	157
CL1659.Contig4_All	TGTGTGTGTGTGTGTGTGTGTG	TG(2*11)	1475	22	AATCTGATTGTTCTGGTTGATGGAAACTAAGTTTGACAACCAAA[TGTGTGTGTGTGTGTGTGTGTG]AATTTTCAAGTGGATGAAATGGTTTGCCTCAGATCCAGGGAACTCTGGTGATTATGTGTAAAGTTCTTCTTCCTTTTTAGGGTTTCCC	AATCTGATTGTTCTGGTTGATGG	60.235	GGGAAACCCTAAAAAGGAAGAAG	60.631	154
CL1659.Contig4_All	TGTGTGTGTGTGTGTGTGTGTG	TG(2*11)	1475	22	TATGAGATAGTTTGGGGAGAGGGACTGAGAATGGAAATCATAATCTGATTGTTCTGGTTGATGGAAACTAAGTTTGACAACCAAA[TGTGTGTGTGTGTGTGTGTGTG]AATTTTCAAGTGGATGAAATGGTTT	TATGAGATAGTTTGGGGAGAGGG	60.662	AAACCATTTCATCCACTTGAAAA	59.745	132
CL169.Contig3_All	AGAGAGAGAGAG	AG(2*6)	280	12	CCTCACATACCAACTCAAAGGAACA[AGAGAGAGAGAG]ATCCTCACCCCCGCCCCCTTTCTAGGGTCCCCTCTTCTTGGTCGTAGCTGTAA	CCTCACATACCAACTCAAAGGAA	60.391	TTACAGCTACGACCAAGAAGAGG	59.955	90
CL169.Contig3_All	AGAGAGAGAGAG	AG(2*6)	280	12	TCACATACCAACTCAAAGGAACA[AGAGAGAGAGAG]ATCCTCACCCCCGCCCCCTTTCTAGGGTCCCCTCTTCTTGGTCGTAGCTGTAA	TCACATACCAACTCAAAGGAACA	59.526	TTACAGCTACGACCAAGAAGAGG	59.955	88
CL169.Contig3_All	AGAGAGAGAGAG	AG(2*6)	280	12	CTCTCAACACACCCCTCACATACCAACTCAAAGGAACA[AGAGAGAGAGAG]ATCCTCACCCCCGCCCCCTTTCTAGGGTCCCCTCTTCTTGGTCGTAGCTGTAA	CTCTCAACACACCCCTCACATAC	60.842	TTACAGCTACGACCAAGAAGAGG	59.955	103
CL169.Contig3_All	AGAGAGAGAGAG	AG(2*6)	280	12	CACATACCAACTCAAAGGAACA[AGAGAGAGAGAG]ATCCTCACCCCCGCCCCCTTTCTAGGGTCCCCTCTTCTTGGTCGTAGCTGTAA	CACATACCAACTCAAAGGAACAA	59.051	TTACAGCTACGACCAAGAAGAGG	59.955	87
CL169.Contig3_All	AGAGAGAGAGAG	AG(2*6)	280	12	CTCTCAACACACCCCTCACATACCAACTCAAAGGAACA[AGAGAGAGAGAG]ATCCTCACCCCCGCCCCCTTTCTAGGGTCCCCTCTTCTTGGTCGTAGCTGTAA	CTCTCAACACACCCCTCACATA	60.028	TTACAGCTACGACCAAGAAGAGG	59.955	103
CL1704.Contig4_All	AGAGAGAGAGAGAGAGAG	AG(2*9)	1792	18	GTTTTCGGATCATTTCTCAGTTGACAT[AGAGAGAGAGAGAGAGAG]AAAGAAAGAGTTTGCAGCAAACATAACTCTTTCATTTCCTTTCTAAACTTGTGGACTGGGATAATTAAAGAGTGATATCAGAAAGTGAGAAAGAGTGCCTTTGAACTGTG	GTTTTCGGATCATTTCTCAGTTG	59.994	CACAGTTCAAAGGCACTCTTTCT	59.971	155
CL1704.Contig4_All	AGAGAGAGAGAGAGAGAG	AG(2*9)	1792	18	GTTTTCGGATCATTTCTCAGTTGACAT[AGAGAGAGAGAGAGAGAG]AAAGAAAGAGTTTGCAGCAAACATAACTCTTTCATTTCCTTTCTAAACTTGTGGACTGGGATAATTAAAGAGTGATATCAGAAAGTGAGAAAGAGTGCCT	GTTTTCGGATCATTTCTCAGTTG	59.994	AGGCACTCTTTCTCACTTTCTGA	59.69	145
CL1704.Contig4_All	AGAGAGAGAGAGAGAGAG	AG(2*9)	1792	18	CTAGGGTTTTCGGATCATTTCTCAGTTGACAT[AGAGAGAGAGAGAGAGAG]AAAGAAAGAGTTTGCAGCAAACATAACTCTTTCATTTCCTTTCTAAACTTGTGGACTGGGATAATTAAAGAGTGATATCAGAAAGTGAGAAAGAGTGCCTTTGAACTGTG	CTAGGGTTTTCGGATCATTTCTC	60.308	CACAGTTCAAAGGCACTCTTTCT	59.971	160
CL1704.Contig4_All	AGAGAGAGAGAGAGAGAG	AG(2*9)	1792	18	ATGTCTAGGGTTTTCGGATCATTTCTCAGTTGACAT[AGAGAGAGAGAGAGAGAG]AAAGAAAGAGTTTGCAGCAAACATAACTCTTTCATTTCCTTTCTAAACTTGTGGACTGGGATAATTAAAGAGTGATATCAGAAAGTGAGAAAGAGTGCCT	ATGTCTAGGGTTTTCGGATCATT	60.089	AGGCACTCTTTCTCACTTTCTGA	59.69	154
CL1704.Contig4_All	AGAGAGAGAGAGAGAGAG	AG(2*9)	1792	18	ATGTCTAGGGTTTTCGGATCATTTCTCAGTTGACAT[AGAGAGAGAGAGAGAGAG]AAAGAAAGAGTTTGCAGCAAACATAACTCTTTCATTTCCTTTCTAAACTTGTGGACTGG	ATGTCTAGGGTTTTCGGATCATT	60.089	CCAGTCCACAAGTTTAGAAAGGA	59.677	113
CL1708.Contig1_All	GAGAGAGAGAGAGAGAGAGA	GA(2*10)	2154	20	ATTCCATTGTTGAATGACTTGGAGC[GAGAGAGAGAGAGAGAGAGA]AGATGATAGAAGAAAGAAGGGGAGGAGCTCCTTATGGAGTGCTACTAATGGTGGTGGTAGGGATAGTG	ATTCCATTGTTGAATGACTTGGA	60.587	CACTATCCCTACCACCACCATTA	60.008	113
CL1708.Contig1_All	GAGAGAGAGAGAGAGAGAGA	GA(2*10)	2154	20	GATTCCATTGTTGAATGACTTGGAGC[GAGAGAGAGAGAGAGAGAGA]AGATGATAGAAGAAAGAAGGGGAGGAGCTCCTTATGGAGTGCTACTAATGGTGGTGGTAGGGATAGTG	GATTCCATTGTTGAATGACTTGG	60.587	CACTATCCCTACCACCACCATTA	60.008	114
CL1708.Contig1_All	GAGAGAGAGAGAGAGAGAGA	GA(2*10)	2154	20	GGATTCCATTGTTGAATGACTTGGAGC[GAGAGAGAGAGAGAGAGAGA]AGATGATAGAAGAAAGAAGGGGAGGAGCTCCTTATGGAGTGCTACTAATGGTGGTGGTAGGGATAGTG	GGATTCCATTGTTGAATGACTTG	60.587	CACTATCCCTACCACCACCATTA	60.008	115
CL1708.Contig1_All	GAGAGAGAGAGAGAGAGAGA	GA(2*10)	2154	20	ATTCCATTGTTGAATGACTTGGAGC[GAGAGAGAGAGAGAGAGAGA]AGATGATAGAAGAAAGAAGGGGAGGAGCTCCTTATGGAGTGCTACTAATGGTGGTGGTAGGGATAGTGTTAGGGTTACCATTCCTGGTAGGAGATCCAAGAGAAGCCAT	ATTCCATTGTTGAATGACTTGGA	60.587	ATGGCTTCTCTTGGATCTCCTAC	60.109	154
CL1708.Contig1_All	GAGAGAGAGAGAGAGAGAGA	GA(2*10)	2154	20	GATTCCATTGTTGAATGACTTGGAGC[GAGAGAGAGAGAGAGAGAGA]AGATGATAGAAGAAAGAAGGGGAGGAGCTCCTTATGGAGTGCTACTAATGGTGGTGGTAGGGATAGTGTTAGGGTTACCATTCCTGGTAGGAGATCCAAGAGAAGCCAT	GATTCCATTGTTGAATGACTTGG	60.587	ATGGCTTCTCTTGGATCTCCTAC	60.109	155
CL1711.Contig2_All	ATATATATATAT	AT(2*6)	407	12	ACCCAAAAATTCCCAAAAGTAAAAA[ATATATATATAT]AAATTAAATTTAATAGAAAGAAAACTTTGATTTCTTAACGAAAGAACCCAATCCAAAACCTTCAACTCCATCTA	ACCCAAAAATTCCCAAAAGTAAA	59.979	TAGATGGAGTTGAAGGTTTTGGA	59.987	111
CL1711.Contig2_All	ATATATATATAT	AT(2*6)	407	12	AGACCCAAAAATTCCCAAAAGTAAAAA[ATATATATATAT]AAATTAAATTTAATAGAAAGAAAACTTTGATTTCTTAACGAAAGAACCCAATCCAAAACCTTCAACTCCATCTA	AGACCCAAAAATTCCCAAAAGTA	60.095	TAGATGGAGTTGAAGGTTTTGGA	59.987	113
CL1711.Contig2_All	ATATATATATAT	AT(2*6)	407	12	ACCCAAAAATTCCCAAAAGTAAAAA[ATATATATATAT]AAATTAAATTTAATAGAAAGAAAACTTTGATTTCTTAACGAAAGAACCCAATCCAAAACCTTCAACTCCATCTATGTGATGTTGCTGA	ACCCAAAAATTCCCAAAAGTAAA	59.979	TCAGCAACATCACATAGATGGAG	60.147	125
CL1711.Contig2_All	ATATATATATAT	AT(2*6)	407	12	AGACCCAAAAATTCCCAAAAGTAAAAA[ATATATATATAT]AAATTAAATTTAATAGAAAGAAAACTTTGATTTCTTAACGAAAGAACCCAATCCAAAACCTTCAACTCCATCTATGTGATGTTGCTGA	AGACCCAAAAATTCCCAAAAGTA	60.095	TCAGCAACATCACATAGATGGAG	60.147	127
CL1711.Contig2_All	ATATATATATAT	AT(2*6)	407	12	ACCCAAAAATTCCCAAAAGTAAAAA[ATATATATATAT]AAATTAAATTTAATAGAAAGAAAACTTTGATTTCTTAACGAAAGAACCCAATCCAAAACCTTCAACTCCATCT	ACCCAAAAATTCCCAAAAGTAAA	59.979	AGATGGAGTTGAAGGTTTTGGAT	60.229	110
CL1716.Contig1_All	GAGAGAGAGAGA	GA(2*6)	1227	12	CCAACACAAGCTTTTAGACTTCGCTCTACAACTCAAGAAGAATTCTGCTGCGGAATAGAGGAAGAAGG[GAGAGAGAGAGA]GTACTAGTCTTCAATTTCAGGTCATGTAGTAGGGAGTTGG	CCAACACAAGCTTTTAGACTTCG	60.326	CCAACTCCCTACTACATGACCTG	59.929	120
CL1716.Contig1_All	GAGAGAGAGAGA	GA(2*6)	1227	12	CAACACAAGCTTTTAGACTTCGCTCTACAACTCAAGAAGAATTCTGCTGCGGAATAGAGGAAGAAGG[GAGAGAGAGAGA]GTACTAGTCTTCAATTTCAGGTCATGTAGTAGGGAGTTGG	CAACACAAGCTTTTAGACTTCGC	60.458	CCAACTCCCTACTACATGACCTG	59.929	119
CL1716.Contig1_All	GAGAGAGAGAGA	GA(2*6)	1227	12	CACAAGCTTTTAGACTTCGCTCTACAACTCAAGAAGAATTCTGCTGCGGAATAGAGGAAGAAGG[GAGAGAGAGAGA]GTACTAGTCTTCAATTTCAGGTCATGTAGTAGGGAGTTGG	CACAAGCTTTTAGACTTCGCTCT	59.399	CCAACTCCCTACTACATGACCTG	59.929	116
CL1716.Contig1_All	GAGAGAGAGAGA	GA(2*6)	1227	12	CCTGACCAACACAAGCTTTTAGACTTCGCTCTACAACTCAAGAAGAATTCTGCTGCGGAATAGAGGAAGAAGG[GAGAGAGAGAGA]GTACTAGTCTTCAATTTCAGGTCATGTAGTAGGGAGTTGG	CCTGACCAACACAAGCTTTTAGA	60.676	CCAACTCCCTACTACATGACCTG	59.929	125
CL1716.Contig1_All	GAGAGAGAGAGA	GA(2*6)	1227	12	ACACAAGCTTTTAGACTTCGCTCTACAACTCAAGAAGAATTCTGCTGCGGAATAGAGGAAGAAGG[GAGAGAGAGAGA]GTACTAGTCTTCAATTTCAGGTCATGTAGTAGGGAGTTGG	ACACAAGCTTTTAGACTTCGCTC	59.274	CCAACTCCCTACTACATGACCTG	59.929	117
CL1720.Contig4_All	GAGAGAGAGAGAGAGA	GA(2*8)	284	16	GAATGGTCTGCAATTTTGAGTTCCAACTTGTAAGGTTGCTAGAGCTCTGTAGCTGGGGAAGTCGAATCAGTGCTGGCTCTGCCTCTGCCTCTGCCTCTG[GAGAGAGAGAGAGAGA]CATAGCTGTGGAAGTATAATTTGGAATTTTTAAGGGGCGAATGA	GAATGGTCTGCAATTTTGAGTTC	60	TCATTCGCCCCTTAAAAATTC	60.261	159
CL1720.Contig4_All	GAGAGAGAGAGAGAGA	GA(2*8)	284	16	GAATGGTCTGCAATTTTGAGTTCCAACTTGTAAGGTTGCTAGAGCTCTGTAGCTGGGGAAGTCGAATCAGTGCTGGCTCTGCCTCTGCCTCTGCCTCTG[GAGAGAGAGAGAGAGA]CATAGCTGTGGAAGTATAATTTGGAATTTTTAAGGGGCGAATGAA	GAATGGTCTGCAATTTTGAGTTC	60	TTCATTCGCCCCTTAAAAATTC	61.393	160
CL1720.Contig4_All	GAGAGAGAGAGAGAGA	GA(2*8)	284	16	TAGAGCTCTGTAGCTGGGGAAGTCGAATCAGTGCTGGCTCTGCCTCTGCCTCTGCCTCTG[GAGAGAGAGAGAGAGA]CATAGCTGTGGAAGTATAATTTGGAATTTTTAAGGGGCGAATGAAG	TAGAGCTCTGTAGCTGGGGAAGT	60.908	CTTCATTCGCCCCTTAAAAATTC	62.129	122
CL1720.Contig4_All	GAGAGAGAGAGAGAGA	GA(2*8)	284	16	GAATGGTCTGCAATTTTGAGTTCCAACTTGTAAGGTTGCTAGAGCTCTGTAGCTGGGGAAGTCGAATCAGTGCTGGCTCTGCCTCTGCCTCTGCCTCTG[GAGAGAGAGAGAGAGA]CATAGCTGTGGAAGTATAATTTGGAATTTT	GAATGGTCTGCAATTTTGAGTTC	60	AAAATTCCAAATTATACTTCCACAGC	60.038	145
CL1720.Contig4_All	GAGAGAGAGAGAGAGA	GA(2*8)	284	16	GAATGGTCTGCAATTTTGAGTTCCAACTTGTAAGGTTGCTAGAGCTCTGTAGCTGGGGAAGTCGAATCAGTGCTGGCTCTGCCTCTGCCTCTGCCTCTG[GAGAGAGAGAGAGAGA]CATAGCTGTGGAAGTATAATTTGGAATTT	GAATGGTCTGCAATTTTGAGTTC	60	AAATTCCAAATTATACTTCCACAGC	58.959	144
CL1722.Contig1_All	AGAGAGAGAGAGAGAG	AG(2*8)	453	16	GCTCATTGTGAAGAGGAAGAAGAAGAGAC[AGAGAGAGAGAGAGAG]ACAAGAAAGGAGGCGAAGAAGTGTAGAGGAGAAGATCGGATCAGCCCAGATCTTTAAATTATTTGGAGTGAATCTTCGTATCAAGGTTCGATTTAATGGGTGATT	GCTCATTGTGAAGAGGAAGAAGA	60.012	AATCACCCATTAAATCGAACCTT	59.968	150
CL1722.Contig1_All	AGAGAGAGAGAGAGAG	AG(2*8)	453	16	GAGCTCATTGTGAAGAGGAAGAAGAAGAGAC[AGAGAGAGAGAGAGAG]ACAAGAAAGGAGGCGAAGAAGTGTAGAGGAGAAGATCGGATCAGCCCAGATCTTTAAATTATTTGGAGTGAATCTTCGTATCAAGGTTCGATTTAATGGGTGATT	GAGCTCATTGTGAAGAGGAAGAA	60.012	AATCACCCATTAAATCGAACCTT	59.968	152
CL1722.Contig1_All	AGAGAGAGAGAGAGAG	AG(2*8)	453	16	GCTCATTGTGAAGAGGAAGAAGAAGAGAC[AGAGAGAGAGAGAGAG]ACAAGAAAGGAGGCGAAGAAGTGTAGAGGAGAAGATCGGATCAGCCCAGATCTTTAAATTATTTGGAGTGAATCTTCGTATCAAGGTTCGATTTAATGG	GCTCATTGTGAAGAGGAAGAAGA	60.012	CCATTAAATCGAACCTTGATACG	59.755	144
CL1722.Contig1_All	AGAGAGAGAGAGAGAG	AG(2*8)	453	16	GAGCTCATTGTGAAGAGGAAGAAGAAGAGAC[AGAGAGAGAGAGAGAG]ACAAGAAAGGAGGCGAAGAAGTGTAGAGGAGAAGATCGGATCAGCCCAGATCTTTAAATTATTTGGAGTGAATCTTCGTATCAAGGTTCGATTTAATGG	GAGCTCATTGTGAAGAGGAAGAA	60.012	CCATTAAATCGAACCTTGATACG	59.755	146
CL1722.Contig1_All	AGAGAGAGAGAGAGAG	AG(2*8)	453	16	ATTGAGCTCATTGTGAAGAGGAAGAAGAAGAGAC[AGAGAGAGAGAGAGAG]ACAAGAAAGGAGGCGAAGAAGTGTAGAGGAGAAGATCGGATCAGCCCAGATCTTTAAATTATTTGGAGTGAATCTTCGTATCAAGGTTCGATTTAATGGGTGATT	ATTGAGCTCATTGTGAAGAGGAA	60.256	AATCACCCATTAAATCGAACCTT	59.968	155
CL1780.Contig1_All	CTCTCTCTCTCT	CT(2*6)	1534	12	ACAAAGAAGCTCGCACTTTTAACCCCTGGAGATGGCAGCAGGTGATCTGATCTTCCCCTTCCCTGGGCTCC[CTCTCTCTCTCT]ATCTGGTATCAAGTTTGTTTTTAATGAAAAAAAAAATGTGTATTATGTGATTGAAAACAGAGCAATTCG	ACAAAGAAGCTCGCACTTTTAAC	59.174	CGAATTGCTCTGTTTTCAATCAC	60.999	152
CL1780.Contig1_All	CTCTCTCTCTCT	CT(2*6)	1534	12	AGGTGATCTGATCTTCCCCTTCCCTGGGCTCC[CTCTCTCTCTCT]ATCTGGTATCAAGTTTGTTTTTAATGAAAAAAAAAATGTGTATTATGTGATTGAAAACAGAGCAATTCGGGTTCACTGGGAGGGGGAAGCACAGGAACAGGAAATACATTC	AGGTGATCTGATCTTCCCCTTC	60.816	GAATGTATTTCCTGTTCCTGTGC	59.891	155
CL1780.Contig1_All	CTCTCTCTCTCT	CT(2*6)	1534	12	AGTCCACTACAAAGAAGCTCGCACTTTTAACCCCTGGAGATGGCAGCAGGTGATCTGATCTTCCCCTTCCCTGGGCTCC[CTCTCTCTCTCT]ATCTGGTATCAAGTTTGTTTTTAATGAAAAAAAAAATGTGTATTATGTGATTGAAAACAGAGCAATTCG	AGTCCACTACAAAGAAGCTCGC	60.082	CGAATTGCTCTGTTTTCAATCAC	60.999	160
CL1780.Contig1_All	CTCTCTCTCTCT	CT(2*6)	1534	12	AGGTGATCTGATCTTCCCCTTCCCTGGGCTCC[CTCTCTCTCTCT]ATCTGGTATCAAGTTTGTTTTTAATGAAAAAAAAAATGTGTATTATGTGATTGAAAACAGAGCAATTCGGGTTCACTGGGAGGGGGAAGCACAGGAACAGGAAATACATTCACACC	AGGTGATCTGATCTTCCCCTTC	60.816	GGTGTGAATGTATTTCCTGTTCC	59.628	160
CL1780.Contig1_All	CTCTCTCTCTCT	CT(2*6)	1534	12	GTGATCTGATCTTCCCCTTCCCTGGGCTCC[CTCTCTCTCTCT]ATCTGGTATCAAGTTTGTTTTTAATGAAAAAAAAAATGTGTATTATGTGATTGAAAACAGAGCAATTCGGGTTCACTGGGAGGGGGAAGCACAGGAACAGGAAATACATTC	GTGATCTGATCTTCCCCTTCC	59.888	GAATGTATTTCCTGTTCCTGTGC	59.891	153
CL1791.Contig1_All	GAGAGAGAGAGAGAGA	GA(2*8)	193	16	CTACTTGATTTGCACTTGCCTCTAAAGCAGCAAAAGAAAGGGTAAGACGAAACCAAAAAGGGAAATCAAAT[GAGAGAGAGAGAGAGA]GGCCTCTTTATGAAGACCGACCATGTACAAACACT	CTACTTGATTTGCACTTGCCTCT	59.961	AGTGTTTGTACATGGTCGGTCTT	59.846	122
CL1791.Contig1_All	GAGAGAGAGAGAGAGA	GA(2*8)	193	16	CTACTTGATTTGCACTTGCCTCTAAAGCAGCAAAAGAAAGGGTAAGACGAAACCAAAAAGGGAAATCAAAT[GAGAGAGAGAGAGAGA]GGCCTCTTTATGAAGACCGACCATGTACAAAC	CTACTTGATTTGCACTTGCCTCT	59.961	GTTTGTACATGGTCGGTCTTCAT	60.165	119
CL1791.Contig1_All	GAGAGAGAGAGAGAGA	GA(2*8)	193	16	AAGGGTAAGACGAAACCAAAAAGGGAAATCAAAT[GAGAGAGAGAGAGAGA]GGCCTCTTTATGAAGACCGACCATGTACAAACACT	AAGGGTAAGACGAAACCAAAAAG	59.927	AGTGTTTGTACATGGTCGGTCTT	59.846	85
CL1791.Contig1_All	GAGAGAGAGAGAGAGA	GA(2*8)	193	16	AAGGGTAAGACGAAACCAAAAAGGGAAATCAAAT[GAGAGAGAGAGAGAGA]GGCCTCTTTATGAAGACCGACCATGTACAAAC	AAGGGTAAGACGAAACCAAAAAG	59.927	GTTTGTACATGGTCGGTCTTCAT	60.165	82
CL1791.Contig1_All	GAGAGAGAGAGAGAGA	GA(2*8)	193	16	CTACTTGATTTGCACTTGCCTCTAAAGCAGCAAAAGAAAGGGTAAGACGAAACCAAAAAGGGAAATCAAAT[GAGAGAGAGAGAGAGA]GGCCTCTTTATGAAGACCGACCATGTACAAACACTCACCCAGGGATGAACTGTGCAATTAAT	CTACTTGATTTGCACTTGCCTCT	59.961	ATTAATTGCACAGTTCATCCCTG	60.25	149
CL1805.Contig1_All	AGAGAGAGAGAGAG	AG(2*7)	346	14	TGCGGATTCTCAGATTTAACATTACCCCCATAA[AGAGAGAGAGAGAG]ATAGTTAGGCTTTTGACTTCTTCCCTTTGGCTTCTGGAGTTGGGCTAGTTTGGAAAAGAAT	TGCGGATTCTCAGATTTAACATT	59.983	ATTCTTTTCCAAACTAGCCCAAC	59.9	108
CL1805.Contig1_All	AGAGAGAGAGAGAG	AG(2*7)	346	14	AATGCGGATTCTCAGATTTAACATTACCCCCATAA[AGAGAGAGAGAGAG]ATAGTTAGGCTTTTGACTTCTTCCCTTTGGCTTCTGGAGTTGGGCTAGTTTGGAAAAGAAT	AATGCGGATTCTCAGATTTAACA	59.983	ATTCTTTTCCAAACTAGCCCAAC	59.9	110
CL1805.Contig1_All	AGAGAGAGAGAGAG	AG(2*7)	346	14	TCACAAATAATTTAGGCAGGCATTTTGTTTCCATTGGAAAGCACCAAATGCGGATTCTCAGATTTAACATTACCCCCATAA[AGAGAGAGAGAGAG]ATAGTTAGGCTTTTGACTTCTTCCCTTTGGCTTCTGGAGTTGGGCTAGTTTGGAAAAGAAT	TCACAAATAATTTAGGCAGGCAT	59.884	ATTCTTTTCCAAACTAGCCCAAC	59.9	156
CL1805.Contig1_All	AGAGAGAGAGAGAG	AG(2*7)	346	14	ATCACAAATAATTTAGGCAGGCATTTTGTTTCCATTGGAAAGCACCAAATGCGGATTCTCAGATTTAACATTACCCCCATAA[AGAGAGAGAGAGAG]ATAGTTAGGCTTTTGACTTCTTCCCTTTGGCTTCTGGAGTTGGGCTAGTTTGGAAAAGAAT	ATCACAAATAATTTAGGCAGGCA	59.884	ATTCTTTTCCAAACTAGCCCAAC	59.9	157
CL1805.Contig1_All	AGAGAGAGAGAGAG	AG(2*7)	346	14	CATCACAAATAATTTAGGCAGGCATTTTGTTTCCATTGGAAAGCACCAAATGCGGATTCTCAGATTTAACATTACCCCCATAA[AGAGAGAGAGAGAG]ATAGTTAGGCTTTTGACTTCTTCCCTTTGGCTTCTGGAGTTGGGCTAGTTTGGAAAAGAAT	CATCACAAATAATTTAGGCAGGC	59.884	ATTCTTTTCCAAACTAGCCCAAC	59.9	158
CL1818.Contig5_All	GAGAGAGAGAGAGA	GA(2*7)	248	14	CGTTGTCTGATTCATGGATGTCTTATATTCAACTTCGAACGTCACTCGCGCAGAGAGCGTGAGCTGTGAGCGAGATTGGAAGCGATGGAGAGAGCTCACTGAGT[GAGAGAGAGAGAGA]CACAGACGGAGGAGGAAGAGTGAGCAAGAGAAAGTG	CGTTGTCTGATTCATGGATGTCT	61.309	CACTTTCTCTTGCTCACTCTTCC	59.69	154
CL1818.Contig5_All	GAGAGAGAGAGAGA	GA(2*7)	248	14	CGTTGTCTGATTCATGGATGTCTTATATTCAACTTCGAACGTCACTCGCGCAGAGAGCGTGAGCTGTGAGCGAGATTGGAAGCGATGGAGAGAGCTCACTGAGT[GAGAGAGAGAGAGA]CACAGACGGAGGAGGAAGAGTGAGCAAGAGAAAGTG	CGTTGTCTGATTCATGGATGTC	60.384	CACTTTCTCTTGCTCACTCTTCC	59.69	154
CL1818.Contig5_All	GAGAGAGAGAGAGA	GA(2*7)	248	14	TCGTTGTCTGATTCATGGATGTCTTATATTCAACTTCGAACGTCACTCGCGCAGAGAGCGTGAGCTGTGAGCGAGATTGGAAGCGATGGAGAGAGCTCACTGAGT[GAGAGAGAGAGAGA]CACAGACGGAGGAGGAAGAGTGAGCAAGAGAAAGTG	TCGTTGTCTGATTCATGGATGT	60.384	CACTTTCTCTTGCTCACTCTTCC	59.69	155
CL1818.Contig5_All	GAGAGAGAGAGAGA	GA(2*7)	248	14	TATTCAACTTCGAACGTCACTCGCGCAGAGAGCGTGAGCTGTGAGCGAGATTGGAAGCGATGGAGAGAGCTCACTGAGT[GAGAGAGAGAGAGA]CACAGACGGAGGAGGAAGAGTGAGCAAGAGAAAGTG	TATTCAACTTCGAACGTCACTCG	61.533	CACTTTCTCTTGCTCACTCTTCC	59.69	129
CL1818.Contig5_All	GAGAGAGAGAGAGA	GA(2*7)	248	14	TTCGTTGTCTGATTCATGGATGTCTTATATTCAACTTCGAACGTCACTCGCGCAGAGAGCGTGAGCTGTGAGCGAGATTGGAAGCGATGGAGAGAGCTCACTGAGT[GAGAGAGAGAGAGA]CACAGACGGAGGAGGAAGAGTGAGCAAGAGAAAGTG	TTCGTTGTCTGATTCATGGATGT	61.666	CACTTTCTCTTGCTCACTCTTCC	59.69	156
CL1829.Contig3_All	AGAGAGAGAGAGAGAGAGAG	AG(2*10)	1667	20	TAAGATCAGTAAGCGGAGATCCATTTCAGAA[AGAGAGAGAGAGAGAGAGAG]TATGAGAATGTCTCCGTCGTCGGTAACTTGGATCGCTCTTCTCT	TAAGATCAGTAAGCGGAGATCCA	60.23	AGAGAAGAGCGATCCAAGTTACC	60.268	95
CL1829.Contig3_All	AGAGAGAGAGAGAGAGAGAG	AG(2*10)	1667	20	AGATCAGTAAGCGGAGATCCATTTCAGAA[AGAGAGAGAGAGAGAGAGAG]TATGAGAATGTCTCCGTCGTCGGTAACTTGGATCGCTCTTCTCT	AGATCAGTAAGCGGAGATCCATT	60.468	AGAGAAGAGCGATCCAAGTTACC	60.268	93
CL1829.Contig3_All	AGAGAGAGAGAGAGAGAGAG	AG(2*10)	1667	20	AAGATCAGTAAGCGGAGATCCATTTCAGAA[AGAGAGAGAGAGAGAGAGAG]TATGAGAATGTCTCCGTCGTCGGTAACTTGGATCGCTCTTCTCT	AAGATCAGTAAGCGGAGATCCAT	60.468	AGAGAAGAGCGATCCAAGTTACC	60.268	94
CL1829.Contig3_All	AGAGAGAGAGAGAGAGAGAG	AG(2*10)	1667	20	TAAGATCAGTAAGCGGAGATCCATTTCAGAA[AGAGAGAGAGAGAGAGAGAG]TATGAGAATGTCTCCGTCGTCGGTAACTTGGATCGCTCTTCTCTTATTCTTCCTTCAGCTCG	TAAGATCAGTAAGCGGAGATCCA	60.23	CGAGCTGAAGGAAGAATAAGAGA	59.295	113
CL1829.Contig3_All	AGAGAGAGAGAGAGAGAGAG	AG(2*10)	1667	20	AGACGATCGAACCGCTACTACTTTCCGCCCTAATTTGCACACAGAGAATAGAAATTAAGATCAGTAAGCGGAGATCCATTTCAGAA[AGAGAGAGAGAGAGAGAGAG]TATGAGAATGTCTCCGTCGTCGGTAACTTGGATCGCTCTTCTCT	AGACGATCGAACCGCTACTACTT	60.668	AGAGAAGAGCGATCCAAGTTACC	60.268	150
CL1849.Contig1_All	CTCTCTCTCTCT	CT(2*6)	661	12	AAGGCTTTATGAGAGGGAGAAGAGCTGGAGATGGGGAGTGCTGGACCCCAACCCACTCC[CTCTCTCTCTCT]TTAAAGACACAAATTGAAGATTGACATGATAAGTCCACATCCAA	AAGGCTTTATGAGAGGGAGAAGA	59.874	TTGGATGTGGACTTATCATGTCA	60.242	115
CL1849.Contig1_All	CTCTCTCTCTCT	CT(2*6)	661	12	AAGGCTTTATGAGAGGGAGAAGAGCTGGAGATGGGGAGTGCTGGACCCCAACCCACTCC[CTCTCTCTCTCT]TTAAAGACACAAATTGAAGATTGACATGATAAGTCCACATCCAAATGTG	AAGGCTTTATGAGAGGGAGAAGA	59.874	CACATTTGGATGTGGACTTATCA	59.738	120
CL1849.Contig1_All	CTCTCTCTCTCT	CT(2*6)	661	12	AAGGCTTTATGAGAGGGAGAAGAGCTGGAGATGGGGAGTGCTGGACCCCAACCCACTCC[CTCTCTCTCTCT]TTAAAGACACAAATTGAAGATTGACATGATAAGTCCACATCCAAATGTGG	AAGGCTTTATGAGAGGGAGAAGA	59.874	CCACATTTGGATGTGGACTTATC	60.477	121
CL1849.Contig1_All	CTCTCTCTCTCT	CT(2*6)	661	12	AGGCTTTATGAGAGGGAGAAGAGCTGGAGATGGGGAGTGCTGGACCCCAACCCACTCC[CTCTCTCTCTCT]TTAAAGACACAAATTGAAGATTGACATGATAAGTCCACATCCAA	AGGCTTTATGAGAGGGAGAAGAG	59.538	TTGGATGTGGACTTATCATGTCA	60.242	114
CL1849.Contig1_All	CTCTCTCTCTCT	CT(2*6)	661	12	AGGCTTTATGAGAGGGAGAAGAGCTGGAGATGGGGAGTGCTGGACCCCAACCCACTCC[CTCTCTCTCTCT]TTAAAGACACAAATTGAAGATTGACATGATAAGTCCACATCCAAATGTG	AGGCTTTATGAGAGGGAGAAGAG	59.538	CACATTTGGATGTGGACTTATCA	59.738	119
CL1869.Contig4_All	GAGAGAGAGAGA	GA(2*6)	330	12	TATCCATTTCAGAGAGGTTGCATGATGCGGTTTGATTTGCAGTGAGGTGCGTGTTGAGGACTTGGAGACACTTGACTACTTTGATAATCTGATG[GAGAGAGAGAGA]TTCACAGAACAGGCTGATGCAGTTACTTT	TATCCATTTCAGAGAGGTTGCAT	59.979	AAAGTAACTGCATCAGCCTGTTC	59.839	135
CL1870.Contig4_All	AGAGAGAGAGAG	AG(2*6)	969	12	TGAGTTGCATGATCTTATTGTGGATGTACATGAGAAAATGCAAGTTCCCCCTGTGTAGGAATCATGTCACTTATCCATTCTCCCCCACCA[AGAGAGAGAGAG]GGGATTTGTCCTCTCTACTAAATGGTTGGAAGAGGTACAGCT	TGAGTTGCATGATCTTATTGTGG	60.011	AGCTGTACCTCTTCCAACCATTT	60.404	144
CL1870.Contig4_All	AGAGAGAGAGAG	AG(2*6)	969	12	TCCCTGAGTTGCATGATCTTATTGTGGATGTACATGAGAAAATGCAAGTTCCCCCTGTGTAGGAATCATGTCACTTATCCATTCTCCCCCACCA[AGAGAGAGAGAG]GGGATTTGTCCTCTCTACTAAATGGTTGGAAGAGGTACAGCT	TCCCTGAGTTGCATGATCTTATT	59.979	AGCTGTACCTCTTCCAACCATTT	60.404	148
CL1870.Contig4_All	AGAGAGAGAGAG	AG(2*6)	969	12	TTCCCTGAGTTGCATGATCTTATTGTGGATGTACATGAGAAAATGCAAGTTCCCCCTGTGTAGGAATCATGTCACTTATCCATTCTCCCCCACCA[AGAGAGAGAGAG]GGGATTTGTCCTCTCTACTAAATGGTTGGAAGAGGTACAGCT	TTCCCTGAGTTGCATGATCTTAT	59.979	AGCTGTACCTCTTCCAACCATTT	60.404	149
CL1870.Contig4_All	AGAGAGAGAGAG	AG(2*6)	969	12	TGAGTTGCATGATCTTATTGTGGATGTACATGAGAAAATGCAAGTTCCCCCTGTGTAGGAATCATGTCACTTATCCATTCTCCCCCACCA[AGAGAGAGAGAG]GGGATTTGTCCTCTCTACTAAATGGTTGGAAGAGGTACAGC	TGAGTTGCATGATCTTATTGTGG	60.011	GCTGTACCTCTTCCAACCATTTA	59.552	143
CL1870.Contig4_All	AGAGAGAGAGAG	AG(2*6)	969	12	TCCCTGAGTTGCATGATCTTATTGTGGATGTACATGAGAAAATGCAAGTTCCCCCTGTGTAGGAATCATGTCACTTATCCATTCTCCCCCACCA[AGAGAGAGAGAG]GGGATTTGTCCTCTCTACTAAATGGTTGGAAGAGGTACAGC	TCCCTGAGTTGCATGATCTTATT	59.979	GCTGTACCTCTTCCAACCATTTA	59.552	147
CL1893.Contig2_All	GTGTGTGTGTGTGTGT	GT(2*8)	2659	16	CCTAGGTGATGCCTTGACAACTATGGAGGGGGGGAGAGA[GTGTGTGTGTGTGTGT]GGGTGGGGCCCACAGTTCTATGTCTTGTTGTGTTAAAAAACCGCACGTGGATCTTTTGTCCTATATGTTATAAGCATTGGATTGAATTGTGACT	CCTAGGTGATGCCTTGACAACTA	60.539	AGTCACAATTCAATCCAATGCTT	59.891	149
CL1893.Contig2_All	GTGTGTGTGTGTGTGT	GT(2*8)	2659	16	CCTAGGTGATGCCTTGACAACTATGGAGGGGGGGAGAGA[GTGTGTGTGTGTGTGT]GGGTGGGGCCCACAGTTCTATGTCTTGTTGTGTTAAAAAACCGCACGTGGATCTTTTGTCCTATATGTTATAAGCATTGGATTGAATTGTGACTGATGCCTCTA	CCTAGGTGATGCCTTGACAACTA	60.539	TAGAGGCATCAGTCACAATTCAA	59.761	159
CL1893.Contig2_All	GTGTGTGTGTGTGTGT	GT(2*8)	2659	16	TAGGTGATGCCTTGACAACTATGGAGGGGGGGAGAGA[GTGTGTGTGTGTGTGT]GGGTGGGGCCCACAGTTCTATGTCTTGTTGTGTTAAAAAACCGCACGTGGATCTTTTGTCCTATATGTTATAAGCATTGGATTGAATTGTGACT	TAGGTGATGCCTTGACAACTATG	59.167	AGTCACAATTCAATCCAATGCTT	59.891	147
CL1893.Contig2_All	GTGTGTGTGTGTGTGT	GT(2*8)	2659	16	CCAACTACGTACCTAGGCAACACTAACAATCAAGGCAAGAGAAACCCACTTGGACGCCTAGGTGATGCCTTGACAACTATGGAGGGGGGGAGAGA[GTGTGTGTGTGTGTGT]GGGTGGGGCCCACAGTTCTATGTCTTGTTG	CCAACTACGTACCTAGGCAACAC	59.996	CAACAAGACATAGAACTGTGGGC	60.946	141
CL1893.Contig2_All	GTGTGTGTGTGTGTGT	GT(2*8)	2659	16	ACCAACTACGTACCTAGGCAACACTAACAATCAAGGCAAGAGAAACCCACTTGGACGCCTAGGTGATGCCTTGACAACTATGGAGGGGGGGAGAGA[GTGTGTGTGTGTGTGT]GGGTGGGGCCCACAGTTCTATGTCTTGTTG	ACCAACTACGTACCTAGGCAACA	59.996	CAACAAGACATAGAACTGTGGGC	60.946	142
CL189.Contig2_All	CTCTCTCTCTCT	CT(2*6)	425	12	AACCCACATCAGAAAAACTTCAAGAAGAAAGAAGACCACTAATAGAAACCTTATTCTTCCTTGCTTCTCCCGTCTTTCTCCTCCAATTCTAG[CTCTCTCTCTCT]TTTCGCCTGTTGTGTGCGGGTGATTCTGTGTTTCTTCAAT	AACCCACATCAGAAAAACTTCAA	59.9	ATTGAAGAAACACAGAATCACCC	59.384	144
CL189.Contig2_All	CTCTCTCTCTCT	CT(2*6)	425	12	AAACCCACATCAGAAAAACTTCAAGAAGAAAGAAGACCACTAATAGAAACCTTATTCTTCCTTGCTTCTCCCGTCTTTCTCCTCCAATTCTAG[CTCTCTCTCTCT]TTTCGCCTGTTGTGTGCGGGTGATTCTGTGTTTCTTCAAT	AAACCCACATCAGAAAAACTTCA	59.9	ATTGAAGAAACACAGAATCACCC	59.384	145
CL189.Contig2_All	CTCTCTCTCTCT	CT(2*6)	425	12	CAAACCCACATCAGAAAAACTTCAAGAAGAAAGAAGACCACTAATAGAAACCTTATTCTTCCTTGCTTCTCCCGTCTTTCTCCTCCAATTCTAG[CTCTCTCTCTCT]TTTCGCCTGTTGTGTGCGGGTGATTCTGTGTTTCTTCAAT	CAAACCCACATCAGAAAAACTTC	59.9	ATTGAAGAAACACAGAATCACCC	59.384	146
CL189.Contig2_All	CTCTCTCTCTCT	CT(2*6)	425	12	TCAAACCCACATCAGAAAAACTTCAAGAAGAAAGAAGACCACTAATAGAAACCTTATTCTTCCTTGCTTCTCCCGTCTTTCTCCTCCAATTCTAG[CTCTCTCTCTCT]TTTCGCCTGTTGTGTGCGGGTGATTCTGTGTTTCTTCAAT	TCAAACCCACATCAGAAAAACTT	59.9	ATTGAAGAAACACAGAATCACCC	59.384	147
CL189.Contig2_All	CTCTCTCTCTCT	CT(2*6)	425	12	CGTCTTTCTCCTCCAATTCTAG[CTCTCTCTCTCT]TTTCGCCTGTTGTGTGCGGGTGATTCTGTGTTTCTTCAATGGCGGTTCCTTCGACCGTCCCTGCGCCTGCTTCGCTTTACGTCGGGGACCTTCATCTTGACCTTACCGAT	CGTCTTTCTCCTCCAATTCTAGC	60.717	ATCGGTAAGGTCAAGATGAAGGT	60.248	144
CL1900.Contig2_All	AGAGAGAGAGAG	AG(2*6)	155	12	CTAACGCAGCAAGAAAACCTAAACTTTTAACATT[AGAGAGAGAGAG]AATCAACAAGTCCATGATGCAGATCTTTTAATAAGGGGTTTCATCTGTTTATCTTCC	CTAACGCAGCAAGAAAACCTAAA	59.963	GGAAGATAAACAGATGAAACCCC	60.069	103
CL1900.Contig2_All	AGAGAGAGAGAG	AG(2*6)	155	12	TAACGCAGCAAGAAAACCTAAACTTTTAACATT[AGAGAGAGAGAG]AATCAACAAGTCCATGATGCAGATCTTTTAATAAGGGGTTTCATCTGTTTATCTTCC	TAACGCAGCAAGAAAACCTAAAC	59.849	GGAAGATAAACAGATGAAACCCC	60.069	102
CL1900.Contig2_All	AGAGAGAGAGAG	AG(2*6)	155	12	ATTCCAGTAATCGAACTACCGTGCGTTACCGCAACCTCTAAGCGTGTTCCCGAATCAAAACATGCTAACGCAGCAAGAAAACCTAAACTTTTAACATT[AGAGAGAGAGAG]AATCAACAAGTCCATGATGCAGATCTTT	ATTCCAGTAATCGAACTACCGTG	59.445	AAAGATCTGCATCATGGACTTGT	60.018	138
CL1900.Contig2_All	AGAGAGAGAGAG	AG(2*6)	155	12	CATTCCAGTAATCGAACTACCGTGCGTTACCGCAACCTCTAAGCGTGTTCCCGAATCAAAACATGCTAACGCAGCAAGAAAACCTAAACTTTTAACATT[AGAGAGAGAGAG]AATCAACAAGTCCATGATGCAGATCTTT	CATTCCAGTAATCGAACTACCGT	59.445	AAAGATCTGCATCATGGACTTGT	60.018	139
CL1900.Contig2_All	AGAGAGAGAGAG	AG(2*6)	155	12	ACGCAGCAAGAAAACCTAAACTTTTAACATT[AGAGAGAGAGAG]AATCAACAAGTCCATGATGCAGATCTTTTAATAAGGGGTTTCATCTGTTTATCTTCC	ACGCAGCAAGAAAACCTAAACTT	60.66	GGAAGATAAACAGATGAAACCCC	60.069	100
CL1906.Contig2_All	GAGAGAGAGAGAGAGAGA	GA(2*9)	1459	18	TCACTGCCCTCACATACACATACAACTCAGAGG[GAGAGAGAGAGAGAGAGA]GTTTTGTTGGAGTTTCTTTTGTTTGATTTTGTTTTGATTGATTGGTTGTTGTTTCTTCGTTCTT	TCACTGCCCTCACATACACATAC	59.935	AAGAACGAAGAAACAACAACCAA	60.062	115
CL1906.Contig2_All	GAGAGAGAGAGAGAGAGA	GA(2*9)	1459	18	TCACTGCCCTCACATACACATACAACTCAGAGG[GAGAGAGAGAGAGAGAGA]GTTTTGTTGGAGTTTCTTTTGTTTGATTTTGTTTTGATTGATTGGTTGTTGTTTCTTCGTTCTTT	TCACTGCCCTCACATACACATAC	59.935	AAAGAACGAAGAAACAACAACCA	60.062	116
CL1906.Contig2_All	GAGAGAGAGAGAGAGAGA	GA(2*9)	1459	18	TCACTGCCCTCACATACACATACAACTCAGAGG[GAGAGAGAGAGAGAGAGA]GTTTTGTTGGAGTTTCTTTTGTTTGATTTTGTTTTGATTGATTGGTTGTTGTTTCTTCGTTCTTTAATGGCGATGGATGATAACGAGAGTTGCAGTAGCA	TCACTGCCCTCACATACACATAC	59.935	TGCTACTGCAACTCTCGTTATCA	60.089	151
CL1906.Contig2_All	GAGAGAGAGAGAGAGAGA	GA(2*9)	1459	18	TCACTGCCCTCACATACACATACAACTCAGAGG[GAGAGAGAGAGAGAGAGA]GTTTTGTTGGAGTTTCTTTTGTTTGATTTTGTTTTGATTGATTGGTTGTTGTTTCTTCGTTC	TCACTGCCCTCACATACACATAC	59.935	GAACGAAGAAACAACAACCAATC	59.906	113
CL1906.Contig2_All	GAGAGAGAGAGAGAGAGA	GA(2*9)	1459	18	TCACTGCCCTCACATACACATACAACTCAGAGG[GAGAGAGAGAGAGAGAGA]GTTTTGTTGGAGTTTCTTTTGTTTGATTTTGTTTTGATTGATTGGTTGTTG	TCACTGCCCTCACATACACATAC	59.935	CAACAACCAATCAATCAAAACAA	59.766	102
CL1906.Contig3_All	GAGAGAGAGAGAGAGAGA	GA(2*9)	186	18	TAATATAACCGTGAGCCGTGAGTGGGCGTCGTAGGCTGGCGTTGTTTTTTCGTGTTTGGATGTTAGATTCTGATCTCGAACACAGAGG[GAGAGAGAGAGAGAGAGA]GTTTTGTTGGAGTTTCTTTTGTTTGATTTTGTTTTGATTGATTGGTTGTTG	TAATATAACCGTGAGCCGTGAGT	59.932	CAACAACCAATCAATCAAAACAA	59.766	157
CL1906.Contig3_All	GAGAGAGAGAGAGAGAGA	GA(2*9)	186	18	GATTCTGATCTCGAACACAGAGG[GAGAGAGAGAGAGAGAGA]GTTTTGTTGGAGTTTCTTTTGTTTGATTTTGTTTTGATTGATTGGTTGTTGTTTCTTCGTTCTT	GATTCTGATCTCGAACACAGAGG	60.261	AAGAACGAAGAAACAACAACCAA	60.062	105
CL1906.Contig3_All	GAGAGAGAGAGAGAGAGA	GA(2*9)	186	18	GATTCTGATCTCGAACACAGAGG[GAGAGAGAGAGAGAGAGA]GTTTTGTTGGAGTTTCTTTTGTTTGATTTTGTTTTGATTGATTGGTTGTTGTTTCTTCGTTCTTT	GATTCTGATCTCGAACACAGAGG	60.261	AAAGAACGAAGAAACAACAACCA	60.062	106
CL1906.Contig3_All	GAGAGAGAGAGAGAGAGA	GA(2*9)	186	18	GATTCTGATCTCGAACACAGAGG[GAGAGAGAGAGAGAGAGA]GTTTTGTTGGAGTTTCTTTTGTTTGATTTTGTTTTGATTGATTGGTTGTTGTTTCTTCGTTCTTTAATGGCGATGGATGATAACGAGAGTTGCAGTAGCA	GATTCTGATCTCGAACACAGAGG	60.261	TGCTACTGCAACTCTCGTTATCA	60.089	141
CL1906.Contig3_All	GAGAGAGAGAGAGAGAGA	GA(2*9)	186	18	GATTCTGATCTCGAACACAGAGG[GAGAGAGAGAGAGAGAGA]GTTTTGTTGGAGTTTCTTTTGTTTGATTTTGTTTTGATTGATTGGTTGTTGTTTCTTCGTTC	GATTCTGATCTCGAACACAGAGG	60.261	GAACGAAGAAACAACAACCAATC	59.906	103
CL1921.Contig1_All	TCTCTCTCTCTC	TC(2*6)	411	12	ATAAGATTAGACGGGTGCAACAAACTAAAAAGTTTTGCCAAAAAAGAATCTTTCAGG[TCTCTCTCTCTC]ATACACACATCTATCCAACTGTTTTAGAGAACTGAATTGGGTTGACCACATCCCAGAACTAGGGTTAGGA	ATAAGATTAGACGGGTGCAACAA	59.912	TCCTAACCCTAGTTCTGGGATGT	60.241	139
CL1921.Contig1_All	TCTCTCTCTCTC	TC(2*6)	411	12	ATAAGATTAGACGGGTGCAACAAACTAAAAAGTTTTGCCAAAAAAGAATCTTTCAGG[TCTCTCTCTCTC]ATACACACATCTATCCAACTGTTTTAGAGAACTGAATTGGGTTGACCACATCCCAGAACTAGGGTTAGGAC	ATAAGATTAGACGGGTGCAACAA	59.912	GTCCTAACCCTAGTTCTGGGATG	60.241	140
CL1921.Contig1_All	TCTCTCTCTCTC	TC(2*6)	411	12	ATAAGATTAGACGGGTGCAACAAACTAAAAAGTTTTGCCAAAAAAGAATCTTTCAGG[TCTCTCTCTCTC]ATACACACATCTATCCAACTGTTTTAGAGAACTGAATTGGGTTGACC	ATAAGATTAGACGGGTGCAACAA	59.912	GGTCAACCCAATTCAGTTCTCTA	59.513	116
CL1921.Contig1_All	TCTCTCTCTCTC	TC(2*6)	411	12	ATAAGATTAGACGGGTGCAACAAACTAAAAAGTTTTGCCAAAAAAGAATCTTTCAGG[TCTCTCTCTCTC]ATACACACATCTATCCAACTGTTTTAGAGAACTGAATTGGGTTGACCACATCCCAGAACTAGGGTTAGGACAGAATCTCACCGAATTTA	ATAAGATTAGACGGGTGCAACAA	59.912	TAAATTCGGTGAGATTCTGTCCT	59.146	158
CL1921.Contig1_All	TCTCTCTCTCTC	TC(2*6)	411	12	GCAACAAACTAAAAAGTTTTGCCAAAAAAGAATCTTTCAGG[TCTCTCTCTCTC]ATACACACATCTATCCAACTGTTTTAGAGAACTGAATTGGGTTGACCACATCCCAGAACTAGGGTTAGGA	GCAACAAACTAAAAAGTTTTGCC	59.283	TCCTAACCCTAGTTCTGGGATGT	60.241	123
CL194.Contig1_All	AGAGAGAGAGAGAG	AG(2*7)	440	14	TCTCTACCATACGTTAGAAGAATGTCA[AGAGAGAGAGAGAG]AATGAATGAATGAATGACAGTCATAACTTATTTATTGATATTTATTAGGAGTTCAGTAGCAAAAAAGAATAATTGCAAAGGATTTGTATTACTTGGCTGAAACAAGTTGCATGATGTA	TCTCTACCATACGTTAGAAGAATGTCA	59.663	TACATCATGCAACTTGTTTCAGC	60.187	159
CL194.Contig1_All	AGAGAGAGAGAGAG	AG(2*7)	440	14	ACCATACGTTAGAAGAATGTCA[AGAGAGAGAGAGAG]AATGAATGAATGAATGACAGTCATAACTTATTTATTGATATTTATTAGGAGTTCAGTAGCAAAAAAGAATAATTGCAAAGGATTTGTATTACTTGGCTGAAACAAGTTGCATGATGTA	ACCATACGTTAGAAGAATGTCAA	55.604	TACATCATGCAACTTGTTTCAGC	60.187	154
CL194.Contig1_All	AGAGAGAGAGAGAG	AG(2*7)	440	14	TCTCTACCATACGTTAGAAGAATGTCA[AGAGAGAGAGAGAG]AATGAATGAATGAATGACAGTCATAACTTATTTATTGATATTTATTAGGAGTTCAGTAGCAAAAAAGAATAATTGCAAAGGATTTGTATTACTTGGCTGAAACAAGTTGC	TCTCTACCATACGTTAGAAGAATGTCA	59.663	GCAACTTGTTTCAGCCAAGTAAT	59.721	151
CL194.Contig1_All	AGAGAGAGAGAGAG	AG(2*7)	440	14	ACCATACGTTAGAAGAATGTCA[AGAGAGAGAGAGAG]AATGAATGAATGAATGACAGTCATAACTTATTTATTGATATTTATTAGGAGTTCAGTAGCAAAAAAGAATAATTGCAAAGGATTTGTATTACTTGGCTGAAACAAGTTGC	ACCATACGTTAGAAGAATGTCAA	55.604	GCAACTTGTTTCAGCCAAGTAAT	59.721	146
CL194.Contig1_All	AGAGAGAGAGAGAG	AG(2*7)	440	14	TCTACCATACGTTAGAAGAATGTCA[AGAGAGAGAGAGAG]AATGAATGAATGAATGACAGTCATAACTTATTTATTGATATTTATTAGGAGTTCAGTAGCAAAAAAGAATAATTGCAAAGGATTTGTATTACTTGGCTGAAACAAGTTGCATGATGTA	TCTACCATACGTTAGAAGAATGTCAA	58.414	TACATCATGCAACTTGTTTCAGC	60.187	157
CL1969.Contig1_All	GAGAGAGAGAGAGAGA	GA(2*8)	1158	16	AGTTGCATGATTGTGAAATTCCTGTGTTTCGGTAACTATTGCCGCTGGAAGATATGAACAGG[GAGAGAGAGAGAGAGA]TCTACAACGCCCAAGCAAAAGCACCAATGCGCTGATGCCAACTGAGGCTAAAGTGTA	AGTTGCATGATTGTGAAATTCCT	59.891	TACACTTTAGCCTCAGTTGGCAT	60.195	135
CL1969.Contig1_All	GAGAGAGAGAGAGAGA	GA(2*8)	1158	16	AGTTGCATGATTGTGAAATTCCTGTGTTTCGGTAACTATTGCCGCTGGAAGATATGAACAGG[GAGAGAGAGAGAGAGA]TCTACAACGCCCAAGCAAAAGCACCAATGCGCTGATGCCAACTGAGGCTAAAGTGTAT	AGTTGCATGATTGTGAAATTCCT	59.891	ATACACTTTAGCCTCAGTTGGCA	60.195	136
CL1969.Contig1_All	GAGAGAGAGAGAGAGA	GA(2*8)	1158	16	GTGAAATTCCTGTGTTTCGGTAACTATTGCCGCTGGAAGATATGAACAGG[GAGAGAGAGAGAGAGA]TCTACAACGCCCAAGCAAAAGCACCAATGCGCTGATGCCAACTGAGGCTAAAGTGTA	GTGAAATTCCTGTGTTTCGGTAA	60.263	TACACTTTAGCCTCAGTTGGCAT	60.195	123
CL1969.Contig1_All	GAGAGAGAGAGAGAGA	GA(2*8)	1158	16	GTGAAATTCCTGTGTTTCGGTAACTATTGCCGCTGGAAGATATGAACAGG[GAGAGAGAGAGAGAGA]TCTACAACGCCCAAGCAAAAGCACCAATGCGCTGATGCCAACTGAGGCTAAAGTGTAT	GTGAAATTCCTGTGTTTCGGTAA	60.263	ATACACTTTAGCCTCAGTTGGCA	60.195	124
CL1969.Contig1_All	GAGAGAGAGAGAGAGA	GA(2*8)	1158	16	TCCTGTGTTTCGGTAACTATTGCCGCTGGAAGATATGAACAGG[GAGAGAGAGAGAGAGA]TCTACAACGCCCAAGCAAAAGCACCAATGCGCTGATGCCAACTGAGGCTAAAGTGTA	TCCTGTGTTTCGGTAACTATTGC	60.408	TACACTTTAGCCTCAGTTGGCAT	60.195	116
CL1988.Contig3_All	CACACACACACA	CA(2*6)	373	12	TTGTTGACTTGGAAGTTAAGGGACTTTGAAGCG[CACACACACACA]GAAAGAGAGAGAGGGAGCTTCTTCTTTCAAGTTCCCAATCTCAA	TTGTTGACTTGGAAGTTAAGGGA	60.022	TTGAGATTGGGAACTTGAAAGAA	60.095	89
CL1988.Contig3_All	CACACACACACA	CA(2*6)	373	12	TTGTTGACTTGGAAGTTAAGGGACTTTGAAGCG[CACACACACACA]GAAAGAGAGAGAGGGAGCTTCTTCTTTCAAGTTCCCAAT	TTGTTGACTTGGAAGTTAAGGGA	60.022	ATTGGGAACTTGAAAGAAGAAGC	60.121	84
CL1988.Contig3_All	CACACACACACA	CA(2*6)	373	12	TTGTTGACTTGGAAGTTAAGGGACTTTGAAGCG[CACACACACACA]GAAAGAGAGAGAGGGAGCTTCTTCTTTCAAGTTCCCAATCTCA	TTGTTGACTTGGAAGTTAAGGGA	60.022	TGAGATTGGGAACTTGAAAGAAG	59.749	88
CL2008.Contig1_All	TGTGTGTGTGTGTG	TG(2*7)	177	14	ACTTACGGAGAAACAAAAGAGGGAAGGCATGTCTC[TGTGTGTGTGTGTG]AGAGAGAGAGGGGGAGAGGGGGGAAAAAAAGAAAAAAACCAGAAAGCAGGTAGTGAAACTTATCTCAGCATAATAAAAAGAGCTGTCATTTTCAAGTCAAGG	ACTTACGGAGAAACAAAAGAGGG	60.044	CCTTGACTTGAAAATGACAGCTC	60.289	151
CL2008.Contig1_All	TGTGTGTGTGTGTG	TG(2*7)	177	14	ACTTACGGAGAAACAAAAGAGGGAAGGCATGTCTC[TGTGTGTGTGTGTG]AGAGAGAGAGGGGGAGAGGGGGGAAAAAAAGAAAAAAACCAGAAAGCAGGTAGTGAAACTT	ACTTACGGAGAAACAAAAGAGGG	60.044	AAGTTTCACTACCTGCTTTCTGG	59.012	110
CL2008.Contig1_All	TGTGTGTGTGTGTG	TG(2*7)	177	14	TACGGAGAAACAAAAGAGGGAAGGCATGTCTC[TGTGTGTGTGTGTG]AGAGAGAGAGGGGGAGAGGGGGGAAAAAAAGAAAAAAACCAGAAAGCAGGTAGTGAAACTTATCTCAGCATAATAAAAAGAGCTGTCATTTTCAAGTCAAGG	TACGGAGAAACAAAAGAGGGAAG	60.94	CCTTGACTTGAAAATGACAGCTC	60.289	148
CL2008.Contig1_All	TGTGTGTGTGTGTG	TG(2*7)	177	14	CTTACGGAGAAACAAAAGAGGGAAGGCATGTCTC[TGTGTGTGTGTGTG]AGAGAGAGAGGGGGAGAGGGGGGAAAAAAAGAAAAAAACCAGAAAGCAGGTAGTGAAACTTATCTCAGCATAATAAAAAGAGCTGTCATTTTCAAGTCAAGG	CTTACGGAGAAACAAAAGAGGGA	60.94	CCTTGACTTGAAAATGACAGCTC	60.289	150
CL2008.Contig1_All	TGTGTGTGTGTGTG	TG(2*7)	177	14	ACTTACGGAGAAACAAAAGAGGGAAGGCATGTCTC[TGTGTGTGTGTGTG]AGAGAGAGAGGGGGAGAGGGGGGAAAAAAAGAAAAAAACCAGAAAGCAGGTAGTGAAACTTATCTCAGCATAATAAAAAGAGCTGTCATTTTCAAGTCAAGGCA	ACTTACGGAGAAACAAAAGAGGG	60.044	TGCCTTGACTTGAAAATGACAG	60.284	153
CL2014.Contig2_All	TATATATATATATATATA	TA(2*9)	2075	18	CTAGCCTTAGTATGCTGGGGATTTTGGTTTTTTCAGATTAATATATATAT[TATATATATATATATATA]GACACTGATATATAATATGATTAAGCCATCATCTGGTTGAATTCATGGAAAT	CTAGCCTTAGTATGCTGGGGATT	60.02	ATTTCCATGAATTCAACCAGATG	60.068	120
CL2014.Contig2_All	TATATATATATATATATA	TA(2*9)	2075	18	CTAGCCTTAGTATGCTGGGGATTTTGGTTTTTTCAGATTAATATATATAT[TATATATATATATATATA]GACACTGATATATAATATGATTAAGCCATCATCTGGTTGAATTC	CTAGCCTTAGTATGCTGGGGATT	60.02	GAATTCAACCAGATGATGGCTTA	60.326	112
CL2014.Contig2_All	TATATATATATATATATA	TA(2*9)	2075	18	TAGCCTTAGTATGCTGGGGATTTTGGTTTTTTCAGATTAATATATATAT[TATATATATATATATATA]GACACTGATATATAATATGATTAAGCCATCATCTGGTTGAATTCATGGAAAT	TAGCCTTAGTATGCTGGGGATTT	60.338	ATTTCCATGAATTCAACCAGATG	60.068	119
CL2014.Contig2_All	TATATATATATATATATA	TA(2*9)	2075	18	CTAGCCTTAGTATGCTGGGGATTTTGGTTTTTTCAGATTAATATATATAT[TATATATATATATATATA]GACACTGATATATAATATGATTAAGCCATCATCTGGTTGAATTCATGGAA	CTAGCCTTAGTATGCTGGGGATT	60.02	TTCCATGAATTCAACCAGATGAT	60.557	118
CL2014.Contig2_All	TATATATATATATATATA	TA(2*9)	2075	18	CTTAGTATGCTGGGGATTTTGGTTTTTTCAGATTAATATATATAT[TATATATATATATATATA]GACACTGATATATAATATGATTAAGCCATCATCTGGTTGAATTCATGGAAAT	CTTAGTATGCTGGGGATTTTGGT	60.579	ATTTCCATGAATTCAACCAGATG	60.068	115
CL2024.Contig1_All	TATATATATATA	TA(2*6)	1491	12	CGATGCATTTTTAGACACTAGCCACTAATGTTTATGAATAACATTCTAAAAATAAAAAACTCATCAATGTTTCTAAATCATGGCATAACAATAAGT[TATATATATATA]CAATAAAAGGGATAGACGAGAATATTTATGTTTGAATGGA	CGATGCATTTTTAGACACTAGCC	60.16	TCCATTCAAACATAAATATTCTCGTC	59.68	148
CL2024.Contig1_All	TATATATATATA	TA(2*6)	1491	12	GCGATGCATTTTTAGACACTAGCCACTAATGTTTATGAATAACATTCTAAAAATAAAAAACTCATCAATGTTTCTAAATCATGGCATAACAATAAGT[TATATATATATA]CAATAAAAGGGATAGACGAGAATATTTATGTTTGAATGGA	GCGATGCATTTTTAGACACTAGC	60.291	TCCATTCAAACATAAATATTCTCGTC	59.68	149
CL2024.Contig1_All	TATATATATATA	TA(2*6)	1491	12	CGATGCATTTTTAGACACTAGCCACTAATGTTTATGAATAACATTCTAAAAATAAAAAACTCATCAATGTTTCTAAATCATGGCATAACAATAAGT[TATATATATATA]CAATAAAAGGGATAGACGAGAATATTTATGTTTGAATGGA	CGATGCATTTTTAGACACTAGCC	60.16	TCCATTCAAACATAAATATTCTCG	57.339	148
CL2024.Contig2_All	TATATATATATA	TA(2*6)	261	12	TCCATTCAAACATAAATATTCTCGTCTATCCCTTTTATTT[TATATATATATA]ACTTATTGTTATGCCATGATTTAGAAACATTGATGAGTTTTTTATTTTTAGAATGTTATTCATAAACATTAGTGGCTAGTGTCTAAAAATGCATCG	TCCATTCAAACATAAATATTCTCGTC	59.68	CGATGCATTTTTAGACACTAGCC	60.16	148
CL2024.Contig2_All	TATATATATATA	TA(2*6)	261	12	TCCATTCAAACATAAATATTCTCGTCTATCCCTTTTATTT[TATATATATATA]ACTTATTGTTATGCCATGATTTAGAAACATTGATGAGTTTTTTATTTTTAGAATGTTATTCATAAACATTAGTGGCTAGTGTCTAAAAATGCATCGC	TCCATTCAAACATAAATATTCTCGTC	59.68	GCGATGCATTTTTAGACACTAGC	60.291	149
CL2024.Contig2_All	TATATATATATA	TA(2*6)	261	12	TCCATTCAAACATAAATATTCTCGTCTATCCCTTTTATTT[TATATATATATA]ACTTATTGTTATGCCATGATTTAGAAACATTGATGAGTTTTTTATTTTTAGAATGTTATTCATAAACATTAGTGGCTAGTGTCTAAAAATGCATCG	TCCATTCAAACATAAATATTCTCG	57.339	CGATGCATTTTTAGACACTAGCC	60.16	148
CL2024.Contig3_All	CTCTCTCTCTCTCT	CT(2*7)	268	14	AAATTTAATGCTGAACCCTCCTCAATCTATATCAATGACCTGATGAAG[CTCTCTCTCTCTCT]TTCTCTCTCTGTAATTGGATCTCGAAGCTCTTGTTGATCTCATTGGAAGACC	AAATTTAATGCTGAACCCTCCTC	59.867	GGTCTTCCAATGAGATCAACAAG	59.99	114
CL2024.Contig3_All	CTCTCTCTCTCTCT	CT(2*7)	268	14	AAATTTAATGCTGAACCCTCCTCAATCTATATCAATGACCTGATGAAG[CTCTCTCTCTCTCT]TTCTCTCTCTGTAATTGGATCTCGAAGCTCTTGTTGATCTCATTGGAAGACCT	AAATTTAATGCTGAACCCTCCTC	59.867	AGGTCTTCCAATGAGATCAACAA	59.99	115
CL2024.Contig3_All	CTCTCTCTCTCTCT	CT(2*7)	268	14	AAATTTAATGCTGAACCCTCCTCAATCTATATCAATGACCTGATGAAG[CTCTCTCTCTCTCT]TTCTCTCTCTGTAATTGGATCTCGAAGCTCTTGTTGATCTCATTGGAAGACCTT	AAATTTAATGCTGAACCCTCCTC	59.867	AAGGTCTTCCAATGAGATCAACA	59.99	116
CL2024.Contig3_All	CTCTCTCTCTCTCT	CT(2*7)	268	14	AAATTTAATGCTGAACCCTCCTCAATCTATATCAATGACCTGATGAAG[CTCTCTCTCTCTCT]TTCTCTCTCTGTAATTGGATCTCGAAGCTCTTGTTGATCTCAT	AAATTTAATGCTGAACCCTCCTC	59.867	ATGAGATCAACAAGAGCTTCGAG	60.033	105
CL2024.Contig3_All	CTCTCTCTCTCTCT	CT(2*7)	268	14	ATAATTGGGTCCAAACAAATTCCACATCCACTCAATTCTCTCAACAGCTAATAAATTTAATGCTGAACCCTCCTCAATCTATATCAATGACCTGATGAAG[CTCTCTCTCTCTCT]TTCTCTCTCTGTAATTGGATCTCGAAGCTCTTGTTGATCTCAT	ATAATTGGGTCCAAACAAATTCC	60.171	ATGAGATCAACAAGAGCTTCGAG	60.033	157
CL2050.Contig2_All	GAGAGAGAGAGAGAGAGAGA	GA(2*10)	233	20	CAAATGTGGTTTCAGCACTTGTAAATAAGATATCTACAGGAACCCCGC[GAGAGAGAGAGAGAGAGAGA]AAGGCGATGATGCAGCAGCGAAGTAGGAGAGGAAGCAGAGCAGAAGGGGCGGCGGAAGCAGATCTTTGGTTTGTGGAAACCTTT	CAAATGTGGTTTCAGCACTTGTA	60.082	AAAGGTTTCCACAAACCAAAGAT	60.134	152
CL2050.Contig2_All	GAGAGAGAGAGAGAGAGAGA	GA(2*10)	233	20	CAAATGTGGTTTCAGCACTTGTAAATAAGATATCTACAGGAACCCCGC[GAGAGAGAGAGAGAGAGAGA]AAGGCGATGATGCAGCAGCGAAGTAGGAGAGGAAGCAGAGCAGAAGGGGCGGCGGAAGCAGATCTTTGGTTTGTGGAAACCTTTTT	CAAATGTGGTTTCAGCACTTGTA	60.082	AAAAAGGTTTCCACAAACCAAAG	60.599	154
CL2050.Contig2_All	GAGAGAGAGAGAGAGAGAGA	GA(2*10)	233	20	TAAGATATCTACAGGAACCCCGC[GAGAGAGAGAGAGAGAGAGA]AAGGCGATGATGCAGCAGCGAAGTAGGAGAGGAAGCAGAGCAGAAGGGGCGGCGGAAGCAGATCTTTGGTTTGTGGAAACCTTTTTGGCGTAAGAAACCCTAACCCTAAATGCCATA	TAAGATATCTACAGGAACCCCGC	60.67	TATGGCATTTAGGGTTAGGGTTT	59.985	160
CL2050.Contig2_All	GAGAGAGAGAGAGAGAGAGA	GA(2*10)	233	20	TAAGATATCTACAGGAACCCCGC[GAGAGAGAGAGAGAGAGAGA]AAGGCGATGATGCAGCAGCGAAGTAGGAGAGGAAGCAGAGCAGAAGGGGCGGCGGAAGCAGATCTTTGGTTTGTGGAAACCTTTTTGGCGTAAGAAACCCTAACCCTAAA	TAAGATATCTACAGGAACCCCGC	60.67	TTTAGGGTTAGGGTTTCTTACGC	59.919	153
CL2050.Contig2_All	GAGAGAGAGAGAGAGAGAGA	GA(2*10)	233	20	CAAATGTGGTTTCAGCACTTGTAAATAAGATATCTACAGGAACCCCGC[GAGAGAGAGAGAGAGAGAGA]AAGGCGATGATGCAGCAGCGAAGTAGGAGAGGAAGCAGAGCAG	CAAATGTGGTTTCAGCACTTGTA	60.082	CTGCTCTGCTTCCTCTCCTACTT	60.678	111
CL205.Contig2_All	AGAGAGAGAGAG	AG(2*6)	1315	12	TAGGACTTGCAAGGTTGATAAGGGCGTGGAGGTTTCTGGATTGAAGTTGGGTTTCTCCATGGAAGGAAGAAAGGAAGGAACGC[AGAGAGAGAGAG]AAAGAGAGAAGGGGAATGGAATTATGGAACGATTGTG	TAGGACTTGCAAGGTTGATAAGG	59.675	CACAATCGTTCCATAATTCCATT	59.963	132
CL205.Contig2_All	AGAGAGAGAGAG	AG(2*6)	1315	12	TTCCGCTATCGTTTGTAGATAGGACTTGCAAGGTTGATAAGGGCGTGGAGGTTTCTGGATTGAAGTTGGGTTTCTCCATGGAAGGAAGAAAGGAAGGAACGC[AGAGAGAGAGAG]AAAGAGAGAAGGGGAATGGAATTATGGAACGATTGTG	TTCCGCTATCGTTTGTAGATAGG	59.672	CACAATCGTTCCATAATTCCATT	59.963	151
CL205.Contig2_All	AGAGAGAGAGAG	AG(2*6)	1315	12	CCTTCCGCTATCGTTTGTAGATAGGACTTGCAAGGTTGATAAGGGCGTGGAGGTTTCTGGATTGAAGTTGGGTTTCTCCATGGAAGGAAGAAAGGAAGGAACGC[AGAGAGAGAGAG]AAAGAGAGAAGGGGAATGGAATTATGGAACGATTGTG	CCTTCCGCTATCGTTTGTAGATA	59.672	CACAATCGTTCCATAATTCCATT	59.963	153
CL205.Contig2_All	AGAGAGAGAGAG	AG(2*6)	1315	12	TAGGACTTGCAAGGTTGATAAGGGCGTGGAGGTTTCTGGATTGAAGTTGGGTTTCTCCATGGAAGGAAGAAAGGAAGGAACGC[AGAGAGAGAGAG]AAAGAGAGAAGGGGAATGGAATTATG	TAGGACTTGCAAGGTTGATAAGG	59.675	CATAATTCCATTCCCCTTCTCTC	60.154	121
CL205.Contig2_All	AGAGAGAGAGAG	AG(2*6)	1315	12	TTCCGCTATCGTTTGTAGATAGGACTTGCAAGGTTGATAAGGGCGTGGAGGTTTCTGGATTGAAGTTGGGTTTCTCCATGGAAGGAAGAAAGGAAGGAACGC[AGAGAGAGAGAG]AAAGAGAGAAGGGGAATGGAATTATG	TTCCGCTATCGTTTGTAGATAGG	59.672	CATAATTCCATTCCCCTTCTCTC	60.154	140
CL2084.Contig3_All	ATATATATATATATATATATATATAT	AT(2*13)	4079	26	AACCCTGTTTTACATCAAGACCACCACCAACGTTTCAAACCAAGCACCTCAAC[ATATATATATATATATATATATATAT]TTTTTGGGTAAACAGTAATTCAATATATTTGTTCTATTCGAAGTTGTGCA	AACCCTGTTTTACATCAAGACCA	59.791	TGCACAACTTCGAATAGAACAAA	59.808	129
CL2084.Contig3_All	ATATATATATATATATATATATATAT	AT(2*13)	4079	26	ACCCTGTTTTACATCAAGACCACCACCAACGTTTCAAACCAAGCACCTCAAC[ATATATATATATATATATATATATAT]TTTTTGGGTAAACAGTAATTCAATATATTTGTTCTATTCGAAGTTGTGCA	ACCCTGTTTTACATCAAGACCAC	59.313	TGCACAACTTCGAATAGAACAAA	59.808	128
CL2084.Contig3_All	ATATATATATATATATATATATATAT	AT(2*13)	4079	26	AACCCTGTTTTACATCAAGACCACCACCAACGTTTCAAACCAAGCACCTCAAC[ATATATATATATATATATATATATAT]TTTTTGGGTAAACAGTAATTCAATATATTTGTTCTATTCGAAGTTGTGCAATACG	AACCCTGTTTTACATCAAGACCA	59.791	CGTATTGCACAACTTCGAATAGA	59.329	134
CL2084.Contig3_All	ATATATATATATATATATATATATAT	AT(2*13)	4079	26	TTTACATCAAGACCACCACCAACGTTTCAAACCAAGCACCTCAAC[ATATATATATATATATATATATATAT]TTTTTGGGTAAACAGTAATTCAATATATTTGTTCTATTCGAAGTTGTGCA	TTTACATCAAGACCACCACCAAC	61.037	TGCACAACTTCGAATAGAACAAA	59.808	121
CL2084.Contig3_All	ATATATATATATATATATATATATAT	AT(2*13)	4079	26	GTTTTACATCAAGACCACCACCAACGTTTCAAACCAAGCACCTCAAC[ATATATATATATATATATATATATAT]TTTTTGGGTAAACAGTAATTCAATATATTTGTTCTATTCGAAGTTGTGCA	GTTTTACATCAAGACCACCACCA	61.037	TGCACAACTTCGAATAGAACAAA	59.808	123
CL2094.Contig3_All	TCTCTCTCTCTCTC	TC(2*7)	2370	14	TTGCTAGCTGTCTTTTACGATCCCTTCACTGTCGTGACGTTGAAGTCTTCAATGCTTTCTT[TCTCTCTCTCTCTC]TGTGATTGAAGGTAATCAAAGGGTCC	TTGCTAGCTGTCTTTTACGATCC	59.932	GGACCCTTTGATTACCTTCAATC	60.069	101
CL2094.Contig3_All	TCTCTCTCTCTCTC	TC(2*7)	2370	14	GCTAGCTGTCTTTTACGATCCCTTCACTGTCGTGACGTTGAAGTCTTCAATGCTTTCTT[TCTCTCTCTCTCTC]TGTGATTGAAGGTAATCAAAGGGTCC	GCTAGCTGTCTTTTACGATCCCT	60.281	GGACCCTTTGATTACCTTCAATC	60.069	99
CL2094.Contig3_All	TCTCTCTCTCTCTC	TC(2*7)	2370	14	TCTTTTACGATCCCTTCACTGTCGTGACGTTGAAGTCTTCAATGCTTTCTT[TCTCTCTCTCTCTC]TGTGATTGAAGGTAATCAAAGGGTCC	TCTTTTACGATCCCTTCACTGTC	59.645	GGACCCTTTGATTACCTTCAATC	60.069	91
CL2094.Contig3_All	TCTCTCTCTCTCTC	TC(2*7)	2370	14	TGTCTTTTACGATCCCTTCACTGTCGTGACGTTGAAGTCTTCAATGCTTTCTT[TCTCTCTCTCTCTC]TGTGATTGAAGGTAATCAAAGGGTCC	TGTCTTTTACGATCCCTTCACTG	60.519	GGACCCTTTGATTACCTTCAATC	60.069	93
CL2094.Contig3_All	TCTCTCTCTCTCTC	TC(2*7)	2370	14	TTGCTAGCTGTCTTTTACGATCCCTTCACTGTCGTGACGTTGAAGTCTTCAATGCTTTCTT[TCTCTCTCTCTCTC]TGTGATTGAAGGTAATCAAAGGGTCCCACAGCCCACCCTTCACCGCTCCTTTTATTAATTTTTTTTTGTTTAAATTTCGCCAATC	TTGCTAGCTGTCTTTTACGATCC	59.932	GATTGGCGAAATTTAAACAAAAA	59.428	160
CL2100.Contig1_All	GAGAGAGAGAGAGAGA	GA(2*8)	347	16	GAAGGGAAATAGAAGAGAGGGCTACTCTCGTCTCTGCTTGGCAGTAGGGGTAGAGAGTAGAGAAGGATCGGATTTGGAGCGTTGAGGGG[GAGAGAGAGAGAGAGA]AATGAGTTTCAGAGAGGAAAACGAG	GAAGGGAAATAGAAGAGAGGGCT	60.545	CTCGTTTTCCTCTCTGAAACTCA	60.04	130
CL2100.Contig1_All	GAGAGAGAGAGAGAGA	GA(2*8)	347	16	AGAAGGGAAATAGAAGAGAGGGCTACTCTCGTCTCTGCTTGGCAGTAGGGGTAGAGAGTAGAGAAGGATCGGATTTGGAGCGTTGAGGGG[GAGAGAGAGAGAGAGA]AATGAGTTTCAGAGAGGAAAACGAG	AGAAGGGAAATAGAAGAGAGGGC	60.545	CTCGTTTTCCTCTCTGAAACTCA	60.04	131
CL2100.Contig1_All	GAGAGAGAGAGAGAGA	GA(2*8)	347	16	GTAGAGAAGGATCGGATTTGGAGCGTTGAGGGG[GAGAGAGAGAGAGAGA]AATGAGTTTCAGAGAGGAAAACGAGGATGGAAGGGATCTCAGGAAACCCTTCCTTCACACGGGGAGTTGGTATCGTATGGGTTCGAGGCAGTCTAGTA	GTAGAGAAGGATCGGATTTGGAG	60.441	TACTAGACTGCCTCGAACCCATA	60.156	147
CL2100.Contig1_All	GAGAGAGAGAGAGAGA	GA(2*8)	347	16	AGTAGAGAAGGATCGGATTTGGAGCGTTGAGGGG[GAGAGAGAGAGAGAGA]AATGAGTTTCAGAGAGGAAAACGAGGATGGAAGGGATCTCAGGAAACCCTTCCTTCACACGGGGAGTTGGTATCGTATGGGTTCGAGGCAGTCTAGTA	AGTAGAGAAGGATCGGATTTGGA	60.441	TACTAGACTGCCTCGAACCCATA	60.156	148
CL2100.Contig1_All	GAGAGAGAGAGAGAGA	GA(2*8)	347	16	GAGTAGAGAAGGATCGGATTTGGAGCGTTGAGGGG[GAGAGAGAGAGAGAGA]AATGAGTTTCAGAGAGGAAAACGAGGATGGAAGGGATCTCAGGAAACCCTTCCTTCACACGGGGAGTTGGTATCGTATGGGTTCGAGGCAGTCTAGTA	GAGTAGAGAAGGATCGGATTTGG	60.441	TACTAGACTGCCTCGAACCCATA	60.156	149
CL2128.Contig2_All	ATATATATATAT	AT(2*6)	689	12	ACCACCATTCCCATTCTTATCTCATTATATGTACAATTTCAAAACTATAGTTACATAGTTACATTAACATTCTCGTTCTTATCTC[ATATATATATAT]ACAATTTCAAAACTATATGTTTGGTGTGTTTTTTGTTCCAAATAGTGATTCCATTG	ACCACCATTCCCATTCTTATCTC	60.429	CAATGGAATCACTATTTGGAACAA	60.108	153
CL2128.Contig2_All	ATATATATATAT	AT(2*6)	689	12	ACCACCATTCCCATTCTTATCTCATTATATGTACAATTTCAAAACTATAGTTACATAGTTACATTAACATTCTCGTTCTTATCTC[ATATATATATAT]ACAATTTCAAAACTATATGTTTGGTGTGTTTTTTGTTCCAAATAGTGATTCCATTG	ACCACCATTCCCATTCTTATCTC	60.429	CAATGGAATCACTATTTGGAACA	58.865	153
CL2128.Contig2_All	ATATATATATAT	AT(2*6)	689	12	ACCACCATTCCCATTCTTATCTCATTATATGTACAATTTCAAAACTATAGTTACATAGTTACATTAACATTCTCGTTCTTATCTC[ATATATATATAT]ACAATTTCAAAACTATATGTTTGGTGTGTTTTTTGTTCCAAATAGTGATTCCATTGTG	ACCACCATTCCCATTCTTATCTC	60.429	CACAATGGAATCACTATTTGGAA	58.865	155
CL2128.Contig2_All	ATATATATATAT	AT(2*6)	689	12	ACCACCATTCCCATTCTTATCTCATTATATGTACAATTTCAAAACTATAGTTACATAGTTACATTAACATTCTCGTTCTTATCTC[ATATATATATAT]ACAATTTCAAAACTATATGTTTGGTGTGTTTTTTGTTCCAAATAGTGATTCCATTGT	ACCACCATTCCCATTCTTATCTC	60.429	ACAATGGAATCACTATTTGGAACA	59.651	154
CL2128.Contig2_All	ATATATATATAT	AT(2*6)	689	12	ACCACCATTCCCATTCTTATCTCATTATATGTACAATTTCAAAACTATAGTTACATAGTTACATTAACATTCTCGTTCTTATCTC[ATATATATATAT]ACAATTTCAAAACTATATGTTTGGTGTGTTTTTTGTTCCAAATAGTGATTCCATTGTG	ACCACCATTCCCATTCTTATCTC	60.429	CACAATGGAATCACTATTTGGAAC	59.651	155
CL213.Contig3_All	GAGAGAGAGAGAGAGAGA	GA(2*9)	2076	18	CCCCATGAACATGTCTCTTATGTCTTCCGTTTCTTAGGGGTGAGACT[GAGAGAGAGAGAGAGAGA]AAAGAAGAAGAAGGATGAGAGAAAGAGACAATTTGTGAGGGCTT	CCCCATGAACATGTCTCTTATGT	60.123	AAGCCCTCACAAATTGTCTCTTT	60.509	109
CL213.Contig3_All	GAGAGAGAGAGAGAGAGA	GA(2*9)	2076	18	CCCCATGAACATGTCTCTTATGTCTTCCGTTTCTTAGGGGTGAGACT[GAGAGAGAGAGAGAGAGA]AAAGAAGAAGAAGGATGAGAGAAAGAGACAATTTGTGAGGGCTTT	CCCCATGAACATGTCTCTTATGT	60.123	AAAGCCCTCACAAATTGTCTCTT	60.509	110
CL213.Contig3_All	GAGAGAGAGAGAGAGAGA	GA(2*9)	2076	18	CCCCATGAACATGTCTCTTATGTCTTCCGTTTCTTAGGGGTGAGACT[GAGAGAGAGAGAGAGAGA]AAAGAAGAAGAAGGATGAGAGAAAGAGACAATTTGTGAGGG	CCCCATGAACATGTCTCTTATGT	60.123	CCCTCACAAATTGTCTCTTTCTC	59.268	106
CL213.Contig6_All	TCTCTCTCTCTC	TC(2*6)	1974	12	GAGGAGGCAACTATGAAAAGTCAAAACCCAAAAGCTCTCTT[TCTCTCTCTCTC]CCAACCCAATCCCATCCCATCCCACCCCACCCCTATCGCTTCAAATATCAT	GAGGAGGCAACTATGAAAAGTCA	59.776	ATGATATTTGAAGCGATAGGGGT	60.076	104
CL213.Contig6_All	TCTCTCTCTCTC	TC(2*6)	1974	12	GGAGGCAACTATGAAAAGTCAAAACCCAAAAGCTCTCTT[TCTCTCTCTCTC]CCAACCCAATCCCATCCCATCCCACCCCACCCCTATCGCTTCAAATATCAT	GGAGGCAACTATGAAAAGTCAAA	59.659	ATGATATTTGAAGCGATAGGGGT	60.076	102
CL213.Contig6_All	TCTCTCTCTCTC	TC(2*6)	1974	12	GGAGAGGAGGCAACTATGAAAAGTCAAAACCCAAAAGCTCTCTT[TCTCTCTCTCTC]CCAACCCAATCCCATCCCATCCCACCCCACCCCTATCGCTTCAAATATCAT	GGAGAGGAGGCAACTATGAAAAG	60.594	ATGATATTTGAAGCGATAGGGGT	60.076	107
CL2156.Contig3_All	TCTCTCTCTCTC	TC(2*6)	178	12	AATCCATGGACTGGCTGTAAACGTTTGCAGCCCCACCTCTCTTTCACTAGCGCTCTT[TCTCTCTCTCTC]TGTCCGCCAAACCCAACTTGGTTGCTCTTGCAAAAAACTCAACAAGAGAAGAAAAAAGCCAACCCTTCTTGCCCTCTTAAGCTCATA	AATCCATGGACTGGCTGTAAAC	60.249	TATGAGCTTAAGAGGGCAAGAAG	59.215	156
CL2156.Contig3_All	TCTCTCTCTCTC	TC(2*6)	178	12	AAATCCATGGACTGGCTGTAAACGTTTGCAGCCCCACCTCTCTTTCACTAGCGCTCTT[TCTCTCTCTCTC]TGTCCGCCAAACCCAACTTGGTTGCTCTTGCAAAAAACTCAACAAGAGAAGAAAAAAGCCAACCCTTCTTGCCCTCTTAAGCTCATA	AAATCCATGGACTGGCTGTAAAC	61.442	TATGAGCTTAAGAGGGCAAGAAG	59.215	157
CL2156.Contig3_All	TCTCTCTCTCTC	TC(2*6)	178	12	AGCACAAGAGCAGAGAGAAGATGAAACAAATCCATGGACTGGCTGTAAACGTTTGCAGCCCCACCTCTCTTTCACTAGCGCTCTT[TCTCTCTCTCTC]TGTCCGCCAAACCCAACTTGGTTGCTCTTGCAAAA	AGCACAAGAGCAGAGAGAAGATG	60.337	TTTTGCAAGAGCAACCAAGTT	59.912	132
CL2156.Contig3_All	TCTCTCTCTCTC	TC(2*6)	178	12	AGCACAAGAGCAGAGAGAAGATGAAACAAATCCATGGACTGGCTGTAAACGTTTGCAGCCCCACCTCTCTTTCACTAGCGCTCTT[TCTCTCTCTCTC]TGTCCGCCAAACCCAACTTGGTTGCTCTTGCAAAAA	AGCACAAGAGCAGAGAGAAGATG	60.337	TTTTTGCAAGAGCAACCAAGT	59.912	133
CL2156.Contig3_All	TCTCTCTCTCTC	TC(2*6)	178	12	AGCACAAGAGCAGAGAGAAGATGAAACAAATCCATGGACTGGCTGTAAACGTTTGCAGCCCCACCTCTCTTTCACTAGCGCTCTT[TCTCTCTCTCTC]TGTCCGCCAAACCCAACTTGGTTGCTCTTGCAAAAA	AGCACAAGAGCAGAGAGAAGATG	60.337	TTTTTGCAAGAGCAACCAAGTT	61.135	133
CL2171.Contig2_All	AGAGAGAGAGAG	AG(2*6)	3328	12	ACAGTCAGGGTGACACTTCATTTTGTGCATTCTTCTCCTTTGAAGATGTC[AGAGAGAGAGAG]ACCTGCAAGTAGCTACTTGCTCAATTGATCAAGTGCTTCCAAATGAAATAAGAATTCCAAAAATGGAAACAAATCAGAC	ACAGTCAGGGTGACACTTCATTT	59.952	GTCTGATTTGTTTCCATTTTTGG	59.745	141
CL2171.Contig2_All	AGAGAGAGAGAG	AG(2*6)	3328	12	TCATTTTGTGCATTCTTCTCCTTTGAAGATGTC[AGAGAGAGAGAG]ACCTGCAAGTAGCTACTTGCTCAATTGATCAAGTGCTTCCAAATGAAATAAGAATTCCAAAAATGGAAACAAATCAGAC	TCATTTTGTGCATTCTTCTCCTT	60.122	GTCTGATTTGTTTCCATTTTTGG	59.745	124
CL2171.Contig2_All	AGAGAGAGAGAG	AG(2*6)	3328	12	TTCATTTTGTGCATTCTTCTCCTTTGAAGATGTC[AGAGAGAGAGAG]ACCTGCAAGTAGCTACTTGCTCAATTGATCAAGTGCTTCCAAATGAAATAAGAATTCCAAAAATGGAAACAAATCAGAC	TTCATTTTGTGCATTCTTCTCCT	60.122	GTCTGATTTGTTTCCATTTTTGG	59.745	125
CL2171.Contig2_All	AGAGAGAGAGAG	AG(2*6)	3328	12	CTTCATTTTGTGCATTCTTCTCCTTTGAAGATGTC[AGAGAGAGAGAG]ACCTGCAAGTAGCTACTTGCTCAATTGATCAAGTGCTTCCAAATGAAATAAGAATTCCAAAAATGGAAACAAATCAGAC	CTTCATTTTGTGCATTCTTCTCC	60.122	GTCTGATTTGTTTCCATTTTTGG	59.745	126
CL2171.Contig2_All	AGAGAGAGAGAG	AG(2*6)	3328	12	GTCAGGGTGACACTTCATTTTGTGCATTCTTCTCCTTTGAAGATGTC[AGAGAGAGAGAG]ACCTGCAAGTAGCTACTTGCTCAATTGATCAAGTGCTTCCAAATGAAATAAGAATTCCAAAAATGGAAACAAATCAGAC	GTCAGGGTGACACTTCATTTTGT	60.316	GTCTGATTTGTTTCCATTTTTGG	59.745	138
CL2171.Contig5_All	TCTCTCTCTCTC	TC(2*6)	1791	12	GTCTGATTTGTTTCCATTTTTGGAATTCTTATTTCATTTGGAAGCACTTGATCAATTGAGCAAGTAGCTACTTGCAGG[TCTCTCTCTCTC]TGACATCTTCAAAGGAGAAGAATGCACAAAATGAAGTGTCACCCTGACTGT	GTCTGATTTGTTTCCATTTTTGG	59.745	ACAGTCAGGGTGACACTTCATTT	59.952	141
CL2171.Contig5_All	TCTCTCTCTCTC	TC(2*6)	1791	12	GTCTGATTTGTTTCCATTTTTGGAATTCTTATTTCATTTGGAAGCACTTGATCAATTGAGCAAGTAGCTACTTGCAGG[TCTCTCTCTCTC]TGACATCTTCAAAGGAGAAGAATGCACAAAATGA	GTCTGATTTGTTTCCATTTTTGG	59.745	TCATTTTGTGCATTCTTCTCCTT	60.122	124
CL2171.Contig5_All	TCTCTCTCTCTC	TC(2*6)	1791	12	GTCTGATTTGTTTCCATTTTTGGAATTCTTATTTCATTTGGAAGCACTTGATCAATTGAGCAAGTAGCTACTTGCAGG[TCTCTCTCTCTC]TGACATCTTCAAAGGAGAAGAATGCACAAAATGAA	GTCTGATTTGTTTCCATTTTTGG	59.745	TTCATTTTGTGCATTCTTCTCCT	60.122	125
CL2171.Contig5_All	TCTCTCTCTCTC	TC(2*6)	1791	12	GTCTGATTTGTTTCCATTTTTGGAATTCTTATTTCATTTGGAAGCACTTGATCAATTGAGCAAGTAGCTACTTGCAGG[TCTCTCTCTCTC]TGACATCTTCAAAGGAGAAGAATGCACAAAATGAAG	GTCTGATTTGTTTCCATTTTTGG	59.745	CTTCATTTTGTGCATTCTTCTCC	60.122	126
CL2171.Contig5_All	TCTCTCTCTCTC	TC(2*6)	1791	12	GTCTGATTTGTTTCCATTTTTGGAATTCTTATTTCATTTGGAAGCACTTGATCAATTGAGCAAGTAGCTACTTGCAGG[TCTCTCTCTCTC]TGACATCTTCAAAGGAGAAGAATGCACAAAATGAAGTGTCACCCTGAC	GTCTGATTTGTTTCCATTTTTGG	59.745	GTCAGGGTGACACTTCATTTTGT	60.316	138
CL2173.Contig1_All	TCTCTCTCTCTCTCTCTC	TC(2*9)	185	18	CAAGAGAAACGCGGTTTAGTAGACAACCCAACCGTGTCCCAAAACCA[TCTCTCTCTCTCTCTCTC]TTTCTCGTACGCATCGCAGTTCACAAACAAAATCTATGATCGCCTC	CAAGAGAAACGCGGTTTAGTAGA	59.959	GAGGCGATCATAGATTTTGTTTG	59.983	111
CL2173.Contig1_All	TCTCTCTCTCTCTCTCTC	TC(2*9)	185	18	CAAGAGAAACGCGGTTTAGTAGACAACCCAACCGTGTCCCAAAACCA[TCTCTCTCTCTCTCTCTC]TTTCTCGTACGCATCGCAGTTCACAAACAAAATCTATGATCGCCTCA	CAAGAGAAACGCGGTTTAGTAGA	59.959	TGAGGCGATCATAGATTTTGTTT	59.983	112
CL2173.Contig1_All	TCTCTCTCTCTCTCTCTC	TC(2*9)	185	18	CAAGAGAAACGCGGTTTAGTAGACAACCCAACCGTGTCCCAAAACCA[TCTCTCTCTCTCTCTCTC]TTTCTCGTACGCATCGCAGTTCACAAACAAAATCTATGATCGCCTCAA	CAAGAGAAACGCGGTTTAGTAGA	59.959	TTGAGGCGATCATAGATTTTGTT	59.983	113
CL2173.Contig1_All	TCTCTCTCTCTCTCTCTC	TC(2*9)	185	18	CAAGAGAAACGCGGTTTAGTAGACAACCCAACCGTGTCCCAAAACCA[TCTCTCTCTCTCTCTCTC]TTTCTCGTACGCATCGCAGTTCACAAACAAAATCTATGATCGCCTCAACTATTTCAACCCAGAACG	CAAGAGAAACGCGGTTTAGTAGA	59.959	CGTTCTGGGTTGAAATAGTTGAG	60.042	131
CL2173.Contig1_All	TCTCTCTCTCTCTCTCTC	TC(2*9)	185	18	CAAGAGAAACGCGGTTTAGTAGACAACCCAACCGTGTCCCAAAACCA[TCTCTCTCTCTCTCTCTC]TTTCTCGTACGCATCGCAGTTCACAAACAAAATCT	CAAGAGAAACGCGGTTTAGTAGA	59.959	AGATTTTGTTTGTGAACTGCGAT	60.055	100
CL220.Contig3_All	GAGAGAGAGAGAGA	GA(2*7)	1384	14	TTGATCGAGAGGCTTTTCTAGTGGCGACTGGTAACTCGTTCCTTCGGGTCTCATGACTTCAGATTTCCGTCCAGAAAAAGTCCACCGGAGACAGAGATCTCTCCCTTCAGAGACAGG[GAGAGAGAGAGAGA]AGTATAAGAGACTCAGAGCAAAACGAGA	TTGATCGAGAGGCTTTTCTAGTG	60.028	TCTCGTTTTGCTCTGAGTCTCTT	59.824	159
CL220.Contig3_All	GAGAGAGAGAGAGA	GA(2*7)	1384	14	TTGATCGAGAGGCTTTTCTAGTGGCGACTGGTAACTCGTTCCTTCGGGTCTCATGACTTCAGATTTCCGTCCAGAAAAAGTCCACCGGAGACAGAGATCTCTCCCTTCAGAGACAGG[GAGAGAGAGAGAGA]AGTATAAGAGACTCAGAGCAAAACGAGAA	TTGATCGAGAGGCTTTTCTAGTG	60.028	TTCTCGTTTTGCTCTGAGTCTCT	59.824	160
CL220.Contig3_All	GAGAGAGAGAGAGA	GA(2*7)	1384	14	TTTCTAGTGGCGACTGGTAACTCGTTCCTTCGGGTCTCATGACTTCAGATTTCCGTCCAGAAAAAGTCCACCGGAGACAGAGATCTCTCCCTTCAGAGACAGG[GAGAGAGAGAGAGA]AGTATAAGAGACTCAGAGCAAAACGAGAAGATCCATTGATC	TTTCTAGTGGCGACTGGTAACTC	59.833	GATCAATGGATCTTCTCGTTTTG	59.959	158
CL220.Contig3_All	GAGAGAGAGAGAGA	GA(2*7)	1384	14	TTTCTAGTGGCGACTGGTAACTCGTTCCTTCGGGTCTCATGACTTCAGATTTCCGTCCAGAAAAAGTCCACCGGAGACAGAGATCTCTCCCTTCAGAGACAGG[GAGAGAGAGAGAGA]AGTATAAGAGACTCAGAGCAAAACGAGA	TTTCTAGTGGCGACTGGTAACTC	59.833	TCTCGTTTTGCTCTGAGTCTCTT	59.824	145
CL220.Contig3_All	GAGAGAGAGAGAGA	GA(2*7)	1384	14	TTTCTAGTGGCGACTGGTAACTCGTTCCTTCGGGTCTCATGACTTCAGATTTCCGTCCAGAAAAAGTCCACCGGAGACAGAGATCTCTCCCTTCAGAGACAGG[GAGAGAGAGAGAGA]AGTATAAGAGACTCAGAGCAAAACGAGAA	TTTCTAGTGGCGACTGGTAACTC	59.833	TTCTCGTTTTGCTCTGAGTCTCT	59.824	146
CL224.Contig4_All	AGAGAGAGAGAG	AG(2*6)	3923	12	ATGATCTTCTGGTTTTCCACAAA[AGAGAGAGAGAG]GAAGTGTTCAAAAATTTGGTTGCCATGAATCTTCCGAGGAACAGCATGTTGGACACAACTATTTCTGGA	ATGATCTTCTGGTTTTCCACAAA	59.864	TCCAGAAATAGTTGTGTCCAACA	59.526	104
CL224.Contig4_All	AGAGAGAGAGAG	AG(2*6)	3923	12	ATGATCTTCTGGTTTTCCACAAA[AGAGAGAGAGAG]GAAGTGTTCAAAAATTTGGTTGCCATGAATCTTCCGAGGAACAGCATGTTGGACACAACTATTTCTGGATCA	ATGATCTTCTGGTTTTCCACAAA	59.864	TGATCCAGAAATAGTTGTGTCCA	59.485	107
CL224.Contig4_All	AGAGAGAGAGAG	AG(2*6)	3923	12	CGTCCTGTTGCTGTTGAGATATTCAGTATGGATGGGTGTAATGATCTTCTGGTTTTCCACAAA[AGAGAGAGAGAG]GAAGTGTTCAAAAATTTGGTTGCCATGAATCTTCCGAGGAACAGCATGTTGGACACAACTATTTCTGGATCATCAAAACAGGA	CGTCCTGTTGCTGTTGAGATATT	60.547	TCCTGTTTTGATGATCCAGAAAT	59.828	158
CL224.Contig4_All	AGAGAGAGAGAG	AG(2*6)	3923	12	TGGGTGTAATGATCTTCTGGTTTTCCACAAA[AGAGAGAGAGAG]GAAGTGTTCAAAAATTTGGTTGCCATGAATCTTCCGAGGAACAGCATGTTGGACACAACTATTTCTGGA	TGGGTGTAATGATCTTCTGGTTT	59.755	TCCAGAAATAGTTGTGTCCAACA	59.526	112
CL224.Contig4_All	AGAGAGAGAGAG	AG(2*6)	3923	12	TTCAGTATGGATGGGTGTAATGATCTTCTGGTTTTCCACAAA[AGAGAGAGAGAG]GAAGTGTTCAAAAATTTGGTTGCCATGAATCTTCCGAGGAACAGCATGTTGGACACAACTATTTCTGGATCATCAAAACAGGA	TTCAGTATGGATGGGTGTAATGA	59.215	TCCTGTTTTGATGATCCAGAAAT	59.828	137
CL2268.Contig5_All	TCTCTCTCTCTC	TC(2*6)	1816	12	GTATGGCTCTGACTGAAGGTTGTGGGTTGTTTTTCTGCAACCCATCCCCAAGTTGAGTTATAGTATGTGTACATATTTCTTAAATGCTTCA[TCTCTCTCTCTC]AAGTAACAATTGTACATACGAAGTTTTGCTTTAAGGAAGGAAAATTTAAGCAGGTG	GTATGGCTCTGACTGAAGGTTGT	59.696	CACCTGCTTAAATTTTCCTTCCT	60.014	159
CL2268.Contig5_All	TCTCTCTCTCTC	TC(2*6)	1816	12	GTATGGCTCTGACTGAAGGTTGTGGGTTGTTTTTCTGCAACCCATCCCCAAGTTGAGTTATAGTATGTGTACATATTTCTTAAATGCTTCA[TCTCTCTCTCTC]AAGTAACAATTGTACATACGAAGTTTTGCTTTAAGGAAGGAAAATTTAAGCAGGTGT	GTATGGCTCTGACTGAAGGTTGT	59.696	ACACCTGCTTAAATTTTCCTTCC	59.9	160
CL2268.Contig5_All	TCTCTCTCTCTC	TC(2*6)	1816	12	AGTCAGGTATGGCTCTGACTGAAGGTTGTGGGTTGTTTTTCTGCAACCCATCCCCAAGTTGAGTTATAGTATGTGTACATATTTCTTAAATGCTTCA[TCTCTCTCTCTC]AAGTAACAATTGTACATACGAAGTTTTGCTTTAAGGAAGG	AGTCAGGTATGGCTCTGACTGAA	60.316	CCTTCCTTAAAGCAAAACTTCGT	60.163	149
CL2268.Contig5_All	TCTCTCTCTCTC	TC(2*6)	1816	12	CATGGAATCAAAGTCAGGTATGGCTCTGACTGAAGGTTGTGGGTTGTTTTTCTGCAACCCATCCCCAAGTTGAGTTATAGTATGTGTACATATTTCTTAAATGCTTCA[TCTCTCTCTCTC]AAGTAACAATTGTACATACGAAGTTTTGCTTTAAGGAAGG	CATGGAATCAAAGTCAGGTATGG	60.598	CCTTCCTTAAAGCAAAACTTCGT	60.163	160
CL2268.Contig5_All	TCTCTCTCTCTC	TC(2*6)	1816	12	CCCATCCCCAAGTTGAGTTATAGTATGTGTACATATTTCTTAAATGCTTCA[TCTCTCTCTCTC]AAGTAACAATTGTACATACGAAGTTTTGCTTTAAGGAAGGAAAATTTAAGCAGGTG	CCCATCCCCAAGTTGAGTTATAG	60.914	CACCTGCTTAAATTTTCCTTCCT	60.014	119
CL2278.Contig1_All	CTCTCTCTCTCT	CT(2*6)	2654	12	CGTTATTCTCCATGGCTGTTTATCTCCAAGGAACTAAACTACTACTTTTGTGTTCTTCCCTCTCTATTAGGCCTTATCCTTTGCTGCTA[CTCTCTCTCTCT]CATACATAAAACAGTAGTTACGTAGGAAGGAGAGACTTGGGTCTAA	CGTTATTCTCCATGGCTGTTTAT	59.428	TTAGACCCAAGTCTCTCCTTCCT	59.774	147
CL2278.Contig1_All	CTCTCTCTCTCT	CT(2*6)	2654	12	ATTCTCCATGGCTGTTTATCTCCAAGGAACTAAACTACTACTTTTGTGTTCTTCCCTCTCTATTAGGCCTTATCCTTTGCTGCTA[CTCTCTCTCTCT]CATACATAAAACAGTAGTTACGTAGGAAGGAGAGACTTGGGTCTAA	ATTCTCCATGGCTGTTTATCTCC	60.679	TTAGACCCAAGTCTCTCCTTCCT	59.774	143
CL2278.Contig1_All	CTCTCTCTCTCT	CT(2*6)	2654	12	TATTAGGCCTTATCCTTTGCTGCTA[CTCTCTCTCTCT]CATACATAAAACAGTAGTTACGTAGGAAGGAGAGACTTGGGTCTAATAATATAGTCGTAGAGACGAGTGAGACACCTAAGAAACAGAAGTAATCTTCTTCTCTTCTTCGTCCGT	TATTAGGCCTTATCCTTTGCTGC	60.883	ACGGACGAAGAAGAGAAGAAGAT	59.908	151
CL2278.Contig1_All	CTCTCTCTCTCT	CT(2*6)	2654	12	TCGTTATTCTCCATGGCTGTTTATCTCCAAGGAACTAAACTACTACTTTTGTGTTCTTCCCTCTCTATTAGGCCTTATCCTTTGCTGCTA[CTCTCTCTCTCT]CATACATAAAACAGTAGTTACGTAGGAAGGAGAGACTTGGGTCTAA	TCGTTATTCTCCATGGCTGTTTA	60.83	TTAGACCCAAGTCTCTCCTTCCT	59.774	148
CL2278.Contig1_All	CTCTCTCTCTCT	CT(2*6)	2654	12	TATTAGGCCTTATCCTTTGCTGCTA[CTCTCTCTCTCT]CATACATAAAACAGTAGTTACGTAGGAAGGAGAGACTTGGGTCTAA	TATTAGGCCTTATCCTTTGCTGC	60.883	TTAGACCCAAGTCTCTCCTTCCT	59.774	83
CL2278.Contig4_All	GAGAGAGAGAGA	GA(2*6)	246	12	ACGGACGAAGAAGAGAAGAAGATTACTTCTGTTTCTTAGGTGTCTCACTCGTCTCTACGACTATATTATTAGACCCAAGTCTCTCCTTCCTACGTAACTACTGTTTTATGTAT[GAGAGAGAGAGA]GTAGCAGCAAAGGATAAGGCCTAATA	ACGGACGAAGAAGAGAAGAAGAT	59.908	TATTAGGCCTTATCCTTTGCTGC	60.883	151
CL227.Contig2_All	GAGAGAGAGAGA	GA(2*6)	3510	12	AATGATACCCTCCCTCCTTTTCCCTGCATTGCAAGTTAGAGAGCGGGAAATG[GAGAGAGAGAGA]AAGTGCGCGTGGGTTAACGTTTTATATTGCTATTGTTTTCAAATTTTTCAAAAAATAAAAAAGTAACGAGAGCTATCCCG	AATGATACCCTCCCTCCTTTTC	59.685	CGGGATAGCTCTCGTTACTTTTT	60.151	144
CL227.Contig2_All	GAGAGAGAGAGA	GA(2*6)	3510	12	AATGATACCCTCCCTCCTTTTCCCTGCATTGCAAGTTAGAGAGCGGGAAATG[GAGAGAGAGAGA]AAGTGCGCGTGGGTTAACGTTTTATATTG	AATGATACCCTCCCTCCTTTTC	59.685	CAATATAAAACGTTAACCCACGC	59.704	93
CL227.Contig2_All	GAGAGAGAGAGA	GA(2*6)	3510	12	AATGATACCCTCCCTCCTTTTCCCTGCATTGCAAGTTAGAGAGCGGGAAATG[GAGAGAGAGAGA]AAGTGCGCGTGGGTTAACGTTTTATATTGC	AATGATACCCTCCCTCCTTTTC	59.685	GCAATATAAAACGTTAACCCACG	59.704	94
CL227.Contig2_All	GAGAGAGAGAGA	GA(2*6)	3510	12	AGCACCTCCAAAGCAATGATACCCTCCCTCCTTTTCCCTGCATTGCAAGTTAGAGAGCGGGAAATG[GAGAGAGAGAGA]AAGTGCGCGTGGGTTAACGTTTTATATTGCTATTGTTTTCAAATTTTTCAAAAAATAAAAAAGTAACGAGAGCTATCCCG	AGCACCTCCAAAGCAATGATAC	60.511	CGGGATAGCTCTCGTTACTTTTT	60.151	158
CL227.Contig2_All	GAGAGAGAGAGA	GA(2*6)	3510	12	CAATGATACCCTCCCTCCTTTTCCCTGCATTGCAAGTTAGAGAGCGGGAAATG[GAGAGAGAGAGA]AAGTGCGCGTGGGTTAACGTTTTATATTGCTATTGTTTTCAAATTTTTCAAAAAATAAAAAAGTAACGAGAGCTATCCCG	CAATGATACCCTCCCTCCTTTT	60.533	CGGGATAGCTCTCGTTACTTTTT	60.151	145
CL227.Contig3_All	GAGAGAGAGAGA	GA(2*6)	3500	12	GCAAATATTTTGCTATTTCAAGCATAAAAACTGAAAAAACAGAAAGAAAGTGATAGCATTTAAACGAAAGGATTACAGAGCT[GAGAGAGAGAGA]CGGACATGGACAAAGAATGGATTACGGCATAAGGCAAGGGGATTGAAGAAGGGATCTAGGCAT	GCAAATATTTTGCTATTTCAAGCA	59.694	ATGCCTAGATCCCTTCTTCAATC	59.951	157
CL227.Contig3_All	GAGAGAGAGAGA	GA(2*6)	3500	12	GCAAATATTTTGCTATTTCAAGCATAAAAACTGAAAAAACAGAAAGAAAGTGATAGCATTTAAACGAAAGGATTACAGAGCT[GAGAGAGAGAGA]CGGACATGGACAAAGAATGGATTACGGCATAAGGCAAGGGGATTGAAGAAGGGATCTAGGCATC	GCAAATATTTTGCTATTTCAAGCA	59.694	GATGCCTAGATCCCTTCTTCAAT	59.951	158
CL227.Contig3_All	GAGAGAGAGAGA	GA(2*6)	3500	12	TGCAAATATTTTGCTATTTCAAGCATAAAAACTGAAAAAACAGAAAGAAAGTGATAGCATTTAAACGAAAGGATTACAGAGCT[GAGAGAGAGAGA]CGGACATGGACAAAGAATGGATTACGGCATAAGGCAAGGGGATTGAAGAAGGGATCTAGGCAT	TGCAAATATTTTGCTATTTCAAGC	59.694	ATGCCTAGATCCCTTCTTCAATC	59.951	158
CL227.Contig3_All	GAGAGAGAGAGA	GA(2*6)	3500	12	TGCAAATATTTTGCTATTTCAAGCATAAAAACTGAAAAAACAGAAAGAAAGTGATAGCATTTAAACGAAAGGATTACAGAGCT[GAGAGAGAGAGA]CGGACATGGACAAAGAATGGATTACGGCATAAGGCAAGGGGATTGAAGAAGGGATCTAGGCATC	TGCAAATATTTTGCTATTTCAAGC	59.694	GATGCCTAGATCCCTTCTTCAAT	59.951	159
CL227.Contig3_All	GAGAGAGAGAGA	GA(2*6)	3500	12	GCAAATATTTTGCTATTTCAAGCATAAAAACTGAAAAAACAGAAAGAAAGTGATAGCATTTAAACGAAAGGATTACAGAGCT[GAGAGAGAGAGA]CGGACATGGACAAAGAATGGATTA	GCAAATATTTTGCTATTTCAAGCA	59.694	TAATCCATTCTTTGTCCATGTCC	60.068	118
CL2332.Contig10_All	TCTCTCTCTCTC	TC(2*6)	228	12	CCCCTTGTACAATACAACTCACCACTATCTCTCACCATCAAGGAATTATATATTCTCTTCATGCCAGGTCTACTAGAGTCCTAGTTATCTTACATAACCTCTCTCTTA[TCTCTCTCTCTC]TTCCCCCAAGAACGATCAAGTCCAATCTT	CCCCTTGTACAATACAACTCACC	59.682	AAGATTGGACTTGATCGTTCTTG	59.645	149
CL2332.Contig10_All	TCTCTCTCTCTC	TC(2*6)	228	12	CCCCTTGTACAATACAACTCACCACTATCTCTCACCATCAAGGAATTATATATTCTCTTCATGCCAGGTCTACTAGAGTCCTAGTTATCTTACATAACCTCTCTCTTA[TCTCTCTCTCTC]TTCCCCCAAGAACGATCAAGTCCAATCTTG	CCCCTTGTACAATACAACTCACC	59.682	CAAGATTGGACTTGATCGTTCTT	59.645	150
CL2332.Contig10_All	TCTCTCTCTCTC	TC(2*6)	228	12	TCACCACTATCTCTCACCATCAAGGAATTATATATTCTCTTCATGCCAGGTCTACTAGAGTCCTAGTTATCTTACATAACCTCTCTCTTA[TCTCTCTCTCTC]TTCCCCCAAGAACGATCAAGTCCAATCTT	TCACCACTATCTCTCACCATCAA	59.607	AAGATTGGACTTGATCGTTCTTG	59.645	131
CL2332.Contig10_All	TCTCTCTCTCTC	TC(2*6)	228	12	TCACCACTATCTCTCACCATCAAGGAATTATATATTCTCTTCATGCCAGGTCTACTAGAGTCCTAGTTATCTTACATAACCTCTCTCTTA[TCTCTCTCTCTC]TTCCCCCAAGAACGATCAAGTCCAATCTTG	TCACCACTATCTCTCACCATCAA	59.607	CAAGATTGGACTTGATCGTTCTT	59.645	132
CL2332.Contig10_All	TCTCTCTCTCTC	TC(2*6)	228	12	ACCACTATCTCTCACCATCAAGGAATTATATATTCTCTTCATGCCAGGTCTACTAGAGTCCTAGTTATCTTACATAACCTCTCTCTTA[TCTCTCTCTCTC]TTCCCCCAAGAACGATCAAGTCCAATCTT	ACCACTATCTCTCACCATCAAGG	59.516	AAGATTGGACTTGATCGTTCTTG	59.645	129
CL2332.Contig4_All	TCTCTCTCTCTC	TC(2*6)	265	12	ATTCTCATAGATCCAGCCCTTCTGTGCTTCTTTCTCTT[TCTCTCTCTCTC]TAGGTTCGGTGCTTTGATGGTAGAGAATGATCTCAAAGTTTGATTTTGATGGACTGGAGTCT	ATTCTCATAGATCCAGCCCTTCT	59.612	AGACTCCAGTCCATCAAAATCAA	59.99	112
CL2332.Contig4_All	TCTCTCTCTCTC	TC(2*6)	265	12	CCCTTCTGTGCTTCTTTCTCTT[TCTCTCTCTCTC]TAGGTTCGGTGCTTTGATGGTAGAGAATGATCTCAAAGTTTGATTTTGATGGACTGGAGTCT	CCCTTCTGTGCTTCTTTCTCTTT	60.396	AGACTCCAGTCCATCAAAATCAA	59.99	96
CL2332.Contig4_All	TCTCTCTCTCTC	TC(2*6)	265	12	GATTCTCATAGATCCAGCCCTTCTGTGCTTCTTTCTCTT[TCTCTCTCTCTC]TAGGTTCGGTGCTTTGATGGTAGAGAATGATCTCAAAGTTTGATTTTGATGGACTGGAGTCT	GATTCTCATAGATCCAGCCCTTC	60.418	AGACTCCAGTCCATCAAAATCAA	59.99	113
CL2332.Contig4_All	TCTCTCTCTCTC	TC(2*6)	265	12	ATTCTCATAGATCCAGCCCTTCTGTGCTTCTTTCTCTT[TCTCTCTCTCTC]TAGGTTCGGTGCTTTGATGGTAGAGAATGATCTCAAAGTTTGATTTTGATGGACTGGA	ATTCTCATAGATCCAGCCCTTCT	59.612	TCCAGTCCATCAAAATCAAACTT	59.864	108
CL2332.Contig4_All	TCTCTCTCTCTC	TC(2*6)	265	12	CCCTTCTGTGCTTCTTTCTCTT[TCTCTCTCTCTC]TAGGTTCGGTGCTTTGATGGTAGAGAATGATCTCAAAGTTTGATTTTGATGGACTGGA	CCCTTCTGTGCTTCTTTCTCTTT	60.396	TCCAGTCCATCAAAATCAAACTT	59.864	92
CL2350.Contig1_All	TATATATATATATATATATA	TA(2*10)	266	20	TTTACCCTAACCCCAATTCACTTCTAATTCTTCAGTTCTTTCGCTCTCCCACCACTAAACCGTGGAAAGTAGTATCCCTTCGATCGTATTTGAGTTTT[TATATATATATATATATATA]TCGGATTTCGATTTGGTCGCTAATGGCTTCTTCAGAGATA	TTTACCCTAACCCCAATTCACTT	59.995	TATCTCTGAAGAAGCCATTAGCG	60.017	158
CL2350.Contig1_All	TATATATATATATATATATA	TA(2*10)	266	20	CACCACTAAACCGTGGAAAGTAGTATCCCTTCGATCGTATTTGAGTTTT[TATATATATATATATATATA]TCGGATTTCGATTTGGTCGCTAATGGCTTCTTCAGAGATA	CACCACTAAACCGTGGAAAGTAG	59.969	TATCTCTGAAGAAGCCATTAGCG	60.017	109
CL2350.Contig1_All	TATATATATATATATATATA	TA(2*10)	266	20	ACCCTAACCCCAATTCACTTCTAATTCTTCAGTTCTTTCGCTCTCCCACCACTAAACCGTGGAAAGTAGTATCCCTTCGATCGTATTTGAGTTTT[TATATATATATATATATATA]TCGGATTTCGATTTGGTCGCTAATGGCTTCTTCAGAGATA	ACCCTAACCCCAATTCACTTCTA	60.115	TATCTCTGAAGAAGCCATTAGCG	60.017	155
CL2350.Contig1_All	TATATATATATATATATATA	TA(2*10)	266	20	CACCACTAAACCGTGGAAAGTAGTATCCCTTCGATCGTATTTGAGTTTT[TATATATATATATATATATA]TCGGATTTCGATTTGGTCGCTAATGGCTTCTTCAGAGATAGAAGTGGTTTCAGACTCCCAA	CACCACTAAACCGTGGAAAGTAG	59.969	TTGGGAGTCTGAAACCACTTCTA	60.151	130
CL2350.Contig1_All	TATATATATATATATATATA	TA(2*10)	266	20	ATCCCTTCGATCGTATTTGAGTTTT[TATATATATATATATATATA]TCGGATTTCGATTTGGTCGCTAATGGCTTCTTCAGAGATA	ATCCCTTCGATCGTATTTGAGTT	60.212	TATCTCTGAAGAAGCCATTAGCG	60.017	85
CL2352.Contig3_All	AGAGAGAGAGAGAGAGAG	AG(2*9)	1020	18	GAAGAATAGCAACGGAATGGTAAATCTTAAGAGTTGCAAACAACAGAAGCAATTAAGTGGAT[AGAGAGAGAGAGAGAGAG]GGCCGAATTCTTTAAAACGCACTCTGCAAAGAAAACGGCACGCTACAAACTGCAAATGAGTT	GAAGAATAGCAACGGAATGGTAA	59.533	AACTCATTTGCAGTTTGTAGCGT	60.235	142
CL2352.Contig3_All	AGAGAGAGAGAGAGAGAG	AG(2*9)	1020	18	GAAGAATAGCAACGGAATGGTAAATCTTAAGAGTTGCAAACAACAGAAGCAATTAAGTGGAT[AGAGAGAGAGAGAGAGAG]GGCCGAATTCTTTAAAACGCACTCTGCAA	GAAGAATAGCAACGGAATGGTAA	59.533	TTGCAGAGTGCGTTTTAAAGAAT	60.295	109
CL2352.Contig3_All	AGAGAGAGAGAGAGAGAG	AG(2*9)	1020	18	GTTGCAAACAACAGAAGCAATTAAGTGGAT[AGAGAGAGAGAGAGAGAG]GGCCGAATTCTTTAAAACGCACTCTGCAAAGAAAACGGCACGCTACAAACTGCAAATGAGTT	GTTGCAAACAACAGAAGCAATTA	59.35	AACTCATTTGCAGTTTGTAGCGT	60.235	110
CL2352.Contig3_All	AGAGAGAGAGAGAGAGAG	AG(2*9)	1020	18	GAGTTGCAAACAACAGAAGCAATTAAGTGGAT[AGAGAGAGAGAGAGAGAG]GGCCGAATTCTTTAAAACGCACTCTGCAAAGAAAACGGCACGCTACAAACTGCAAATGAGTT	GAGTTGCAAACAACAGAAGCAAT	60.694	AACTCATTTGCAGTTTGTAGCGT	60.235	112
CL2352.Contig3_All	AGAGAGAGAGAGAGAGAG	AG(2*9)	1020	18	TGCAAACAACAGAAGCAATTAAGTGGAT[AGAGAGAGAGAGAGAGAG]GGCCGAATTCTTTAAAACGCACTCTGCAAAGAAAACGGCACGCTACAAACTGCAAATGAGTTTGGGACAAATGTAAAGAGCGACAGAGAGAAAGGGTAG	TGCAAACAACAGAAGCAATTAAG	59.476	CTACCCTTTCTCTCTGTCGCTCT	60.552	145
CL2352.Contig4_All	CTCTCTCTCTCTCTCTCT	CT(2*9)	286	18	AACTCATTTGCAGTTTGTAGCGTGCCGTTTTCTTTGCAGAGTGCGTTTTAAAGAATTCGGCC[CTCTCTCTCTCTCTCTCT]ATCCACTTAATTGCTTCTGTTGTTTGCAACTCTTAAGATTTACCATTCCGTTGCTATTCTTCTT	AACTCATTTGCAGTTTGTAGCGT	60.235	AAGAAGAATAGCAACGGAATGGT	60.365	144
CL2352.Contig4_All	CTCTCTCTCTCTCTCTCT	CT(2*9)	286	18	TTGCAGAGTGCGTTTTAAAGAATTCGGCC[CTCTCTCTCTCTCTCTCT]ATCCACTTAATTGCTTCTGTTGTTTGCAACTCTTAAGATTTACCATTCCGTTGCTATTCTTCTT	TTGCAGAGTGCGTTTTAAAGAAT	60.295	AAGAAGAATAGCAACGGAATGGT	60.365	111
CL2352.Contig4_All	CTCTCTCTCTCTCTCTCT	CT(2*9)	286	18	AACTCATTTGCAGTTTGTAGCGTGCCGTTTTCTTTGCAGAGTGCGTTTTAAAGAATTCGGCC[CTCTCTCTCTCTCTCTCT]ATCCACTTAATTGCTTCTGTTGTTTGCAACTCTTAAGATTTACCATTCCGTTGCTATTCTTC	AACTCATTTGCAGTTTGTAGCGT	60.235	GAAGAATAGCAACGGAATGGTAA	59.533	142
CL2352.Contig4_All	CTCTCTCTCTCTCTCTCT	CT(2*9)	286	18	TTGCAGAGTGCGTTTTAAAGAATTCGGCC[CTCTCTCTCTCTCTCTCT]ATCCACTTAATTGCTTCTGTTGTTTGCAACTCTTAAGATTTACCATTCCGTTGCTATTCTTC	TTGCAGAGTGCGTTTTAAAGAAT	60.295	GAAGAATAGCAACGGAATGGTAA	59.533	109
CL2352.Contig4_All	CTCTCTCTCTCTCTCTCT	CT(2*9)	286	18	AACTCATTTGCAGTTTGTAGCGTGCCGTTTTCTTTGCAGAGTGCGTTTTAAAGAATTCGGCC[CTCTCTCTCTCTCTCTCT]ATCCACTTAATTGCTTCTGTTGTTTGCAAC	AACTCATTTGCAGTTTGTAGCGT	60.235	GTTGCAAACAACAGAAGCAATTA	59.35	110
CL2385.Contig1_All	CTCTCTCTCTCT	CT(2*6)	649	12	GGAATCAGGATTCAGGAAAGGTATCCCCCAAACTCTC[CTCTCTCTCTCT]GGATTTTTTCTGATTGGGCTTAGGGGTTGACTATGATTATGATTATGATATACTGGGAAATTTTGTTTCCAAGTATATAGAAACGTTAGCAGAGAGGTTCAAAGAA	GGAATCAGGATTCAGGAAAGGTA	60.652	TTCTTTGAACCTCTCTGCTAACG	60.062	155
CL2385.Contig1_All	CTCTCTCTCTCT	CT(2*6)	649	12	TTGACAATCTCAGACATGACAGGCAGGAATCAGGATTCAGGAAAGGTATCCCCCAAACTCTC[CTCTCTCTCTCT]GGATTTTTTCTGATTGGGCTTAGGGGTTGACTATGATTATGATTATGATATACTGGGAAATTTTGTTTCCAAG	TTGACAATCTCAGACATGACAGG	60.164	CTTGGAAACAAAATTTCCCAGTA	59.42	147
CL2385.Contig1_All	CTCTCTCTCTCT	CT(2*6)	649	12	CAGGAATCAGGATTCAGGAAAGGTATCCCCCAAACTCTC[CTCTCTCTCTCT]GGATTTTTTCTGATTGGGCTTAGGGGTTGACTATGATTATGATTATGATATACTGGGAAATTTTGTTTCCAAGTATATAGAAACGTTAGCAGAGAGGTTCAA	CAGGAATCAGGATTCAGGAAAG	60.068	TTGAACCTCTCTGCTAACGTTTC	59.941	153
CL2385.Contig1_All	CTCTCTCTCTCT	CT(2*6)	649	12	CAGGAATCAGGATTCAGGAAAGGTATCCCCCAAACTCTC[CTCTCTCTCTCT]GGATTTTTTCTGATTGGGCTTAGGGGTTGACTATGATTATGATTATGATATACTGGGAAATTTTGTTTCCAAGTATATAGAAACGTTAGCAGAGAGGTTCAAAGAA	CAGGAATCAGGATTCAGGAAAG	60.068	TTCTTTGAACCTCTCTGCTAACG	60.062	157
CL2385.Contig1_All	CTCTCTCTCTCT	CT(2*6)	649	12	GGAATCAGGATTCAGGAAAGGTATCCCCCAAACTCTC[CTCTCTCTCTCT]GGATTTTTTCTGATTGGGCTTAGGGGTTGACTATGATTATGATTATGATATACTGGGAAATTTTGTTTCCAAG	GGAATCAGGATTCAGGAAAGGTA	60.652	CTTGGAAACAAAATTTCCCAGTA	59.42	122
CL2387.Contig3_All	TCTCTCTCTCTCTCTCTC	TC(2*9)	852	18	CCTACTGTGAGTGCTCCTTGTTTTGTTTCTCAATCTTCTCTTTGTTGATGGT[TCTCTCTCTCTCTCTCTC]GCATGCACACTTGGCAGTTCATGTACAT	CCTACTGTGAGTGCTCCTTGTTT	59.861	ATGTACATGAACTGCCAAGTGTG	59.972	98
CL2387.Contig3_All	TCTCTCTCTCTCTCTCTC	TC(2*9)	852	18	TGCTCCTTGTTTTGTTTCTCAATCTTCTCTTTGTTGATGGT[TCTCTCTCTCTCTCTCTC]GCATGCACACTTGGCAGTTCATGTACAT	TGCTCCTTGTTTTGTTTCTCAAT	60.156	ATGTACATGAACTGCCAAGTGTG	59.972	87
CL2387.Contig3_All	TCTCTCTCTCTCTCTCTC	TC(2*9)	852	18	CCTACTGTGAGTGCTCCTTGTTTTGTTTCTCAATCTTCTCTTTGTTGATGGT[TCTCTCTCTCTCTCTCTC]GCATGCACACTTGGCAGTTCATGTACATATCCCACATTCAAATTCGTGACCTCTGATCTGCAACTCTT	CCTACTGTGAGTGCTCCTTGTTT	59.861	AAGAGTTGCAGATCAGAGGTCAC	59.937	138
CL2387.Contig3_All	TCTCTCTCTCTCTCTCTC	TC(2*9)	852	18	TGCTCCTTGTTTTGTTTCTCAATCTTCTCTTTGTTGATGGT[TCTCTCTCTCTCTCTCTC]GCATGCACACTTGGCAGTTCATGTACATATCCCACATTCAAATTCGTGACCTCTGATCTGCAACTCTT	TGCTCCTTGTTTTGTTTCTCAAT	60.156	AAGAGTTGCAGATCAGAGGTCAC	59.937	127
CL2387.Contig3_All	TCTCTCTCTCTCTCTCTC	TC(2*9)	852	18	GTGAGTGCTCCTTGTTTTGTTTCTCAATCTTCTCTTTGTTGATGGT[TCTCTCTCTCTCTCTCTC]GCATGCACACTTGGCAGTTCATGTACAT	GTGAGTGCTCCTTGTTTTGTTTC	60.199	ATGTACATGAACTGCCAAGTGTG	59.972	92
CL2389.Contig1_All	CTCTCTCTCTCT	CT(2*6)	981	12	AGATTAAGGATCTGGGACCACTCCGGTACTTCCTTGGAATTGAGGTAGCTCGTTCTTCTAAAGGG[CTCTCTCTCTCT]CAACGGAAATACACTCTGGACTTACTCTCAGAGACTGGTATGTTGGGTTGT	AGATTAAGGATCTGGGACCACTC	59.852	ACAACCCAACATACCAGTCTCTG	60.329	128
CL2389.Contig1_All	CTCTCTCTCTCT	CT(2*6)	981	12	GAGATTAAGGATCTGGGACCACTCCGGTACTTCCTTGGAATTGAGGTAGCTCGTTCTTCTAAAGGG[CTCTCTCTCTCT]CAACGGAAATACACTCTGGACTTACTCTCAGAGACTGGTATGTTGGGTTGT	GAGATTAAGGATCTGGGACCACT	59.852	ACAACCCAACATACCAGTCTCTG	60.329	129
CL2389.Contig1_All	CTCTCTCTCTCT	CT(2*6)	981	12	AGATTAAGGATCTGGGACCACTCCGGTACTTCCTTGGAATTGAGGTAGCTCGTTCTTCTAAAGGG[CTCTCTCTCTCT]CAACGGAAATACACTCTGGACTTACTCTCAGAGACTGGTATGTTGGGTTGTC	AGATTAAGGATCTGGGACCACTC	59.852	GACAACCCAACATACCAGTCTCT	59.424	129
CL2389.Contig1_All	CTCTCTCTCTCT	CT(2*6)	981	12	GAGATTAAGGATCTGGGACCACTCCGGTACTTCCTTGGAATTGAGGTAGCTCGTTCTTCTAAAGGG[CTCTCTCTCTCT]CAACGGAAATACACTCTGGACTTACTCTCAGAGACTGGTATGTTGGGTTGTC	GAGATTAAGGATCTGGGACCACT	59.852	GACAACCCAACATACCAGTCTCT	59.424	130
CL2389.Contig1_All	CTCTCTCTCTCT	CT(2*6)	981	12	AGGTAGCTCGTTCTTCTAAAGGG[CTCTCTCTCTCT]CAACGGAAATACACTCTGGACTTACTCTCAGAGACTGGTATGTTGGGTTGTCGACCTGCAGATACTCCTATCGAGGCAAATGGT	AGGTAGCTCGTTCTTCTAAAGGG	59.489	ACCATTTGCCTCGATAGGAGTAT	60.231	119
CL2446.Contig3_All	AGAGAGAGAGAGAGAGAGAG	AG(2*10)	271	20	ACAGTCCACTAAAACTTTTGCCAAAACAAAAGACCTAACACCTAACAGAT[AGAGAGAGAGAGAGAGAGAG]GTTGTGTGTGTACACGGATCCATGGAGTTTTGACTTATGGTTCTTCTTTGGGA	ACAGTCCACTAAAACTTTTGCCA	60.082	TCCCAAAGAAGAACCATAAGTCA	59.987	123
CL2446.Contig3_All	AGAGAGAGAGAGAGAGAGAG	AG(2*10)	271	20	ACAGTCCACTAAAACTTTTGCCAAAACAAAAGACCTAACACCTAACAGAT[AGAGAGAGAGAGAGAGAGAG]GTTGTGTGTGTACACGGATCCATGGAGTTTTGACTTATGGTTCTTCTTTGGGAAACACTGTG	ACAGTCCACTAAAACTTTTGCCA	60.082	CACAGTGTTTCCCAAAGAAGAAC	60.061	132
CL2446.Contig3_All	AGAGAGAGAGAGAGAGAGAG	AG(2*10)	271	20	ACAGTCCACTAAAACTTTTGCCAAAACAAAAGACCTAACACCTAACAGAT[AGAGAGAGAGAGAGAGAGAG]GTTGTGTGTGTACACGGATCCATGGAGTTTTGACTTATGGTTCTTCTTTGGGAAACA	ACAGTCCACTAAAACTTTTGCCA	60.082	TGTTTCCCAAAGAAGAACCATAA	59.865	127
CL2446.Contig3_All	AGAGAGAGAGAGAGAGAGAG	AG(2*10)	271	20	ACAGTCCACTAAAACTTTTGCCAAAACAAAAGACCTAACACCTAACAGAT[AGAGAGAGAGAGAGAGAGAG]GTTGTGTGTGTACACGGATCCATGGAGTTTTGACTTATGGTTCTTCTTTGGGAAACACT	ACAGTCCACTAAAACTTTTGCCA	60.082	AGTGTTTCCCAAAGAAGAACCAT	60.261	129
CL2446.Contig3_All	AGAGAGAGAGAGAGAGAGAG	AG(2*10)	271	20	TTTGCCAAAACAAAAGACCTAACACCTAACAGAT[AGAGAGAGAGAGAGAGAGAG]GTTGTGTGTGTACACGGATCCATGGAGTTTTGACTTATGGTTCTTCTTTGGGA	TTTGCCAAAACAAAAGACCTAAC	59.585	TCCCAAAGAAGAACCATAAGTCA	59.987	107
CL2446.Contig4_All	AGAGAGAGAGAGAGAGAG	AG(2*9)	480	18	AAAAAGGAAGAAGAAGGAGGGATAAAGGAGATACTAGAGAT[AGAGAGAGAGAGAGAGAG]GTTGTGTGTGTACACGGATCCATGGAGTTTTGACTTATGGTTCTTCTTTGGGA	AAAAAGGAAGAAGAAGGAGGGAT	59.964	TCCCAAAGAAGAACCATAAGTCA	59.987	112
CL2446.Contig4_All	AGAGAGAGAGAGAGAGAG	AG(2*9)	480	18	AAAAAGGAAGAAGAAGGAGGGATAAAGGAGATACTAGAGAT[AGAGAGAGAGAGAGAGAG]GTTGTGTGTGTACACGGATCCATGGAGTTTTGACTTATGGTTCTTCTTTGGGAAACACTGTG	AAAAAGGAAGAAGAAGGAGGGAT	59.964	CACAGTGTTTCCCAAAGAAGAAC	60.061	121
CL2446.Contig4_All	AGAGAGAGAGAGAGAGAG	AG(2*9)	480	18	CGGTAAATCCTCGTTTACCTCTTGGAAAAAGGAAGAAGAAGGAGGGATAAAGGAGATACTAGAGAT[AGAGAGAGAGAGAGAGAG]GTTGTGTGTGTACACGGATCCATGGAGTTTTGACTTATGGTTCTTCTTTGGGA	CGGTAAATCCTCGTTTACCTCTT	59.913	TCCCAAAGAAGAACCATAAGTCA	59.987	137
CL2446.Contig4_All	AGAGAGAGAGAGAGAGAG	AG(2*9)	480	18	CGGTAAATCCTCGTTTACCTCTTGGAAAAAGGAAGAAGAAGGAGGGATAAAGGAGATACTAGAGAT[AGAGAGAGAGAGAGAGAG]GTTGTGTGTGTACACGGATCCATGGAGTTTTGACTTATGGTTCTTCTTTGGGAAACACTGTG	CGGTAAATCCTCGTTTACCTCTT	59.913	CACAGTGTTTCCCAAAGAAGAAC	60.061	146
CL2446.Contig4_All	AGAGAGAGAGAGAGAGAG	AG(2*9)	480	18	AAAAAGGAAGAAGAAGGAGGGATAAAGGAGATACTAGAGAT[AGAGAGAGAGAGAGAGAG]GTTGTGTGTGTACACGGATCCATGGAGTTTTGACTTATGGTTCTTCTTTGGGAAACA	AAAAAGGAAGAAGAAGGAGGGAT	59.964	TGTTTCCCAAAGAAGAACCATAA	59.865	116
CL2500.Contig1_All	AGAGAGAGAGAGAG	AG(2*7)	1286	14	TTCTTAGATTTACGAATCGCTGCAAAGAAAAGTTTGGTGATGGAAGAAGATTTATTAGCCGAAACCC[AGAGAGAGAGAGAG]ATAGAGAGATAGAGAGAAAGAGAGAGGGTAAGTCCTTTATTTATTTTGAGGTTAGTGCAGTTATGTGGCCATT	TTCTTAGATTTACGAATCGCTGC	59.903	AATGGCCACATAACTGCACTAAC	60.309	154
CL2500.Contig1_All	AGAGAGAGAGAGAG	AG(2*7)	1286	14	CAAAGAAAAGTTTGGTGATGGAAGAAGATTTATTAGCCGAAACCC[AGAGAGAGAGAGAG]ATAGAGAGATAGAGAGAAAGAGAGAGGGTAAGTCCTTTATTTATTTTGAGGTTAGTGCAGTTATGTGGCCATT	CAAAGAAAAGTTTGGTGATGGAA	60.362	AATGGCCACATAACTGCACTAAC	60.309	132
CL2500.Contig1_All	AGAGAGAGAGAGAG	AG(2*7)	1286	14	TTCTTAGATTTACGAATCGCTGCAAAGAAAAGTTTGGTGATGGAAGAAGATTTATTAGCCGAAACCC[AGAGAGAGAGAGAG]ATAGAGAGATAGAGAGAAAGAGAGAGGGTAAGTCCTTTATTTATTTTGAGGTTAGTGCAGTTATGTGG	TTCTTAGATTTACGAATCGCTGC	59.903	CCACATAACTGCACTAACCTCAA	59.21	149
CL2500.Contig1_All	AGAGAGAGAGAGAG	AG(2*7)	1286	14	GAAGATTTATTAGCCGAAACCC[AGAGAGAGAGAGAG]ATAGAGAGATAGAGAGAAAGAGAGAGGGTAAGTCCTTTATTTATTTTGAGGTTAGTGCAGTTATGTGGCCATT	GAAGATTTATTAGCCGAAACCCA	60.636	AATGGCCACATAACTGCACTAAC	60.309	109
CL2500.Contig1_All	AGAGAGAGAGAGAG	AG(2*7)	1286	14	TGGAAGAAGATTTATTAGCCGAAACCC[AGAGAGAGAGAGAG]ATAGAGAGATAGAGAGAAAGAGAGAGGGTAAGTCCTTTATTTATTTTGAGGTTAGTGCAGTTATGTGGCCATT	TGGAAGAAGATTTATTAGCCGAA	59.285	AATGGCCACATAACTGCACTAAC	60.309	114
CL2515.Contig1_All	TGTGTGTGTGTGTGTGTGTGTG	TG(2*11)	863	22	ATGTTCATAGGTGAAAATCCCAAAGCTC[TGTGTGTGTGTGTGTGTGTGTG]TATGTAGATAGAACCATCAACACCCTGTACAAAAAT	ATGTTCATAGGTGAAAATCCCAA	59.601	ATTTTTGTACAGGGTGTTGATGG	60.028	86
CL2515.Contig1_All	TGTGTGTGTGTGTGTGTGTGTG	TG(2*11)	863	22	ATGTTCATAGGTGAAAATCCCAAAGCTC[TGTGTGTGTGTGTGTGTGTGTG]TATGTAGATAGAACCATCAACACCCTGTACAAAAATGC	ATGTTCATAGGTGAAAATCCCAA	59.601	GCATTTTTGTACAGGGTGTTGAT	60.163	88
CL2515.Contig1_All	TGTGTGTGTGTGTGTGTGTGTG	TG(2*11)	863	22	TGTTCATAGGTGAAAATCCCAAAGCTC[TGTGTGTGTGTGTGTGTGTGTG]TATGTAGATAGAACCATCAACACCCTGTACAAAAAT	TGTTCATAGGTGAAAATCCCAAA	60.563	ATTTTTGTACAGGGTGTTGATGG	60.028	85
CL2515.Contig1_All	TGTGTGTGTGTGTGTGTGTGTG	TG(2*11)	863	22	TGTTCATAGGTGAAAATCCCAAAGCTC[TGTGTGTGTGTGTGTGTGTGTG]TATGTAGATAGAACCATCAACACCCTGTACAAAAATGC	TGTTCATAGGTGAAAATCCCAAA	60.563	GCATTTTTGTACAGGGTGTTGAT	60.163	87
CL2515.Contig1_All	TGTGTGTGTGTGTGTGTGTGTG	TG(2*11)	863	22	GCATTTAGCATGTTCATAGGTGAAAATCCCAAAGCTC[TGTGTGTGTGTGTGTGTGTGTG]TATGTAGATAGAACCATCAACACCCTGTACAAAAAT	GCATTTAGCATGTTCATAGGTGA	59.159	ATTTTTGTACAGGGTGTTGATGG	60.028	95
CL2515.Contig2_All	TGTGTGTGTGTGTGTGTGTG	TG(2*10)	431	20	ATGAATCCAGTGACCCTCTACAAAGCATC[TGTGTGTGTGTGTGTGTGTG]TATGTAGATAGAACCATCAACACCCTGTACAAAAATGCCACTGAGGCCTTACATGTGGCAGAAACACATACAAGCATCTAACTATTATCAAGGACCAATGCCC	ATGAATCCAGTGACCCTCTACAA	59.878	GGGCATTGGTCCTTGATAATAGT	60.438	152
CL2515.Contig2_All	TGTGTGTGTGTGTGTGTGTG	TG(2*10)	431	20	CAGTGACCCTCTACAAAGCATC[TGTGTGTGTGTGTGTGTGTG]TATGTAGATAGAACCATCAACACCCTGTACAAAAATGCCACTGAGGCCTTACATGTGGCAGAAACACATACAAGCATCTAACTATTATCAAGGACCAATGCCCACTTTCTAGTTCT	CAGTGACCCTCTACAAAGCATCT	59.824	AGAACTAGAAAGTGGGCATTGGT	60.404	158
CL2515.Contig2_All	TGTGTGTGTGTGTGTGTGTG	TG(2*10)	431	20	CAGTGACCCTCTACAAAGCATC[TGTGTGTGTGTGTGTGTGTG]TATGTAGATAGAACCATCAACACCCTGTACAAAAATGCCACTGAGGCCTTACATGTGGCAGAAACACATACAAGCATCTAACTATTATCAAGGACCAATGCCC	CAGTGACCCTCTACAAAGCATCT	59.824	GGGCATTGGTCCTTGATAATAGT	60.438	145
CL2515.Contig2_All	TGTGTGTGTGTGTGTGTGTG	TG(2*10)	431	20	ATGAATCCAGTGACCCTCTACAAAGCATC[TGTGTGTGTGTGTGTGTGTG]TATGTAGATAGAACCATCAACACCCTGTACAAAAATGCCACTGAGGCCTTACATGTGGCAGAAACACATACAAGCATCT	ATGAATCCAGTGACCCTCTACAA	59.878	AGATGCTTGTATGTGTTTCTGCC	60.556	128
CL2515.Contig2_All	TGTGTGTGTGTGTGTGTGTG	TG(2*10)	431	20	CAGTGACCCTCTACAAAGCATC[TGTGTGTGTGTGTGTGTGTG]TATGTAGATAGAACCATCAACACCCTGTACAAAAATGCCACTGAGGCCTTACATGTGGCAGAAACACATACAAGCATCTAACTATTATCAAGGACCAATGCCCACTTTCTAGTTCTCA	CAGTGACCCTCTACAAAGCATCT	59.824	TGAGAACTAGAAAGTGGGCATTG	60.647	160
CL2524.Contig2_All	CTCTCTCTCTCT	CT(2*6)	650	12	AACTGCTTGAGAAGGAAGGCTACAAAGCATTATCTTCTACAATAGCTTAGAGCCAGTAAGTACATGTC[CTCTCTCTCTCT]TTGCATGCATGTGCAAGCACACTCTTGCGCACATAGTTTCACTTTGTATCTGGATCTACACTTCCACTACAAGCA	AACTGCTTGAGAAGGAAGGCTAC	60.423	TGCTTGTAGTGGAAGTGTAGATCC	59.717	155
CL2524.Contig2_All	CTCTCTCTCTCT	CT(2*6)	650	12	CTTGAGAAGGAAGGCTACAAAGCATTATCTTCTACAATAGCTTAGAGCCAGTAAGTACATGTC[CTCTCTCTCTCT]TTGCATGCATGTGCAAGCACACTCTTGCGCACATAGTTTCACTTTGTATCTGGATCTACACTTCCACTACAAGCA	CTTGAGAAGGAAGGCTACAAAGC	60.865	TGCTTGTAGTGGAAGTGTAGATCC	59.717	150
CL2524.Contig2_All	CTCTCTCTCTCT	CT(2*6)	650	12	GCTTGAGAAGGAAGGCTACAAAGCATTATCTTCTACAATAGCTTAGAGCCAGTAAGTACATGTC[CTCTCTCTCTCT]TTGCATGCATGTGCAAGCACACTCTTGCGCACATAGTTTCACTTTGTATCTGGATCTACACTTCCACTACAAGCA	GCTTGAGAAGGAAGGCTACAAAG	60.865	TGCTTGTAGTGGAAGTGTAGATCC	59.717	151
CL2524.Contig2_All	CTCTCTCTCTCT	CT(2*6)	650	12	TTGAGAAGGAAGGCTACAAAGCATTATCTTCTACAATAGCTTAGAGCCAGTAAGTACATGTC[CTCTCTCTCTCT]TTGCATGCATGTGCAAGCACACTCTTGCGCACATAGTTTCACTTTGTATCTGGATCTACACTTCCACTACAAGCA	TTGAGAAGGAAGGCTACAAAGC	60.021	TGCTTGTAGTGGAAGTGTAGATCC	59.717	149
CL2524.Contig2_All	CTCTCTCTCTCT	CT(2*6)	650	12	GCTTGAGAAGGAAGGCTACAAAGCATTATCTTCTACAATAGCTTAGAGCCAGTAAGTACATGTC[CTCTCTCTCTCT]TTGCATGCATGTGCAAGCACACTCTTGCGCACATAGTTTCACTTTGTATCTGGATCTACACTTCCACTACAAGCA	GCTTGAGAAGGAAGGCTACAAA	60.021	TGCTTGTAGTGGAAGTGTAGATCC	59.717	151
CL2526.Contig2_All	AGAGAGAGAGAGAGAGAG	AG(2*9)	277	18	TCTCTCGTATATTCCGTTGGAGAGGA[AGAGAGAGAGAGAGAGAG]ACAACGAACTAGTCGACGGCTTTCTCAGTCTCTCCATAAATCGATTCGAAAGGAACCATCGAAATAGTGGAAACAGGAG	TCTCTCGTATATTCCGTTGGAGA	60.102	CTCCTGTTTCCACTATTTCGATG	60.008	123
CL2526.Contig2_All	AGAGAGAGAGAGAGAGAG	AG(2*9)	277	18	TCTCTCGTATATTCCGTTGGAGAGGA[AGAGAGAGAGAGAGAGAG]ACAACGAACTAGTCGACGGCTTTCTCAGTCTCTCCATAAATCGATTCGAAAGGAACCATCGAAATAGTGGAAACAGGAGTTTTGTGTGTAGAAAAACCCTAGTCTTCAATCGGAG	TCTCTCGTATATTCCGTTGGAGA	60.102	CTCCGATTGAAGACTAGGGTTTT	60.011	159
CL2526.Contig2_All	AGAGAGAGAGAGAGAGAG	AG(2*9)	277	18	TCTCTCGTATATTCCGTTGGAGAGGA[AGAGAGAGAGAGAGAGAG]ACAACGAACTAGTCGACGGCTTTCTCAGTCTCTCCATAAATCGATTCG	TCTCTCGTATATTCCGTTGGAGA	60.102	CGAATCGATTTATGGAGAGACTG	60.102	92
CL2526.Contig2_All	AGAGAGAGAGAGAGAGAG	AG(2*9)	277	18	TCTCTCGTATATTCCGTTGGAGAGGA[AGAGAGAGAGAGAGAGAG]ACAACGAACTAGTCGACGGCTTTCTCAGTCTCTCCATAAATCGATTCGAAAGGAACCATCGAAATAGTGGAAACA	TCTCTCGTATATTCCGTTGGAGA	60.102	TGTTTCCACTATTTCGATGGTTC	60.23	119
CL2526.Contig2_All	AGAGAGAGAGAGAGAGAG	AG(2*9)	277	18	TCTCTCGTATATTCCGTTGGAGAGGA[AGAGAGAGAGAGAGAGAG]ACAACGAACTAGTCGACGGCTTTCTCAGTCTCTCCATAAATCGATTCGAAAGGAACCATCGAAATAGTGGAAACAGGAGTTTTGTGTGTAGAAAAACCCTAGTCTTCAATCGG	TCTCTCGTATATTCCGTTGGAGA	60.102	CCGATTGAAGACTAGGGTTTTTC	60.339	157
CL2526.Contig4_All	AGAGAGAGAGAGAGAGAG	AG(2*9)	489	18	CCAAAAACCAAGAAACACAGAAGAGAAAAAAGAGAAACTTGGCGAGCGAGCGAGAGAGAGGGAGAGAGGA[AGAGAGAGAGAGAGAGAG]ACAACGAACTAGTCGACGGCTTTCTCAGTCTCTCCATAAATCGATTCGAAA	CCAAAAACCAAGAAACACAGAAG	60.055	TTTCGAATCGATTTATGGAGAGA	60.049	139
CL2526.Contig4_All	AGAGAGAGAGAGAGAGAG	AG(2*9)	489	18	CCAAAAACCAAGAAACACAGAAGAGAAAAAAGAGAAACTTGGCGAGCGAGCGAGAGAGAGGGAGAGAGGA[AGAGAGAGAGAGAGAGAG]ACAACGAACTAGTCGACGGCTTTCTCAGTCTCTCCATAAATCGATTCG	CCAAAAACCAAGAAACACAGAAG	60.055	CGAATCGATTTATGGAGAGACTG	60.102	136
CL2526.Contig4_All	AGAGAGAGAGAGAGAGAG	AG(2*9)	489	18	TTAAACCCCTAACACCCAAAAACCAAGAAACACAGAAGAGAAAAAAGAGAAACTTGGCGAGCGAGCGAGAGAGAGGGAGAGAGGA[AGAGAGAGAGAGAGAGAG]ACAACGAACTAGTCGACGGCTTTCTCAGTCTCTCCATAAATCGATTCGAAA	TTAAACCCCTAACACCCAAAAAC	60.342	TTTCGAATCGATTTATGGAGAGA	60.049	154
CL2526.Contig4_All	AGAGAGAGAGAGAGAGAG	AG(2*9)	489	18	TTAAACCCCTAACACCCAAAAACCAAGAAACACAGAAGAGAAAAAAGAGAAACTTGGCGAGCGAGCGAGAGAGAGGGAGAGAGGA[AGAGAGAGAGAGAGAGAG]ACAACGAACTAGTCGACGGCTTTCTCAGTCTCTCCATAAATCGATTCG	TTAAACCCCTAACACCCAAAAAC	60.342	CGAATCGATTTATGGAGAGACTG	60.102	151
CL2526.Contig4_All	AGAGAGAGAGAGAGAGAG	AG(2*9)	489	18	CCAAAAACCAAGAAACACAGAAGAGAAAAAAGAGAAACTTGGCGAGCGAGCGAGAGAGAGGGAGAGAGGA[AGAGAGAGAGAGAGAGAG]ACAACGAACTAGTCGACGGCTTTCTCAGTCTCTCCATAAATCGATTCGAA	CCAAAAACCAAGAAACACAGAAG	60.055	TTCGAATCGATTTATGGAGAGAC	59.585	138
CL2543.Contig1_All	AGAGAGAGAGAGAG	AG(2*7)	232	14	CTTAGTTTTCCACTTCTCCCGATTGAATTGAGAGAGAT[AGAGAGAGAGAGAG]AAGGGAGATGCCAGGTCCAACATTAGATA	CTTAGTTTTCCACTTCTCCCGAT	60.011	TATCTAATGTTGGACCTGGCATC	60.218	81
CL2543.Contig1_All	AGAGAGAGAGAGAG	AG(2*7)	232	14	CTTAGTTTTCCACTTCTCCCGATTGAATTGAGAGAGAT[AGAGAGAGAGAGAG]AAGGGAGATGCCAGGTCCAACATTAGATATGGAGCCA	CTTAGTTTTCCACTTCTCCCGAT	60.011	TGGCTCCATATCTAATGTTGGAC	60.218	89
CL2543.Contig1_All	AGAGAGAGAGAGAG	AG(2*7)	232	14	ACACAATTCGATTAGGACGAAGAATTCTCTTTCTTTCCAACTGTTTAACACTTCAACTTAGTTTTCCACTTCTCCCGATTGAATTGAGAGAGAT[AGAGAGAGAGAGAG]AAGGGAGATGCCAGGTCCAACATTAGATA	ACACAATTCGATTAGGACGAAGA	60.014	TATCTAATGTTGGACCTGGCATC	60.218	137
CL2543.Contig1_All	AGAGAGAGAGAGAG	AG(2*7)	232	14	ACACAATTCGATTAGGACGAAGAATTCTCTTTCTTTCCAACTGTTTAACACTTCAACTTAGTTTTCCACTTCTCCCGATTGAATTGAGAGAGAT[AGAGAGAGAGAGAG]AAGGGAGATGCCAGGTCCAACATTAGATATGGAGCCA	ACACAATTCGATTAGGACGAAGA	60.014	TGGCTCCATATCTAATGTTGGAC	60.218	145
CL2543.Contig1_All	AGAGAGAGAGAGAG	AG(2*7)	232	14	AACTTAGTTTTCCACTTCTCCCGATTGAATTGAGAGAGAT[AGAGAGAGAGAGAG]AAGGGAGATGCCAGGTCCAACATTAGATA	AACTTAGTTTTCCACTTCTCCCG	60.044	TATCTAATGTTGGACCTGGCATC	60.218	83
CL2611.Contig2_All	ATATATATATATATATAT	AT(2*9)	232	18	AAACCATAACATCTCCAATGCCACGTGATAGTTCACTTGAGAACTGAGATC[ATATATATATATATATAT]TCTGATACATTAACATGTAAGCCCAAGCTACTATGTATTATATTTCCATCCTTTTCCATCCTT	AAACCATAACATCTCCAATGCC	60.082	AAGGATGGAAAAGGATGGAAATA	60.032	132
CL2611.Contig2_All	ATATATATATATATATAT	AT(2*9)	232	18	AAAACCATAACATCTCCAATGCCACGTGATAGTTCACTTGAGAACTGAGATC[ATATATATATATATATAT]TCTGATACATTAACATGTAAGCCCAAGCTACTATGTATTATATTTCCATCCTTTTCCATCCTT	AAAACCATAACATCTCCAATGCC	61.259	AAGGATGGAAAAGGATGGAAATA	60.032	133
CL2611.Contig2_All	ATATATATATATATATAT	AT(2*9)	232	18	TAAAACCATAACATCTCCAATGCCACGTGATAGTTCACTTGAGAACTGAGATC[ATATATATATATATATAT]TCTGATACATTAACATGTAAGCCCAAGCTACTATGTATTATATTTCCATCCTTTTCCATCCTT	TAAAACCATAACATCTCCAATGC	58.079	AAGGATGGAAAAGGATGGAAATA	60.032	134
CL2633.Contig9_All	CTCTCTCTCTCT	CT(2*6)	2028	12	GAAAGGTCGAAACAGGAAAGATTACGTTCCGTTTCCCCTCTGTGTAGCTCCAACTGGAAGTATAAGCAACGCCTGTAC[CTCTCTCTCTCT]CCAGTCTCCATTCCTGCCTATCATTGCAGGTGTACTTC	GAAAGGTCGAAACAGGAAAGATT	59.998	GAAGTACACCTGCAATGATAGGC	60.041	128
CL2633.Contig9_All	CTCTCTCTCTCT	CT(2*6)	2028	12	GAAAGGTCGAAACAGGAAAGATTACGTTCCGTTTCCCCTCTGTGTAGCTCCAACTGGAAGTATAAGCAACGCCTGTAC[CTCTCTCTCTCT]CCAGTCTCCATTCCTGCCTATCATTGCAGGTGTACTTCTGTAAGAGATAATACGGAGATGCGTGTGT	GAAAGGTCGAAACAGGAAAGATT	59.998	ACACACGCATCTCCGTATTATCT	59.933	157
CL2633.Contig9_All	CTCTCTCTCTCT	CT(2*6)	2028	12	AAACCCTTCGTTAAGCTTTTCTGAGCTTTCAAGAAAGGTCGAAACAGGAAAGATTACGTTCCGTTTCCCCTCTGTGTAGCTCCAACTGGAAGTATAAGCAACGCCTGTAC[CTCTCTCTCTCT]CCAGTCTCCATTCCTGCCTATCATTGCAGGTGTACTTC	AAACCCTTCGTTAAGCTTTTCTG	60.163	GAAGTACACCTGCAATGATAGGC	60.041	160
CL2633.Contig9_All	CTCTCTCTCTCT	CT(2*6)	2028	12	CGTTAAGCTTTTCTGAGCTTTCAAGAAAGGTCGAAACAGGAAAGATTACGTTCCGTTTCCCCTCTGTGTAGCTCCAACTGGAAGTATAAGCAACGCCTGTAC[CTCTCTCTCTCT]CCAGTCTCCATTCCTGCCTATCATTGCAGGTGTACTTC	CGTTAAGCTTTTCTGAGCTTTCA	60.185	GAAGTACACCTGCAATGATAGGC	60.041	152
CL2633.Contig9_All	CTCTCTCTCTCT	CT(2*6)	2028	12	GCTCCAACTGGAAGTATAAGCAACGCCTGTAC[CTCTCTCTCTCT]CCAGTCTCCATTCCTGCCTATCATTGCAGGTGTACTTC	GCTCCAACTGGAAGTATAAGCAA	59.806	GAAGTACACCTGCAATGATAGGC	60.041	82
CL266.Contig2_All	AGAGAGAGAGAGAGAGAG	AG(2*9)	2050	18	ATCTCGCCCAACATACTCTAACACAAGAGGATGAGCCAGCAGTAGGAGCA[AGAGAGAGAGAGAGAGAG]CAGAAGACGTTACTTATAGCTGTTGATGTCTGGATTGTG	ATCTCGCCCAACATACTCTAACA	60.035	CACAATCCAGACATCAACAGCTA	60.183	107
CL266.Contig2_All	AGAGAGAGAGAGAGAGAG	AG(2*9)	2050	18	CATCTCGCCCAACATACTCTAACACAAGAGGATGAGCCAGCAGTAGGAGCA[AGAGAGAGAGAGAGAGAG]CAGAAGACGTTACTTATAGCTGTTGATGTCTGGATTGTG	CATCTCGCCCAACATACTCTAAC	60.035	CACAATCCAGACATCAACAGCTA	60.183	108
CL266.Contig2_All	AGAGAGAGAGAGAGAGAG	AG(2*9)	2050	18	ACATCTCGCCCAACATACTCTAACACAAGAGGATGAGCCAGCAGTAGGAGCA[AGAGAGAGAGAGAGAGAG]CAGAAGACGTTACTTATAGCTGTTGATGTCTGGATTGTG	ACATCTCGCCCAACATACTCTAA	60.035	CACAATCCAGACATCAACAGCTA	60.183	109
CL266.Contig2_All	AGAGAGAGAGAGAGAGAG	AG(2*9)	2050	18	CTTGTTCTGATCATCACCCTTCTCGCCGTGAAACTTGTCCCACATCTCGCCCAACATACTCTAACACAAGAGGATGAGCCAGCAGTAGGAGCA[AGAGAGAGAGAGAGAGAG]CAGAAGACGTTACTTATAGCTGTTGATGTCTGGATTGTG	CTTGTTCTGATCATCACCCTTCT	59.63	CACAATCCAGACATCAACAGCTA	60.183	150
CL266.Contig2_All	AGAGAGAGAGAGAGAGAG	AG(2*9)	2050	18	CATCTTGTTCTGATCATCACCCTTCTCGCCGTGAAACTTGTCCCACATCTCGCCCAACATACTCTAACACAAGAGGATGAGCCAGCAGTAGGAGCA[AGAGAGAGAGAGAGAGAG]CAGAAGACGTTACTTATAGCTGTTGATGTCTGGATTGTG	CATCTTGTTCTGATCATCACCCT	60.376	CACAATCCAGACATCAACAGCTA	60.183	153
CL2679.Contig1_All	TCTCTCTCTCTCTCTCTC	TC(2*9)	2026	18	GAACCATTTGGATTGAGTCTGTCTG[TCTCTCTCTCTCTCTCTC]TGTGTCTGGAATCAATCTTTCTCCTCGTTCCTTTTCTTTATAAAAGCCAAAGCCCAATCTGATCACTTTCT	GAACCATTTGGATTGAGTCTGTC	59.862	AGAAAGTGATCAGATTGGGCTTT	60.479	114
CL2679.Contig1_All	TCTCTCTCTCTCTCTCTC	TC(2*9)	2026	18	GAACCATTTGGATTGAGTCTGTCTG[TCTCTCTCTCTCTCTCTC]TGTGTCTGGAATCAATCTTTCTCCTCGTTCCTTTTCTTT	GAACCATTTGGATTGAGTCTGTC	59.862	AAAGAAAAGGAACGAGGAGAAAG	59.448	82
CL2679.Contig1_All	TCTCTCTCTCTCTCTCTC	TC(2*9)	2026	18	GAACCATTTGGATTGAGTCTGTCTG[TCTCTCTCTCTCTCTCTC]TGTGTCTGGAATCAATCTTTCTCCTCGTTCCTTTTCTTTATAAAAGCCAAAGCCCAATCTGATCACTTTCTA	GAACCATTTGGATTGAGTCTGTC	59.862	TAGAAAGTGATCAGATTGGGCTT	59.277	115
CL2679.Contig1_All	TCTCTCTCTCTCTCTCTC	TC(2*9)	2026	18	TGAACCATTTGGATTGAGTCTGTCTG[TCTCTCTCTCTCTCTCTC]TGTGTCTGGAATCAATCTTTCTCCTCGTTCCTTTTCTT	TGAACCATTTGGATTGAGTCTGT	60.768	AAGAAAAGGAACGAGGAGAAAGA	59.888	82
CL2679.Contig1_All	TCTCTCTCTCTCTCTCTC	TC(2*9)	2026	18	GTGAACCATTTGGATTGAGTCTGTCTG[TCTCTCTCTCTCTCTCTC]TGTGTCTGGAATCAATCTTTCTCCTCGTTCCTTTTCTT	GTGAACCATTTGGATTGAGTCTG	60.768	AAGAAAAGGAACGAGGAGAAAGA	59.888	83
CL2689.Contig10_All	TCTCTCTCTCTCTCTCTC	TC(2*9)	708	18	AAAATCTCAAAGACTAACCCCCA[TCTCTCTCTCTCTCTCTC]ACAGTATATTGAGTCAGTAACTGGTCAGTCCTCTGCAATCCGAATCCTCTCAATTTAGGATTGGTCA	AAAATCTCAAAGACTAACCCCCA	60.217	TGACCAATCCTAAATTGAGAGGA	59.952	108
CL2689.Contig10_All	TCTCTCTCTCTCTCTCTC	TC(2*9)	708	18	TTCCAAAACCAGATCTGAGAAACAAGAAATTTGAAACCCTAAAAAGAAAAAATCTCAAAGACTAACCCCCA[TCTCTCTCTCTCTCTCTC]ACAGTATATTGAGTCAGTAACTGGTCAGTCCTCTGCAATCCGAATCCTCTCAATTTAGGATTGGTCA	TTCCAAAACCAGATCTGAGAAAC	59.623	TGACCAATCCTAAATTGAGAGGA	59.952	156
CL2722.Contig1_All	CTCTCTCTCTCT	CT(2*6)	1992	12	ATCTTCACACTTATCCAAATGGGCA[CTCTCTCTCTCT]ACTGCCACCCTTCCTCGTCCACGGCCTCTTCCACGGCCCCGTCCTCTCCCTCTGCCACTGCTGCTGTGACCCATTTCATGCGTCCTGCTCTTTTTTGACTCCATATCACTGTCA	ATCTTCACACTTATCCAAATGGG	59.255	TGACAGTGATATGGAGTCAAAAA	57.291	151
CL2722.Contig1_All	CTCTCTCTCTCT	CT(2*6)	1992	12	ATCTTCACACTTATCCAAATGGGCA[CTCTCTCTCTCT]ACTGCCACCCTTCCTCGTCCACGGCCTCTTCCACGGCCCCGTCCTCTCCCTCTGCCACTGCTGCTGTGACCCATTTCATGCGTCCTGCTCTTTTTTGACTCCATATCACTGTCATT	ATCTTCACACTTATCCAAATGGG	59.255	AATGACAGTGATATGGAGTCAAAAA	58.986	153
CL2722.Contig1_All	CTCTCTCTCTCT	CT(2*6)	1992	12	ATCTTCACACTTATCCAAATGGGCA[CTCTCTCTCTCT]ACTGCCACCCTTCCTCGTCCACGGCCTCTTCCACGGCCCCGTCCTCTCCCTCTGCCACTGCTGCTGTGACCCATTTCATG	ATCTTCACACTTATCCAAATGGG	59.255	CATGAAATGGGTCACAGCAG	60.112	117
CL2722.Contig1_All	CTCTCTCTCTCT	CT(2*6)	1992	12	ATCTTCACACTTATCCAAATGGGCA[CTCTCTCTCTCT]ACTGCCACCCTTCCTCGTCCACGGCCTCTTCCACGGCCCCGTCCTCTCCCTCTGCCACTGCTGCTGTGACCCATTTCATGCGTCCTGCTCTTT	ATCTTCACACTTATCCAAATGGG	59.255	AAAGAGCAGGACGCATGAAAT	61.132	130
CL2722.Contig1_All	CTCTCTCTCTCT	CT(2*6)	1992	12	ATCTTCACACTTATCCAAATGGGCA[CTCTCTCTCTCT]ACTGCCACCCTTCCTCGTCCACGGCCTCTTCCACGGCCCCGTCCTCTCCCTCTGCCACTGCTGCTGTGACCCATTTCATGCGTCCTGCTCTT	ATCTTCACACTTATCCAAATGGG	59.255	AAGAGCAGGACGCATGAAAT	59.843	129
CL2722.Contig2_All	AGAGAGAGAGAG	AG(2*6)	741	12	TGACAGTGATATGGAGTCAAAAAAGAGCAGGACGCATGAAATGGGTCACAGCAGCAGTGGCAGAGGGAGAGGACGGGGCCGTGGAAGAGGCCGTGGACGAGGAAGGGTGGCAGT[AGAGAGAGAGAG]TGCCCATTTGGATAAGTGTGAAGAT	TGACAGTGATATGGAGTCAAAAA	57.291	ATCTTCACACTTATCCAAATGGG	59.255	151
CL2722.Contig2_All	AGAGAGAGAGAG	AG(2*6)	741	12	AATGACAGTGATATGGAGTCAAAAAAGAGCAGGACGCATGAAATGGGTCACAGCAGCAGTGGCAGAGGGAGAGGACGGGGCCGTGGAAGAGGCCGTGGACGAGGAAGGGTGGCAGT[AGAGAGAGAGAG]TGCCCATTTGGATAAGTGTGAAGAT	AATGACAGTGATATGGAGTCAAAAA	58.986	ATCTTCACACTTATCCAAATGGG	59.255	153
CL2722.Contig2_All	AGAGAGAGAGAG	AG(2*6)	741	12	CATGAAATGGGTCACAGCAGCAGTGGCAGAGGGAGAGGACGGGGCCGTGGAAGAGGCCGTGGACGAGGAAGGGTGGCAGT[AGAGAGAGAGAG]TGCCCATTTGGATAAGTGTGAAGAT	CATGAAATGGGTCACAGCAG	60.112	ATCTTCACACTTATCCAAATGGG	59.255	117
CL2722.Contig2_All	AGAGAGAGAGAG	AG(2*6)	741	12	AAAGAGCAGGACGCATGAAATGGGTCACAGCAGCAGTGGCAGAGGGAGAGGACGGGGCCGTGGAAGAGGCCGTGGACGAGGAAGGGTGGCAGT[AGAGAGAGAGAG]TGCCCATTTGGATAAGTGTGAAGAT	AAAGAGCAGGACGCATGAAAT	61.132	ATCTTCACACTTATCCAAATGGG	59.255	130
CL2722.Contig2_All	AGAGAGAGAGAG	AG(2*6)	741	12	AAGAGCAGGACGCATGAAATGGGTCACAGCAGCAGTGGCAGAGGGAGAGGACGGGGCCGTGGAAGAGGCCGTGGACGAGGAAGGGTGGCAGT[AGAGAGAGAGAG]TGCCCATTTGGATAAGTGTGAAGAT	AAGAGCAGGACGCATGAAAT	59.843	ATCTTCACACTTATCCAAATGGG	59.255	129
CL2815.Contig1_All	CTCTCTCTCTCTCTCT	CT(2*8)	213	16	TTAGTTCTCCGAAAAACGTGAAGGGATCCGTTTAAAGAAGGCGTCTCCATGAAGCAGACAGAAGCACTTCATGACGTTCCCATCTCAATCGCTGGTCTATTAC[CTCTCTCTCTCTCTCT]TCCCTTTTATCTTTCCTTTGCTTCTTCTCCAAACTGAA	TTAGTTCTCCGAAAAACGTGAAG	59.815	TTCAGTTTGGAGAAGAAGCAAAG	60.042	157
CL2815.Contig1_All	CTCTCTCTCTCTCTCT	CT(2*8)	213	16	GTGAAGGGATCCGTTTAAAGAAGGCGTCTCCATGAAGCAGACAGAAGCACTTCATGACGTTCCCATCTCAATCGCTGGTCTATTAC[CTCTCTCTCTCTCTCT]TCCCTTTTATCTTTCCTTTGCTTCTTCTCCAAACTGAA	GTGAAGGGATCCGTTTAAAGAAG	60.339	TTCAGTTTGGAGAAGAAGCAAAG	60.042	140
CL2815.Contig1_All	CTCTCTCTCTCTCTCT	CT(2*8)	213	16	GTGAAGGGATCCGTTTAAAGAAGGCGTCTCCATGAAGCAGACAGAAGCACTTCATGACGTTCCCATCTCAATCGCTGGTCTATTAC[CTCTCTCTCTCTCTCT]TCCCTTTTATCTTTCCTTTGCTTCTTCTCCAAACTGAAAG	GTGAAGGGATCCGTTTAAAGAAG	60.339	CTTTCAGTTTGGAGAAGAAGCAA	60.042	142
CL2815.Contig1_All	CTCTCTCTCTCTCTCT	CT(2*8)	213	16	CCATCTCAATCGCTGGTCTATTAC[CTCTCTCTCTCTCTCT]TCCCTTTTATCTTTCCTTTGCTTCTTCTCCAAACTGAAAG	CCATCTCAATCGCTGGTCTATTA	60.465	CTTTCAGTTTGGAGAAGAAGCAA	60.042	80
CL2815.Contig1_All	CTCTCTCTCTCTCTCT	CT(2*8)	213	16	TTAGTTCTCCGAAAAACGTGAAGGGATCCGTTTAAAGAAGGCGTCTCCATGAAGCAGACAGAAGCACTTCATGACGTTCCCATCTCAATCGCTGGTCTATTAC[CTCTCTCTCTCTCTCT]TCCCTTTTATCTTTCCTTTGCTTC	TTAGTTCTCCGAAAAACGTGAAG	59.815	GAAGCAAAGGAAAGATAAAAGGG	59.651	143
CL2861.Contig3_All	CTCTCTCTCTCTCTCT	CT(2*8)	2837	16	GGAGAAGACAAAGAAGAAGGCATTTTAACCTCTTTTAAGGTAAATCCTCTTCTTCAATTCTTCTGCTCTCACTCGTC[CTCTCTCTCTCTCTCT]GTGTCTCTTCTTCTTCCTCTTCACAATGAGC	GGAGAAGACAAAGAAGAAGGCAT	60.248	GCTCATTGTGAAGAGGAAGAAGA	60.012	124
CL2861.Contig3_All	CTCTCTCTCTCTCTCT	CT(2*8)	2837	16	GGAGAAGACAAAGAAGAAGGCATTTTAACCTCTTTTAAGGTAAATCCTCTTCTTCAATTCTTCTGCTCTCACTCGTC[CTCTCTCTCTCTCTCT]GTGTCTCTTCTTCTTCCTCTTCACAATGAGCTC	GGAGAAGACAAAGAAGAAGGCAT	60.248	GAGCTCATTGTGAAGAGGAAGAA	60.012	126
CL2861.Contig3_All	CTCTCTCTCTCTCTCT	CT(2*8)	2837	16	GGAGAAGACAAAGAAGAAGGCATTTTAACCTCTTTTAAGGTAAATCCTCTTCTTCAATTCTTCTGCTCTCACTCGTC[CTCTCTCTCTCTCTCT]GTGTCTCTTCTTCTTCCTCTTCACAATGAGCTCAAT	GGAGAAGACAAAGAAGAAGGCAT	60.248	ATTGAGCTCATTGTGAAGAGGAA	60.256	129
CL2861.Contig3_All	CTCTCTCTCTCTCTCT	CT(2*8)	2837	16	GGAGAAGACAAAGAAGAAGGCATTTTAACCTCTTTTAAGGTAAATCCTCTTCTTCAATTCTTCTGCTCTCACTCGTC[CTCTCTCTCTCTCTCT]GTGTCTCTTCTTCTTCCTCTTCACAATGAGCTCAATT	GGAGAAGACAAAGAAGAAGGCAT	60.248	AATTGAGCTCATTGTGAAGAGGA	60.256	130
CL2861.Contig3_All	CTCTCTCTCTCTCTCT	CT(2*8)	2837	16	GGAGAAGACAAAGAAGAAGGCATTTTAACCTCTTTTAAGGTAAATCCTCTTCTTCAATTCTTCTGCTCTCACTCGTC[CTCTCTCTCTCTCTCT]GTGTCTCTTCTTCTTCCTCTTCACAATGAGCTCAATTC	GGAGAAGACAAAGAAGAAGGCAT	60.248	GAATTGAGCTCATTGTGAAGAGG	60.256	131
CL2861.Contig4_All	AGAGAGAGAGAGAGAGAGAG	AG(2*10)	1380	20	CTGGGGATGACATTTCTTGTAAAAAGATCAGTCTGAGAACACAC[AGAGAGAGAGAGAGAGAGAG]GACGAGTGAGAGCAGAAGAATTGAAGAAGAGGATTTACCTTAAAAGAGGTTAAAATGCCTTCTTCTTTGTCTTCTCC	CTGGGGATGACATTTCTTGTAAA	60.223	GGAGAAGACAAAGAAGAAGGCAT	60.248	141
CL2861.Contig4_All	AGAGAGAGAGAGAGAGAGAG	AG(2*10)	1380	20	CTGGGGATGACATTTCTTGTAAAAAGATCAGTCTGAGAACACAC[AGAGAGAGAGAGAGAGAGAG]GACGAGTGAGAGCAGAAGAATTGA	CTGGGGATGACATTTCTTGTAAA	60.223	TCAATTCTTCTGCTCTCACTCGT	60.563	88
CL2861.Contig4_All	AGAGAGAGAGAGAGAGAGAG	AG(2*10)	1380	20	GTACTCCTCTGGGGATGACATTTCTTGTAAAAAGATCAGTCTGAGAACACAC[AGAGAGAGAGAGAGAGAGAG]GACGAGTGAGAGCAGAAGAATTGAAGAAGAGGATTTACCTTAAAAGAGGTTAAAATGCCTTCTTCTTTGTCTTCTCC	GTACTCCTCTGGGGATGACATTT	60.6	GGAGAAGACAAAGAAGAAGGCAT	60.248	149
CL2861.Contig4_All	AGAGAGAGAGAGAGAGAGAG	AG(2*10)	1380	20	CTCTGGGGATGACATTTCTTGTAAAAAGATCAGTCTGAGAACACAC[AGAGAGAGAGAGAGAGAGAG]GACGAGTGAGAGCAGAAGAATTGA	CTCTGGGGATGACATTTCTTGTA	60.359	TCAATTCTTCTGCTCTCACTCGT	60.563	90
CL2861.Contig4_All	AGAGAGAGAGAGAGAGAGAG	AG(2*10)	1380	20	CTGGGGATGACATTTCTTGTAAAAAGATCAGTCTGAGAACACAC[AGAGAGAGAGAGAGAGAGAG]GACGAGTGAGAGCAGAAGAATTGAAGAAGAGGATTTACCTTAAAAGAGGTTAAAATGCCTTCTTCTTTGTCTTCTCCT	CTGGGGATGACATTTCTTGTAAA	60.223	AGGAGAAGACAAAGAAGAAGGCA	60.871	142
CL2866.Contig2_All	CTCTCTCTCTCTCTCT	CT(2*8)	2622	16	TAGATCGTTTTACTTCACCGACGGAAAGGAGACGAAGTCATCCGCACGCAGCCATACACACAGCTCTCTCTTCTCCGCTCTTCTCCGACCGTCAGGCGACTAACGAAGCA[CTCTCTCTCTCTCTCT]TCTCTCTCCTTGGGACTGTAAGAACAAAA	TAGATCGTTTTACTTCACCGACG	60.525	TTTTGTTCTTACAGTCCCAAGGA	60.022	155
CL2866.Contig2_All	CTCTCTCTCTCTCTCT	CT(2*8)	2622	16	TAGATCGTTTTACTTCACCGACGGAAAGGAGACGAAGTCATCCGCACGCAGCCATACACACAGCTCTCTCTTCTCCGCTCTTCTCCGACCGTCAGGCGACTAACGAAGCA[CTCTCTCTCTCTCTCT]TCTCTCTCCTTGGGACTGTAAGAACAA	TAGATCGTTTTACTTCACCGACG	60.525	TTGTTCTTACAGTCCCAAGGAGA	60.151	153
CL2866.Contig2_All	CTCTCTCTCTCTCTCT	CT(2*8)	2622	16	TAGATCGTTTTACTTCACCGACGGAAAGGAGACGAAGTCATCCGCACGCAGCCATACACACAGCTCTCTCTTCTCCGCTCTTCTCCGACCGTCAGGCGACTAACGAAGCA[CTCTCTCTCTCTCTCT]TCTCTCTCCTTGGGACTGTAAGAACA	TAGATCGTTTTACTTCACCGACG	60.525	TGTTCTTACAGTCCCAAGGAGAG	59.797	152
CL2866.Contig3_All	AGAGAGAGAGAGAGAG	AG(2*8)	455	16	TTTTGTTCTTACAGTCCCAAGGAGAGAGA[AGAGAGAGAGAGAGAG]TGCTTCGTTAGTCGCCTGACGGTCGGAGAAGAGCGGAGAAGAGAGAGCTGTGTGTATGGCTGCGTGCGGATGACTTCGTCTCCTTTCCGTCGGTGAAGTAAAACGATCTA	TTTTGTTCTTACAGTCCCAAGGA	60.022	TAGATCGTTTTACTTCACCGACG	60.525	155
CL2866.Contig3_All	AGAGAGAGAGAGAGAG	AG(2*8)	455	16	TTGTTCTTACAGTCCCAAGGAGAGAGA[AGAGAGAGAGAGAGAG]TGCTTCGTTAGTCGCCTGACGGTCGGAGAAGAGCGGAGAAGAGAGAGCTGTGTGTATGGCTGCGTGCGGATGACTTCGTCTCCTTTCCGTCGGTGAAGTAAAACGATCTA	TTGTTCTTACAGTCCCAAGGAGA	60.151	TAGATCGTTTTACTTCACCGACG	60.525	153
CL2866.Contig3_All	AGAGAGAGAGAGAGAG	AG(2*8)	455	16	TGTTCTTACAGTCCCAAGGAGAGAGA[AGAGAGAGAGAGAGAG]TGCTTCGTTAGTCGCCTGACGGTCGGAGAAGAGCGGAGAAGAGAGAGCTGTGTGTATGGCTGCGTGCGGATGACTTCGTCTCCTTTCCGTCGGTGAAGTAAAACGATCTA	TGTTCTTACAGTCCCAAGGAGAG	59.797	TAGATCGTTTTACTTCACCGACG	60.525	152
CL2899.Contig3_All	GAGAGAGAGAGA	GA(2*6)	1577	12	GTTTAAATCGATTCTCATCCTCATGAGTAATTAATTGACTCTTATCTTCCTTGTTTTGAACAATAATGTCTATGACAGAGAGTAATGTTTCTGT[GAGAGAGAGAGA]ATTACATTTTCCAAAACTTCTTTAGCACTCTTTTTACTTTTACTGGGAAAGGCA	GTTTAAATCGATTCTCATCCTCA	57.396	TGCCTTTCCCAGTAAAAGTAAAA	59.238	160
CL2899.Contig3_All	GAGAGAGAGAGA	GA(2*6)	1577	12	TTGACTCTTATCTTCCTTGTTTTGAACAATAATGTCTATGACAGAGAGTAATGTTTCTGT[GAGAGAGAGAGA]ATTACATTTTCCAAAACTTCTTTAGCACTCTTTTTACTTTTACTGGGAAAGGCAAAAATACA	TTGACTCTTATCTTCCTTGTTTTGAA	59.73	TGTATTTTTGCCTTTCCCAGTAA	59.892	134
CL2899.Contig3_All	GAGAGAGAGAGA	GA(2*6)	1577	12	TTGACTCTTATCTTCCTTGTTTTGAACAATAATGTCTATGACAGAGAGTAATGTTTCTGT[GAGAGAGAGAGA]ATTACATTTTCCAAAACTTCTTTAGCACTCTTTTTACTTTTACTGGGAAAGGCAAAAATACATT	TTGACTCTTATCTTCCTTGTTTTGAA	59.73	AATGTATTTTTGCCTTTCCCAGT	60.12	136
CL2899.Contig3_All	GAGAGAGAGAGA	GA(2*6)	1577	12	TGACTCTTATCTTCCTTGTTTTGAACAATAATGTCTATGACAGAGAGTAATGTTTCTGT[GAGAGAGAGAGA]ATTACATTTTCCAAAACTTCTTTAGCACTCTTTTTACTTTTACTGGGAAAGGCAAAAATACA	TGACTCTTATCTTCCTTGTTTTGAA	58.56	TGTATTTTTGCCTTTCCCAGTAA	59.892	133
CL2899.Contig3_All	GAGAGAGAGAGA	GA(2*6)	1577	12	TTGACTCTTATCTTCCTTGTTTTGAACAATAATGTCTATGACAGAGAGTAATGTTTCTGT[GAGAGAGAGAGA]ATTACATTTTCCAAAACTTCTTTAGCACTCTTTTTACTTTTACTGGGAAAGGCAAAAATACA	TTGACTCTTATCTTCCTTGTTTTGA	58.56	TGTATTTTTGCCTTTCCCAGTAA	59.892	134
CL2930.Contig2_All	TGTGTGTGTGTG	TG(2*6)	1583	12	CTTTGGTAGCTAGGGAAGGGATAATCCATCGAAGGAATCATTGCATGCCTTCCCCAGATTACTTCCCTTCCTGAGTGTGTGTC[TGTGTGTGTGTG]TTTTGTCTTTGTGTTTAAATAAAAAAACTGAGAATGATCACCAAGCTC	CTTTGGTAGCTAGGGAAGGGATA	59.995	GAGCTTGGTGATCATTCTCAGTT	59.771	143
CL2930.Contig2_All	TGTGTGTGTGTG	TG(2*6)	1583	12	CCAGATTACTTCCCTTCCTGAGTGTGTGTC[TGTGTGTGTGTG]TTTTGTCTTTGTGTTTAAATAAAAAAACTGAGAATGATCACCAAGCTC	CCAGATTACTTCCCTTCCTGAGT	60.009	GAGCTTGGTGATCATTCTCAGTT	59.771	90
CL2930.Contig2_All	TGTGTGTGTGTG	TG(2*6)	1583	12	CTTTGGTAGCTAGGGAAGGGATAATCCATCGAAGGAATCATTGCATGCCTTCCCCAGATTACTTCCCTTCCTGAGTGTGTGTC[TGTGTGTGTGTG]TTTTGTCTTTGTGTTTAAATAAAAAAACTGAGAATGATCACCAAGC	CTTTGGTAGCTAGGGAAGGGATA	59.995	GCTTGGTGATCATTCTCAGTTTT	59.65	141
CL2930.Contig2_All	TGTGTGTGTGTG	TG(2*6)	1583	12	CCAGATTACTTCCCTTCCTGAGTGTGTGTC[TGTGTGTGTGTG]TTTTGTCTTTGTGTTTAAATAAAAAAACTGAGAATGATCACCAAGC	CCAGATTACTTCCCTTCCTGAGT	60.009	GCTTGGTGATCATTCTCAGTTTT	59.65	88
CL2985.Contig1_All	GAGAGAGAGAGAGAGAGAGA	GA(2*10)	239	20	CAAATGTGGTTTCAGCACTTGTAAATAAGATATCTACAGGAACCCCGC[GAGAGAGAGAGAGAGAGAGA]AACATCGCTGAGTCTTCTTCACAGGTGCAAGGGAAGTGGACGTTAATTAAAGAACTAGGGAAGTATTTTGATGAATTTTGGGGGT	CAAATGTGGTTTCAGCACTTGTA	60.082	ACCCCCAAAATTCATCAAAATAC	60.171	153
CL2985.Contig1_All	GAGAGAGAGAGAGAGAGAGA	GA(2*10)	239	20	CAAATGTGGTTTCAGCACTTGTAAATAAGATATCTACAGGAACCCCGC[GAGAGAGAGAGAGAGAGAGA]AACATCGCTGAGTCTTCTTCACAGGTGCAAGGGAAGTGGACGTTAATTAAAGAACTAGGGAAGTATTTTGATGAATTTTGGGGG	CAAATGTGGTTTCAGCACTTGTA	60.082	CCCCCAAAATTCATCAAAATACT	60.284	152
CL2985.Contig1_All	GAGAGAGAGAGAGAGAGAGA	GA(2*10)	239	20	CAAATGTGGTTTCAGCACTTGTAAATAAGATATCTACAGGAACCCCGC[GAGAGAGAGAGAGAGAGAGA]AACATCGCTGAGTCTTCTTCACAGGTGCAAGGGAAGTGGACGTTAATTAA	CAAATGTGGTTTCAGCACTTGTA	60.082	TTAATTAACGTCCACTTCCCTTG	59.441	118
CL2985.Contig1_All	GAGAGAGAGAGAGAGAGAGA	GA(2*10)	239	20	GAGCTTACTGAGATGGAGGTGAATCAACAAATGTGGTTTCAGCACTTGTAAATAAGATATCTACAGGAACCCCGC[GAGAGAGAGAGAGAGAGAGA]AACATCGCTGAGTCTTCTTCACAGGTGCAAGGGAAGTGGACGTTAATTAA	GAGCTTACTGAGATGGAGGTGAA	59.899	TTAATTAACGTCCACTTCCCTTG	59.441	145
CL2985.Contig1_All	GAGAGAGAGAGAGAGAGAGA	GA(2*10)	239	20	CAAATGTGGTTTCAGCACTTGTAAATAAGATATCTACAGGAACCCCGC[GAGAGAGAGAGAGAGAGAGA]AACATCGCTGAGTCTTCTTCACAGGTGCAAGGGAAGTGGACGTTAATTAAAGAACTAGGGAAGTATTTTGATGAATTTTGGGGGTT	CAAATGTGGTTTCAGCACTTGTA	60.082	AACCCCCAAAATTCATCAAAATA	60.601	154
CL3055.Contig2_All	TCTCTCTCTCTCTC	TC(2*7)	243	14	TTGAATTTGGTATCAGCACCTCTCTCTGTTCCTTACCCTTCTTTCCCATTGATT[TCTCTCTCTCTCTC]TTTTAATTCAATTTCTGGATTTGGAGTGTGAGTCT	TTGAATTTGGTATCAGCACCTCT	60.014	AGACTCACACTCCAAATCCAGAA	60.16	103
CL3055.Contig2_All	TCTCTCTCTCTCTC	TC(2*7)	243	14	TTGAATTTGGTATCAGCACCTCTCTCTGTTCCTTACCCTTCTTTCCCATTGATT[TCTCTCTCTCTCTC]TTTTAATTCAATTTCTGGATTTGGAGTGTGAGTCTT	TTGAATTTGGTATCAGCACCTCT	60.014	AAGACTCACACTCCAAATCCAGA	60.16	104
CL3055.Contig2_All	TCTCTCTCTCTCTC	TC(2*7)	243	14	TTGAATTTGGTATCAGCACCTCTCTCTGTTCCTTACCCTTCTTTCCCATTGATT[TCTCTCTCTCTCTC]TTTTAATTCAATTTCTGGATTTGGAGTGTGAGTCTTC	TTGAATTTGGTATCAGCACCTCT	60.014	GAAGACTCACACTCCAAATCCAG	60.16	105
CL3055.Contig2_All	TCTCTCTCTCTCTC	TC(2*7)	243	14	CTTGAATTTGGTATCAGCACCTCTCTCTGTTCCTTACCCTTCTTTCCCATTGATT[TCTCTCTCTCTCTC]TTTTAATTCAATTTCTGGATTTGGAGTGTGAGTCT	CTTGAATTTGGTATCAGCACCTC	60.014	AGACTCACACTCCAAATCCAGAA	60.16	104
CL3055.Contig2_All	TCTCTCTCTCTCTC	TC(2*7)	243	14	CTTGAATTTGGTATCAGCACCTCTCTCTGTTCCTTACCCTTCTTTCCCATTGATT[TCTCTCTCTCTCTC]TTTTAATTCAATTTCTGGATTTGGAGTGTGAGTCTT	CTTGAATTTGGTATCAGCACCTC	60.014	AAGACTCACACTCCAAATCCAGA	60.16	105
CL3093.Contig5_All	TCTCTCTCTCTCTCTCTCTCTCTC	TC(2*12)	308	24	GATTGAGGCTCTTGCCACTACTACCACCGCTTCTTTAATATAGAAAGGATTCTGCCAACTGAACTGAA[TCTCTCTCTCTCTCTCTCTCTCTC]CAAAAGGCCTTTATGCAATCTTTATTATTCTACCTTCCAAGCTGGGGGAACTTTACAAAGGCTTAAA	GATTGAGGCTCTTGCCACTACTA	59.926	TTTAAGCCTTTGTAAAGTTCCCC	59.9	159
CL3093.Contig5_All	TCTCTCTCTCTCTCTCTCTCTCTC	TC(2*12)	308	24	GATTGAGGCTCTTGCCACTACTACCACCGCTTCTTTAATATAGAAAGGATTCTGCCAACTGAACTGAA[TCTCTCTCTCTCTCTCTCTCTCTC]CAAAAGGCCTTTATGCAATCTTTATTATTCTACCTTCCAAGCTGGG	GATTGAGGCTCTTGCCACTACTA	59.926	CCCAGCTTGGAAGGTAGAATAAT	59.881	138
CL3093.Contig5_All	TCTCTCTCTCTCTCTCTCTCTCTC	TC(2*12)	308	24	TAGATTGAGGCTCTTGCCACTACTACCACCGCTTCTTTAATATAGAAAGGATTCTGCCAACTGAACTGAA[TCTCTCTCTCTCTCTCTCTCTCTC]CAAAAGGCCTTTATGCAATCTTTATTATTCTACCTTCCAAGCTGGG	TAGATTGAGGCTCTTGCCACTAC	59.926	CCCAGCTTGGAAGGTAGAATAAT	59.881	140
CL3093.Contig5_All	TCTCTCTCTCTCTCTCTCTCTCTC	TC(2*12)	308	24	TAGAAAGGATTCTGCCAACTGAACTGAA[TCTCTCTCTCTCTCTCTCTCTCTC]CAAAAGGCCTTTATGCAATCTTTATTATTCTACCTTCCAAGCTGGGGGAACTTTACAAAGGCTTAAA	TAGAAAGGATTCTGCCAACTGAA	60.243	TTTAAGCCTTTGTAAAGTTCCCC	59.9	119
CL3093.Contig5_All	TCTCTCTCTCTCTCTCTCTCTCTC	TC(2*12)	308	24	TAGAAAGGATTCTGCCAACTGAACTGAA[TCTCTCTCTCTCTCTCTCTCTCTC]CAAAAGGCCTTTATGCAATCTTTATTATTCTACCTTCCAAGCTGGG	TAGAAAGGATTCTGCCAACTGAA	60.243	CCCAGCTTGGAAGGTAGAATAAT	59.881	98
CL3191.Contig5_All	AGAGAGAGAGAGAGAG	AG(2*8)	1132	16	GAACTGCTTTCATTGTGAATCCTACAGAGAGAA[AGAGAGAGAGAGAGAG]TTATTATAAAAAAAGGATAAATACAGTCAACCGGC	GAACTGCTTTCATTGTGAATCCT	59.65	GCCGGTTGACTGTATTTATCCTT	60.587	84
CL3191.Contig5_All	AGAGAGAGAGAGAGAG	AG(2*8)	1132	16	AGAACTGCTTTCATTGTGAATCCTACAGAGAGAA[AGAGAGAGAGAGAGAG]TTATTATAAAAAAAGGATAAATACAGTCAACCGGC	AGAACTGCTTTCATTGTGAATCC	59.65	GCCGGTTGACTGTATTTATCCTT	60.587	85
CL3191.Contig5_All	AGAGAGAGAGAGAGAG	AG(2*8)	1132	16	GAACTGCTTTCATTGTGAATCCTACAGAGAGAA[AGAGAGAGAGAGAGAG]TTATTATAAAAAAAGGATAAATACAGTCAACCGGCAAT	GAACTGCTTTCATTGTGAATCCT	59.65	ATTGCCGGTTGACTGTATTTATC	59.306	87
CL3191.Contig5_All	AGAGAGAGAGAGAGAG	AG(2*8)	1132	16	AGAACTGCTTTCATTGTGAATCCTACAGAGAGAA[AGAGAGAGAGAGAGAG]TTATTATAAAAAAAGGATAAATACAGTCAACCGGCAAT	AGAACTGCTTTCATTGTGAATCC	59.65	ATTGCCGGTTGACTGTATTTATC	59.306	88
CL3191.Contig5_All	AGAGAGAGAGAGAGAG	AG(2*8)	1132	16	AGAGAAAGAAACCTTCGGTGAACCGGGGAGGAGAGATGATGTAACCGGTGCCGAACAGGCCCTCACAAGAACTGCTTTCATTGTGAATCCTACAGAGAGAA[AGAGAGAGAGAGAGAG]TTATTATAAAAAAAGGATAAATACAGTCAACCGGCAATTG	AGAGAAAGAAACCTTCGGTGAAC	60.155	CAATTGCCGGTTGACTGTATTTA	61.081	157
CL3204.Contig3_All	CTCTCTCTCTCT	CT(2*6)	795	12	TTCAGTGGTTAACAAGGAAAACAATAATCTCC[CTCTCTCTCTCT]CATTGTTTGGTGGTTAAAGATTATGTTATCCTTCTAGCTCTCAGTCACTGATCTTAATTTCATTCAATCCATCTTATTTTCAGTTGACATGA	TTCAGTGGTTAACAAGGAAAACAA	59.946	TCATGTCAACTGAAAATAAGATGGA	59.891	136
CL3204.Contig3_All	CTCTCTCTCTCT	CT(2*6)	795	12	TCAGTGGTTAACAAGGAAAACAATAATCTCC[CTCTCTCTCTCT]CATTGTTTGGTGGTTAAAGATTATGTTATCCTTCTAGCTCTCAGTCACTGATCTTAATTTCATTCAATCCATCTTATTTTCAGTTGACATGA	TCAGTGGTTAACAAGGAAAACAA	58.708	TCATGTCAACTGAAAATAAGATGGA	59.891	135
CL3204.Contig3_All	CTCTCTCTCTCT	CT(2*6)	795	12	TTCAGTGGTTAACAAGGAAAACAATAATCTCC[CTCTCTCTCTCT]CATTGTTTGGTGGTTAAAGATTATGTTATCCTTCTAGCTCTCAGTCACTGATCTTAATTTCATTCAATCCATCTTATTTTCAGTTGACATGA	TTCAGTGGTTAACAAGGAAAACA	58.708	TCATGTCAACTGAAAATAAGATGGA	59.891	136
CL3204.Contig3_All	CTCTCTCTCTCT	CT(2*6)	795	12	ATATTCAGCGATGCTCATTGTTCAGTGGTTAACAAGGAAAACAATAATCTCC[CTCTCTCTCTCT]CATTGTTTGGTGGTTAAAGATTATGTTATCCTTCTAGCTCTCAGTCACTG	ATATTCAGCGATGCTCATTGTTC	60.481	CAGTGACTGAGAGCTAGAAGGAT	57.002	114
CL3222.Contig1_All	AGAGAGAGAGAG	AG(2*6)	491	12	ACAGTAACAAATGCGAAAAATGCTGGCGAGAAACTCCATACATATGACAATGGAGA[AGAGAGAGAGAG]GCATGGCATGACATATACCGACAGGATT	ACAGTAACAAATGCGAAAAATGC	60.406	AATCCTGTCGGTATATGTCATGC	60.116	96
CL3222.Contig1_All	AGAGAGAGAGAG	AG(2*6)	491	12	ACAGTAACAAATGCGAAAAATGCTGGCGAGAAACTCCATACATATGACAATGGAGA[AGAGAGAGAGAG]GCATGGCATGACATATACCGACAGGATTTGCCAATATATTCAGCTAACAAATCCTTCTATGAGCTGGGTACAAA	ACAGTAACAAATGCGAAAAATGC	60.406	TTTGTACCCAGCTCATAGAAGGA	60.136	142
CL3222.Contig1_All	AGAGAGAGAGAG	AG(2*6)	491	12	ACAGTAACAAATGCGAAAAATGCTGGCGAGAAACTCCATACATATGACAATGGAGA[AGAGAGAGAGAG]GCATGGCATGACATATACCGACAGGATTTGCCAATATATTCAGC	ACAGTAACAAATGCGAAAAATGC	60.406	GCTGAATATATTGGCAAATCCTG	59.85	112
CL3222.Contig1_All	AGAGAGAGAGAG	AG(2*6)	491	12	AGTAACAAATGCGAAAAATGCTGGCGAGAAACTCCATACATATGACAATGGAGA[AGAGAGAGAGAG]GCATGGCATGACATATACCGACAGGATT	AGTAACAAATGCGAAAAATGCTG	60.519	AATCCTGTCGGTATATGTCATGC	60.116	94
CL3222.Contig1_All	AGAGAGAGAGAG	AG(2*6)	491	12	CAGTAACAAATGCGAAAAATGCTGGCGAGAAACTCCATACATATGACAATGGAGA[AGAGAGAGAGAG]GCATGGCATGACATATACCGACAGGATT	CAGTAACAAATGCGAAAAATGCT	60.519	AATCCTGTCGGTATATGTCATGC	60.116	95
CL3240.Contig2_All	AGAGAGAGAGAGAGAGAG	AG(2*9)	503	18	GATTCAAACCTGTTCCAATCAATATAACTGTATCGGTATTCCTAATTCATCTTCTTAAATCCCAATAGATGAAAAATAAAGAACAAA[AGAGAGAGAGAGAGAGAG]ATTTTCGATTTCTTACTTTCTAAGCTAAACTGAGAATAATGGAGATCG	GATTCAAACCTGTTCCAATCAAT	59.236	CGATCTCCATTATTCTCAGTTTAGC	59.694	153
CL3240.Contig2_All	AGAGAGAGAGAGAGAGAG	AG(2*9)	503	18	GATTCAAACCTGTTCCAATCAATATAACTGTATCGGTATTCCTAATTCATCTTCTTAAATCCCAATAGATGAAAAATAAAGAACAAA[AGAGAGAGAGAGAGAGAG]ATTTTCGATTTCTTACTTTCTAAGCTAAACTGAGAATAATGGAGATCGTAATCC	GATTCAAACCTGTTCCAATCAAT	59.236	GGATTACGATCTCCATTATTCTCA	58.544	159
CL3240.Contig2_All	AGAGAGAGAGAGAGAGAG	AG(2*9)	503	18	GATTCAAACCTGTTCCAATCAATATAACTGTATCGGTATTCCTAATTCATCTTCTTAAATCCCAATAGATGAAAAATAAAGAACAAA[AGAGAGAGAGAGAGAGAG]ATTTTCGATTTCTTACTTTCTAAGCTAAACTGAGAATAATGGAGATCGTAATCCA	GATTCAAACCTGTTCCAATCAAT	59.236	TGGATTACGATCTCCATTATTCTC	58.544	160
CL3240.Contig2_All	AGAGAGAGAGAGAGAGAG	AG(2*9)	503	18	GATTCAAACCTGTTCCAATCAATATAACTGTATCGGTATTCCTAATTCATCTTCTTAAATCCCAATAGATGAAAAATAAAGAACAAA[AGAGAGAGAGAGAGAGAG]ATTTTCGATTTCTTACTTTCTAAGCTAAACTGAGAATAATGGAGATCGTAATCC	GATTCAAACCTGTTCCAATCAAT	59.236	GGATTACGATCTCCATTATTCTCAG	59.42	159
CL3240.Contig2_All	AGAGAGAGAGAGAGAGAG	AG(2*9)	503	18	GATTCAAACCTGTTCCAATCAATATAACTGTATCGGTATTCCTAATTCATCTTCTTAAATCCCAATAGATGAAAAATAAAGAACAAA[AGAGAGAGAGAGAGAGAG]ATTTTCGATTTCTTACTTTCTAAGCTAAACTGAGAATAATGGAGATCGTAATCCA	GATTCAAACCTGTTCCAATCAAT	59.236	TGGATTACGATCTCCATTATTCTCA	60.991	160
CL327.Contig3_All	GAGAGAGAGAGAGAGA	GA(2*8)	218	16	GGATCCAGGACAAACTAATAGGCGGACTATTACAACCATACTAACTTGAAGTTCAATTT[GAGAGAGAGAGAGAGA]GTCATAAATATCTTATTCAAATACCCATTAAACTCTTACCACCAGAGGTTGTGAAAGCCTAATCAAACTCCCT	GGATCCAGGACAAACTAATAGGC	60.212	AGGGAGTTTGATTAGGCTTTCAC	60.018	148
CL327.Contig3_All	GAGAGAGAGAGAGAGA	GA(2*8)	218	16	GGATCCAGGACAAACTAATAGGCGGACTATTACAACCATACTAACTTGAAGTTCAATTT[GAGAGAGAGAGAGAGA]GTCATAAATATCTTATTCAAATACCCATTAAACTCTTACCACCAGAGGTTGTGAAAG	GGATCCAGGACAAACTAATAGGC	60.212	CTTTCACAACCTCTGGTGGTAAG	60.075	132
CL327.Contig3_All	GAGAGAGAGAGAGAGA	GA(2*8)	218	16	GGATCCAGGACAAACTAATAGGCGGACTATTACAACCATACTAACTTGAAGTTCAATTT[GAGAGAGAGAGAGAGA]GTCATAAATATCTTATTCAAATACCCATTAAACTCTTACCACCAGAGGTTGTGA	GGATCCAGGACAAACTAATAGGC	60.212	TCACAACCTCTGGTGGTAAGAGT	60.081	129
CL327.Contig3_All	GAGAGAGAGAGAGAGA	GA(2*8)	218	16	GGATCCAGGACAAACTAATAGGCGGACTATTACAACCATACTAACTTGAAGTTCAATTT[GAGAGAGAGAGAGAGA]GTCATAAATATCTTATTCAAATACCCATTAAACTCTTACCACCAGAGGTTGTGAAAGCCTAATCAAA	GGATCCAGGACAAACTAATAGGC	60.212	TTTGATTAGGCTTTCACAACCTC	59.659	142
CL327.Contig3_All	GAGAGAGAGAGAGAGA	GA(2*8)	218	16	GGATCCAGGACAAACTAATAGGCGGACTATTACAACCATACTAACTTGAAGTTCAATTT[GAGAGAGAGAGAGAGA]GTCATAAATATCTTATTCAAATACCCATTAAACTCTTACCACCAGAGGTTGTGAAAGCCTAATCAAACTCC	GGATCCAGGACAAACTAATAGGC	60.212	GGAGTTTGATTAGGCTTTCACAA	59.659	146
CL3343.Contig1_All	GAGAGAGAGAGAGAGAGAGAGAGA	GA(2*12)	364	24	CGCTTCATAGTCCTAAACCGAATGTGTTTG[GAGAGAGAGAGAGAGAGAGAGAGA]AGCAGTAGTAGCAGCAGTAGTAGTGAAGGCGAGTGT	CGCTTCATAGTCCTAAACCGAAT	60.816	ACACTCGCCTTCACTACTACTGC	60.02	90
CL3343.Contig1_All	GAGAGAGAGAGAGAGAGAGAGAGA	GA(2*12)	364	24	CGCTTCATAGTCCTAAACCGAATGTGTTTG[GAGAGAGAGAGAGAGAGAGAGAGA]AGCAGTAGTAGCAGCAGTAGTAGTGAAGGCGAGTGTGAGAG	CGCTTCATAGTCCTAAACCGAAT	60.816	CTCTCACACTCGCCTTCACTACT	60.124	95
CL3343.Contig1_All	GAGAGAGAGAGAGAGAGAGAGAGA	GA(2*12)	364	24	GCTTCATAGTCCTAAACCGAATGTGTTTG[GAGAGAGAGAGAGAGAGAGAGAGA]AGCAGTAGTAGCAGCAGTAGTAGTGAAGGCGAGT	GCTTCATAGTCCTAAACCGAATG	59.197	ACTCGCCTTCACTACTACTGCTG	60.143	87
CL3343.Contig1_All	GAGAGAGAGAGAGAGAGAGAGAGA	GA(2*12)	364	24	GCTTCATAGTCCTAAACCGAATGTGTTTG[GAGAGAGAGAGAGAGAGAGAGAGA]AGCAGTAGTAGCAGCAGTAGTAGTGAAGGCGAGTG	GCTTCATAGTCCTAAACCGAATG	59.197	CACTCGCCTTCACTACTACTGCT	60.143	88
CL3343.Contig1_All	GAGAGAGAGAGAGAGAGAGAGAGA	GA(2*12)	364	24	CGCTTCATAGTCCTAAACCGAATGTGTTTG[GAGAGAGAGAGAGAGAGAGAGAGA]AGCAGTAGTAGCAGCAGTAGTAGTGAAGGCGAGT	CGCTTCATAGTCCTAAACCGAAT	60.816	ACTCGCCTTCACTACTACTGCTG	60.143	88
CL3363.Contig2_All	AGAGAGAGAGAG	AG(2*6)	3109	12	GGCATAAATGAGTAGCAGCAGAAGAAGTGATAATAAAGAAACGA[AGAGAGAGAGAG]GGGTTTGGCAGAGGAAGAGCGAGAGAGGGAGACGTGACCGCTGTGCTGTTCCGGTGGTTGAGGCGCATGGGGAAAAAGGCAAAGTTGTATGCT	GGCATAAATGAGTAGCAGCAGAA	60.752	AGCATACAACTTTGCCTTTTTCC	60.833	149
CL3363.Contig2_All	AGAGAGAGAGAG	AG(2*6)	3109	12	GGCATAAATGAGTAGCAGCAGAAGAAGTGATAATAAAGAAACGA[AGAGAGAGAGAG]GGGTTTGGCAGAGGAAGAGCGAGAGAGGGAGACGTGACCGCTGTGCTGTTCCGGTGGTTGAGGCGCATGGGGAAAAAGGCAAAGTTGTATGC	GGCATAAATGAGTAGCAGCAGAA	60.752	GCATACAACTTTGCCTTTTTCC	60.01	148
CL3363.Contig2_All	AGAGAGAGAGAG	AG(2*6)	3109	12	AAAGGGCATAAATGAGTAGCAGCAGAAGAAGTGATAATAAAGAAACGA[AGAGAGAGAGAG]GGGTTTGGCAGAGGAAGAGCGAGAGAGGGAGACGTGACCGCTGTGCTGTTCCGGTGGTTGAGGCGCATGGGGAAAAAGGCAAAGTTGTATGCT	AAAGGGCATAAATGAGTAGCAGC	60.942	AGCATACAACTTTGCCTTTTTCC	60.833	153
CL3363.Contig2_All	AGAGAGAGAGAG	AG(2*6)	3109	12	GGCATAAATGAGTAGCAGCAGAAGAAGTGATAATAAAGAAACGA[AGAGAGAGAGAG]GGGTTTGGCAGAGGAAGAGCGAGAGAGGGAGACGTGACCGCTGTGCTGTTCCGGTGGTTGAGGCGCATGGGGAAAAAGGCAAAGTTGTATGCTTT	GGCATAAATGAGTAGCAGCAGAA	60.752	AAAGCATACAACTTTGCCTTTTTC	60.065	151
CL3363.Contig2_All	AGAGAGAGAGAG	AG(2*6)	3109	12	GGCATAAATGAGTAGCAGCAGAAGAAGTGATAATAAAGAAACGA[AGAGAGAGAGAG]GGGTTTGGCAGAGGAAGAGCGAGAGAGGGAGACGTGACCGCTGTGCTGTTCCGGTGGTTGAGGCGCATGGGGAAAAAGGCAAAGTTGTATGCTT	GGCATAAATGAGTAGCAGCAGAA	60.752	AAGCATACAACTTTGCCTTTTTC	58.916	150
CL3413.Contig1_All	CTCTCTCTCTCT	CT(2*6)	199	12	TCCTTAGCTCATCATCTTCCTTTTAAATCTGTCTCTACTCTACAAAACTTAAATATAGCAGTAACAAAACCTTCTTATAAACTCTCTTTTTCTCCCC[CTCTCTCTCTCT]AGATCTGCATTGCTTTTCCTTCAGATGGCTCAAAATTTA	TCCTTAGCTCATCATCTTCCTTTT	59.772	TAAATTTTGAGCCATCTGAAGGA	60.082	148
CL3413.Contig1_All	CTCTCTCTCTCT	CT(2*6)	199	12	CTCTCCTTAGCTCATCATCTTCCTTTTAAATCTGTCTCTACTCTACAAAACTTAAATATAGCAGTAACAAAACCTTCTTATAAACTCTCTTTTTCTCCCC[CTCTCTCTCTCT]AGATCTGCATTGCTTTTCCTTCAGATGGCTCAAAATTTA	CTCTCCTTAGCTCATCATCTTCC	58.637	TAAATTTTGAGCCATCTGAAGGA	60.082	151
CL3413.Contig1_All	CTCTCTCTCTCT	CT(2*6)	199	12	ACTCTCCTTAGCTCATCATCTTCCTTTTAAATCTGTCTCTACTCTACAAAACTTAAATATAGCAGTAACAAAACCTTCTTATAAACTCTCTTTTTCTCCCC[CTCTCTCTCTCT]AGATCTGCATTGCTTTTCCTTCAGATGGCTCAAAATTTA	ACTCTCCTTAGCTCATCATCTTCC	59.428	TAAATTTTGAGCCATCTGAAGGA	60.082	152
CL3413.Contig1_All	CTCTCTCTCTCT	CT(2*6)	199	12	TCTCCTTAGCTCATCATCTTCCTTTTAAATCTGTCTCTACTCTACAAAACTTAAATATAGCAGTAACAAAACCTTCTTATAAACTCTCTTTTTCTCCCC[CTCTCTCTCTCT]AGATCTGCATTGCTTTTCCTTCAGATGGCTCAAAATTTAGG	TCTCCTTAGCTCATCATCTTCCTT	59.887	CCTAAATTTTGAGCCATCTGAAG	59.298	152
CL3413.Contig1_All	CTCTCTCTCTCT	CT(2*6)	199	12	TCCTTAGCTCATCATCTTCCTTTTAAATCTGTCTCTACTCTACAAAACTTAAATATAGCAGTAACAAAACCTTCTTATAAACTCTCTTTTTCTCCCC[CTCTCTCTCTCT]AGATCTGCATTGCTTTTCCTTCAGATGGCTCAAAATTTAGG	TCCTTAGCTCATCATCTTCCTTTT	59.772	CCTAAATTTTGAGCCATCTGAAG	59.298	150
CL3413.Contig2_All	AGAGAGAGAGAG	AG(2*6)	1011	12	TAAATTTTGAGCCATCTGAAGGAAAAGCAATGCAGATCT[AGAGAGAGAGAG]GGGGAGAAAAAGAGAGTTTATAAGAAGGTTTTGTTACTGCTATATTTAAGTTTTGTAGAGTAGAGACAGATTTAAAAGGAAGATGATGAGCTAAGGA	TAAATTTTGAGCCATCTGAAGGA	60.082	TCCTTAGCTCATCATCTTCCTTTT	59.772	148
CL3413.Contig2_All	AGAGAGAGAGAG	AG(2*6)	1011	12	TAAATTTTGAGCCATCTGAAGGAAAAGCAATGCAGATCT[AGAGAGAGAGAG]GGGGAGAAAAAGAGAGTTTATAAGAAGGTTTTGTTACTGCTATATTTAAGTTTTGTAGAGTAGAGACAGATTTAAAAGGAAGATGATGAGCTAAGGAGAG	TAAATTTTGAGCCATCTGAAGGA	60.082	CTCTCCTTAGCTCATCATCTTCC	58.637	151
CL3413.Contig2_All	AGAGAGAGAGAG	AG(2*6)	1011	12	TAAATTTTGAGCCATCTGAAGGAAAAGCAATGCAGATCT[AGAGAGAGAGAG]GGGGAGAAAAAGAGAGTTTATAAGAAGGTTTTGTTACTGCTATATTTAAGTTTTGTAGAGTAGAGACAGATTTAAAAGGAAGATGATGAGCTAAGGAGAGT	TAAATTTTGAGCCATCTGAAGGA	60.082	ACTCTCCTTAGCTCATCATCTTCC	59.428	152
CL3413.Contig2_All	AGAGAGAGAGAG	AG(2*6)	1011	12	CCTAAATTTTGAGCCATCTGAAGGAAAAGCAATGCAGATCT[AGAGAGAGAGAG]GGGGAGAAAAAGAGAGTTTATAAGAAGGTTTTGTTACTGCTATATTTAAGTTTTGTAGAGTAGAGACAGATTTAAAAGGAAGATGATGAGCTAAGGAGA	CCTAAATTTTGAGCCATCTGAAG	59.298	TCTCCTTAGCTCATCATCTTCCTT	59.887	152
CL3413.Contig2_All	AGAGAGAGAGAG	AG(2*6)	1011	12	CCTAAATTTTGAGCCATCTGAAGGAAAAGCAATGCAGATCT[AGAGAGAGAGAG]GGGGAGAAAAAGAGAGTTTATAAGAAGGTTTTGTTACTGCTATATTTAAGTTTTGTAGAGTAGAGACAGATTTAAAAGGAAGATGATGAGCTAAGGA	CCTAAATTTTGAGCCATCTGAAG	59.298	TCCTTAGCTCATCATCTTCCTTTT	59.772	150
CL3468.Contig1_All	TCTCTCTCTCTC	TC(2*6)	1760	12	ACCGATCTATGCACTTGGATTTATAATGAAATTTTACACACTAGCATTTTATTGACTGATGGATGGAATGGGAATCATCTCAACCGCTCAATCATCCATGGCTGTA[TCTCTCTCTCTC]CACCGCCACTGCATTCAGTGCTCTCATACGAAATGA	ACCGATCTATGCACTTGGATTTA	59.877	TCATTTCGTATGAGAGCACTGAA	59.897	154
CL3468.Contig1_All	TCTCTCTCTCTC	TC(2*6)	1760	12	ACCGATCTATGCACTTGGATTTATAATGAAATTTTACACACTAGCATTTTATTGACTGATGGATGGAATGGGAATCATCTCAACCGCTCAATCATCCATGGCTGTA[TCTCTCTCTCTC]CACCGCCACTGCATTCAGTGCTCTCATACGAAATGAAATGGA	ACCGATCTATGCACTTGGATTTA	59.877	TCCATTTCATTTCGTATGAGAGC	60.453	160
CL3468.Contig1_All	TCTCTCTCTCTC	TC(2*6)	1760	12	GCATTTTATTGACTGATGGATGGAATGGGAATCATCTCAACCGCTCAATCATCCATGGCTGTA[TCTCTCTCTCTC]CACCGCCACTGCATTCAGTGCTCTCATACGAAATGA	GCATTTTATTGACTGATGGATGG	60.561	TCATTTCGTATGAGAGCACTGAA	59.897	111
CL3468.Contig1_All	TCTCTCTCTCTC	TC(2*6)	1760	12	ACCGATCTATGCACTTGGATTTATAATGAAATTTTACACACTAGCATTTTATTGACTGATGGATGGAATGGGAATCATCTCAACCGCTCAATCATCCATGGCTGTA[TCTCTCTCTCTC]CACCGCCACTGCATTCAGTGCTCTCATACGAAATGAAA	ACCGATCTATGCACTTGGATTTA	59.877	TTTCATTTCGTATGAGAGCACTG	59.415	156
CL3468.Contig1_All	TCTCTCTCTCTC	TC(2*6)	1760	12	GCATTTTATTGACTGATGGATGGAATGGGAATCATCTCAACCGCTCAATCATCCATGGCTGTA[TCTCTCTCTCTC]CACCGCCACTGCATTCAGTGCTCTCATACGAAATGAAATGGAACCTTAAGATGGAA	GCATTTTATTGACTGATGGATGG	60.561	TTCCATCTTAAGGTTCCATTTCA	59.83	131
CL3495.Contig2_All	AGAGAGAGAGAG	AG(2*6)	989	12	TAAGGCTAAGGTCGACGTAGTTCAGCCGGTTGAGTCGGGCCAACAGCCGGTCTACCGGCCCATTTAGACGGTTGTT[AGAGAGAGAGAG]GTATTGAAGCGACGGAGGGAGAGAAGAAGTTGAGAG	TAAGGCTAAGGTCGACGTAGTTC	59.027	CTCTCAACTTCTTCTCTCCCTCC	60.006	124
CL3495.Contig2_All	AGAGAGAGAGAG	AG(2*6)	989	12	TAAGGCTAAGGTCGACGTAGTTCAGCCGGTTGAGTCGGGCCAACAGCCGGTCTACCGGCCCATTTAGACGGTTGTT[AGAGAGAGAGAG]GTATTGAAGCGACGGAGGGAGAGAAGAAGTTGAGAGAGC	TAAGGCTAAGGTCGACGTAGTTC	59.027	GCTCTCTCAACTTCTTCTCTCCC	60.144	127
CL3495.Contig2_All	AGAGAGAGAGAG	AG(2*6)	989	12	AGGCTAAGGTCGACGTAGTTCAGCCGGTTGAGTCGGGCCAACAGCCGGTCTACCGGCCCATTTAGACGGTTGTT[AGAGAGAGAGAG]GTATTGAAGCGACGGAGGGAGAGAAGAAGTTGAGAG	AGGCTAAGGTCGACGTAGTTCAG	61.16	CTCTCAACTTCTTCTCTCCCTCC	60.006	122
CL3495.Contig2_All	AGAGAGAGAGAG	AG(2*6)	989	12	CTGTGAACCGGTTAAGGCTAAGGTCGACGTAGTTCAGCCGGTTGAGTCGGGCCAACAGCCGGTCTACCGGCCCATTTAGACGGTTGTT[AGAGAGAGAGAG]GTATTGAAGCGACGGAGGGAGAGAAGAAGTTGAGAG	CTGTGAACCGGTTAAGGCTAAG	60.175	CTCTCAACTTCTTCTCTCCCTCC	60.006	136
CL3495.Contig2_All	AGAGAGAGAGAG	AG(2*6)	989	12	TTAAGGCTAAGGTCGACGTAGTTCAGCCGGTTGAGTCGGGCCAACAGCCGGTCTACCGGCCCATTTAGACGGTTGTT[AGAGAGAGAGAG]GTATTGAAGCGACGGAGGGAGAGAAGAAGTTGAGAG	TTAAGGCTAAGGTCGACGTAGTTC	60.194	CTCTCAACTTCTTCTCTCCCTCC	60.006	125
CL3522.Contig2_All	TCTCTCTCTCTCTC	TC(2*7)	1208	14	ACAGGGGAATTAACTGTGTCCTTTATGTTCTCTT[TCTCTCTCTCTCTC]CTACCTCTATCTTAATTCACTCACATTGCAAGGCACATAGCAGTAAATTT	ACAGGGGAATTAACTGTGTCCTT	60.155	AAATTTACTGCTATGTGCCTTGC	59.717	98
CL3522.Contig2_All	TCTCTCTCTCTCTC	TC(2*7)	1208	14	AACAGGGGAATTAACTGTGTCCTTTATGTTCTCTT[TCTCTCTCTCTCTC]CTACCTCTATCTTAATTCACTCACATTGCAAGGCACATAGCAGTAAATTT	AACAGGGGAATTAACTGTGTCCT	60.155	AAATTTACTGCTATGTGCCTTGC	59.717	99
CL3522.Contig2_All	TCTCTCTCTCTCTC	TC(2*7)	1208	14	GCTTCCATCTATTAGAACAGGGGAATTAACTGTGTCCTTTATGTTCTCTT[TCTCTCTCTCTCTC]CTACCTCTATCTTAATTCACTCACATTGCAAGGCACATAGCAGTAAATTT	GCTTCCATCTATTAGAACAGGGG	60.327	AAATTTACTGCTATGTGCCTTGC	59.717	114
CL3522.Contig2_All	TCTCTCTCTCTCTC	TC(2*7)	1208	14	TGCTTCCATCTATTAGAACAGGGGAATTAACTGTGTCCTTTATGTTCTCTT[TCTCTCTCTCTCTC]CTACCTCTATCTTAATTCACTCACATTGCAAGGCACATAGCAGTAAATTT	TGCTTCCATCTATTAGAACAGGG	59.638	AAATTTACTGCTATGTGCCTTGC	59.717	115
CL3522.Contig2_All	TCTCTCTCTCTCTC	TC(2*7)	1208	14	CAGGGGAATTAACTGTGTCCTTTATGTTCTCTT[TCTCTCTCTCTCTC]CTACCTCTATCTTAATTCACTCACATTGCAAGGCACATAGCAGTAAATTT	CAGGGGAATTAACTGTGTCCTTT	60.604	AAATTTACTGCTATGTGCCTTGC	59.717	97
CL3540.Contig1_All	AGAGAGAGAGAGAGAG	AG(2*8)	1260	16	TTGAATGGTGAACACACTCTCTTTCTCTGTAATCGAGCTGTATTATAGTCAACAAATAGACACAAACC[AGAGAGAGAGAGAGAG]GGGCAAGAGGAGCAGAGCAGCGACAACAGAAGAAGCTGAGCAGAG	TTGAATGGTGAACACACTCTCTTT	60.075	CTCTGCTCAGCTTCTTCTGTTGT	60.37	129
CL3561.Contig1_All	CTCTCTCTCTCTCT	CT(2*7)	278	14	GCTTTCCTAACCACCAATACCTTTTTTCTTGAAATCCTCACTTTCTTCC[CTCTCTCTCTCTCT]GTCTCTCTCTGTGGATCACAAATTCA	GCTTTCCTAACCACCAATACCTT	59.799	TGAATTTGTGATCCACAGAGAGA	59.726	89
CL3561.Contig1_All	CTCTCTCTCTCTCT	CT(2*7)	278	14	AAGCTTTCCTAACCACCAATACCTTTTTTCTTGAAATCCTCACTTTCTTCC[CTCTCTCTCTCTCT]GTCTCTCTCTGTGGATCACAAATTCA	AAGCTTTCCTAACCACCAATACC	59.799	TGAATTTGTGATCCACAGAGAGA	59.726	91
CL3561.Contig1_All	CTCTCTCTCTCTCT	CT(2*7)	278	14	CTTGAAATCCTCACTTTCTTCC[CTCTCTCTCTCTCT]GTCTCTCTCTGTGGATCACAAATTCACATTCATATATCACGATGGCGACAGAGGAATCATCGCAGTCACAACAGTCGAAGTGGGAAGGAAAGCTTTGCGCAGAGATAAAAGGTGCAACAGCAG	CTTGAAATCCTCACTTTCTTCCC	60.452	CTGCTGTTGCACCTTTTATCTCT	59.961	159
CL3561.Contig1_All	CTCTCTCTCTCTCT	CT(2*7)	278	14	GCTTTCCTAACCACCAATACCTTTTTTCTTGAAATCCTCACTTTCTTCC[CTCTCTCTCTCTCT]GTCTCTCTCTGTGGATCACAAATTCACATTCATATATCACGATGGC	GCTTTCCTAACCACCAATACCTT	59.799	GCCATCGTGATATATGAATGTGA	59.702	109
CL3561.Contig1_All	CTCTCTCTCTCTCT	CT(2*7)	278	14	AAGCTTTCCTAACCACCAATACCTTTTTTCTTGAAATCCTCACTTTCTTCC[CTCTCTCTCTCTCT]GTCTCTCTCTGTGGATCACAAATTCACATTCATATATCACGATGGC	AAGCTTTCCTAACCACCAATACC	59.799	GCCATCGTGATATATGAATGTGA	59.702	111
CL3606.Contig2_All	TCTCTCTCTCTCTCTC	TC(2*8)	781	16	AAGAGGAACAAGAAGGATTCCCCTTT[TCTCTCTCTCTCTCTC]TGCAAGTTTATTTGGAATCTATCTCCATTCTCCAGTGGTACCTTCTCGGAGTCAACACCTCTTA	AAGAGGAACAAGAAGGATTCCC	59.947	TAAGAGGTGTTGACTCCGAGAAG	59.929	106
CL3606.Contig2_All	TCTCTCTCTCTCTCTC	TC(2*8)	781	16	AAGAGGAACAAGAAGGATTCCCCTTT[TCTCTCTCTCTCTCTC]TGCAAGTTTATTTGGAATCTATCTCCATTCTCCAGTGGTACCTTCTCGGAGTCAACACCTCTTACTGGTGAAGGACA	AAGAGGAACAAGAAGGATTCCC	59.947	TGTCCTTCACCAGTAAGAGGTGT	60.081	119
CL3606.Contig2_All	TCTCTCTCTCTCTCTC	TC(2*8)	781	16	AAAGAGGAACAAGAAGGATTCCCCTTT[TCTCTCTCTCTCTCTC]TGCAAGTTTATTTGGAATCTATCTCCATTCTCCAGTGGTACCTTCTCGGAGTCAACACCTCTTA	AAAGAGGAACAAGAAGGATTCCC	61.117	TAAGAGGTGTTGACTCCGAGAAG	59.929	107
CL3606.Contig2_All	TCTCTCTCTCTCTCTC	TC(2*8)	781	16	AAAGAGGAACAAGAAGGATTCCCCTTT[TCTCTCTCTCTCTCTC]TGCAAGTTTATTTGGAATCTATCTCCATTCTCCAGTGGTACCTTCTCGGAGTCAACACCTCTTACTGGTGAAGGACA	AAAGAGGAACAAGAAGGATTCCC	61.117	TGTCCTTCACCAGTAAGAGGTGT	60.081	120
CL3606.Contig2_All	TCTCTCTCTCTCTCTC	TC(2*8)	781	16	AAGAGGAACAAGAAGGATTCCCCTTT[TCTCTCTCTCTCTCTC]TGCAAGTTTATTTGGAATCTATCTCCATTCTCCAGTGGTACCTTCTCGGAGTCAACACCTCTTACTGGTGAAGGACATTCG	AAGAGGAACAAGAAGGATTCCC	59.947	CGAATGTCCTTCACCAGTAAGAG	60.171	123
CL3616.Contig2_All	GAGAGAGAGAGA	GA(2*6)	270	12	ATCGAAATCGCTCTGTACTTGAAAAGGG[GAGAGAGAGAGA]AGAGACGACCATGATCTCCTCATCTTATCTCTTCCGTGGCTATAGCTTCCCGCCCTGAAGACAACCCAGTACCTGTTTGACGAAATTCCTCAACCATGGAAACTAGCATTC	ATCGAAATCGCTCTGTACTTGAA	60.27	GAATGCTAGTTTCCATGGTTGAG	60.014	151
CL3616.Contig2_All	GAGAGAGAGAGA	GA(2*6)	270	12	ATCGAAATCGCTCTGTACTTGAAAAGGG[GAGAGAGAGAGA]AGAGACGACCATGATCTCCTCATCTTATCTCTTCCGTGGCTATAGCTTCCCGCCCTGAAGACAACCCAGTACCTGTTTGACGAAATTCCTCAACCATGGAAACTAGCATTCT	ATCGAAATCGCTCTGTACTTGAA	60.27	AGAATGCTAGTTTCCATGGTTGA	60.014	152
CL3616.Contig2_All	GAGAGAGAGAGA	GA(2*6)	270	12	ATCGAAATCGCTCTGTACTTGAAAAGGG[GAGAGAGAGAGA]AGAGACGACCATGATCTCCTCATCTTATCTCTTCCGTGGCTATAGCTTCCCGCCCTGAAGACAACCCAGTACCTGTTTG	ATCGAAATCGCTCTGTACTTGAA	60.27	CAAACAGGTACTGGGTTGTCTTC	59.95	119
CL3616.Contig2_All	GAGAGAGAGAGA	GA(2*6)	270	12	ATCGAAATCGCTCTGTACTTGAAAAGGG[GAGAGAGAGAGA]AGAGACGACCATGATCTCCTCATCTTATCTCTTCCGTGGCTATAGCTTCCCGCCCTGAAGACAACCCAGTACCTGTTTGA	ATCGAAATCGCTCTGTACTTGAA	60.27	TCAAACAGGTACTGGGTTGTCTT	59.95	120
CL3616.Contig2_All	GAGAGAGAGAGA	GA(2*6)	270	12	ATCGAAATCGCTCTGTACTTGAAAAGGG[GAGAGAGAGAGA]AGAGACGACCATGATCTCCTCATCTTATCTCTTCCGTGGCTATAGCTTCCCGCCCTGAAGACAACCCAGTACCTGTTTGACGAAATTC	ATCGAAATCGCTCTGTACTTGAA	60.27	GAATTTCGTCAAACAGGTACTGG	59.92	128
CL3621.Contig3_All	AGAGAGAGAGAGAGAGAGAGAG	AG(2*11)	1594	22	GAGGCTTTCTCCAATCCTTTAGACATCACTTCCTTACCTTCTCTGTACCCTTTCTGCATTTGTGAGAGAAAGCGAGAGAGAT[AGAGAGAGAGAGAGAGAGAGAG]ATAGAGGGTGGAGGTGCAGAAGAACAACTTCAAAC	GAGGCTTTCTCCAATCCTTTAGA	60.205	GTTTGAAGTTGTTCTTCTGCACC	60.199	139
CL3621.Contig3_All	AGAGAGAGAGAGAGAGAGAGAG	AG(2*11)	1594	22	CTCTGTACCCTTTCTGCATTTGTGAGAGAAAGCGAGAGAGAT[AGAGAGAGAGAGAGAGAGAGAG]ATAGAGGGTGGAGGTGCAGAAGAACAACTTCAAAC	CTCTGTACCCTTTCTGCATTTGT	59.703	GTTTGAAGTTGTTCTTCTGCACC	60.199	99
CL3621.Contig3_All	AGAGAGAGAGAGAGAGAGAGAG	AG(2*11)	1594	22	GAGGCTTTCTCCAATCCTTTAGACATCACTTCCTTACCTTCTCTGTACCCTTTCTGCATTTGTGAGAGAAAGCGAGAGAGAT[AGAGAGAGAGAGAGAGAGAGAG]ATAGAGGGTGGAGGTGCAGAAGAACAACTTCAAA	GAGGCTTTCTCCAATCCTTTAGA	60.205	TTTGAAGTTGTTCTTCTGCACCT	60.321	138
CL3621.Contig3_All	AGAGAGAGAGAGAGAGAGAGAG	AG(2*11)	1594	22	CTCTGTACCCTTTCTGCATTTGTGAGAGAAAGCGAGAGAGAT[AGAGAGAGAGAGAGAGAGAGAG]ATAGAGGGTGGAGGTGCAGAAGAACAACTTCAAA	CTCTGTACCCTTTCTGCATTTGT	59.703	TTTGAAGTTGTTCTTCTGCACCT	60.321	98
CL3625.Contig2_All	CTCTCTCTCTCTCTCTCT	CT(2*9)	279	18	TGACCCCAATCACCTCTTTAGTATAAGCTGCAAAATTTA[CTCTCTCTCTCTCTCTCT]CCTACAGACACTTTTGGGTTCTTCTTTCGATTT	TGACCCCAATCACCTCTTTAGTA	59.879	AAATCGAAAGAAGAACCCAAAAG	59.995	90
CL3625.Contig2_All	CTCTCTCTCTCTCTCTCT	CT(2*9)	279	18	TGACCCCAATCACCTCTTTAGTATAAGCTGCAAAATTTA[CTCTCTCTCTCTCTCTCT]CCTACAGACACTTTTGGGTTCTTCTTTCGATTTCTAGCAAGGAGCAAGTA	TGACCCCAATCACCTCTTTAGTA	59.879	TACTTGCTCCTTGCTAGAAATCG	60.05	107
CL3625.Contig2_All	CTCTCTCTCTCTCTCTCT	CT(2*9)	279	18	TGTAAATAGTGTTCGTTCGGGTTTTGGTTTCTGACCCCAATCACCTCTTTAGTATAAGCTGCAAAATTTA[CTCTCTCTCTCTCTCTCT]CCTACAGACACTTTTGGGTTCTTCTTTCGATTTCTAGCAAGGAGCAAGTA	TGTAAATAGTGTTCGTTCGGGTT	59.821	TACTTGCTCCTTGCTAGAAATCG	60.05	138
CL3625.Contig2_All	CTCTCTCTCTCTCTCTCT	CT(2*9)	279	18	TGACCCCAATCACCTCTTTAGTATAAGCTGCAAAATTTA[CTCTCTCTCTCTCTCTCT]CCTACAGACACTTTTGGGTTCTTCTTTCGATTTCTAGC	TGACCCCAATCACCTCTTTAGTA	59.879	GCTAGAAATCGAAAGAAGAACCC	59.765	95
CL3625.Contig2_All	CTCTCTCTCTCTCTCTCT	CT(2*9)	279	18	TCCTGTAAATAGTGTTCGTTCGGGTTTTGGTTTCTGACCCCAATCACCTCTTTAGTATAAGCTGCAAAATTTA[CTCTCTCTCTCTCTCTCT]CCTACAGACACTTTTGGGTTCTTCTTTCGATTT	TCCTGTAAATAGTGTTCGTTCGG	60.4	AAATCGAAAGAAGAACCCAAAAG	59.995	124
CL3636.Contig1_All	TCTCTCTCTCTCTC	TC(2*7)	470	14	GTTGGTGGTTCTTTTCTCTCCTTTAATATGGTATCTTCCCAGGCAACTCTCGTTCTTTTTCA[TCTCTCTCTCTCTC]AATTTTGGTGTTTCACTTGGCTCTTGCTTTTTACAGATTGCGAGT	GTTGGTGGTTCTTTTCTCTCCTT	60.029	ACTCGCAATCTGTAAAAAGCAAG	59.965	121
CL3636.Contig1_All	TCTCTCTCTCTCTC	TC(2*7)	470	14	ATATGGTATCTTCCCAGGCAACTCTCGTTCTTTTTCA[TCTCTCTCTCTCTC]AATTTTGGTGTTTCACTTGGCTCTTGCTTTTTACAGATTGCGAGT	ATATGGTATCTTCCCAGGCAACT	60.108	ACTCGCAATCTGTAAAAAGCAAG	59.965	96
CL3636.Contig1_All	TCTCTCTCTCTCTC	TC(2*7)	470	14	ATATGGTATCTTCCCAGGCAACTCTCGTTCTTTTTCA[TCTCTCTCTCTCTC]AATTTTGGTGTTTCACTTGGCTCTTGCTTTTTAC	ATATGGTATCTTCCCAGGCAACT	60.108	GTAAAAAGCAAGAGCCAAGTGAA	59.946	85
CL3636.Contig1_All	TCTCTCTCTCTCTC	TC(2*7)	470	14	TCTGTTGGTGGTTCTTTTCTCTCCTTTAATATGGTATCTTCCCAGGCAACTCTCGTTCTTTTTCA[TCTCTCTCTCTCTC]AATTTTGGTGTTTCACTTGGCTCTTGCTTTTTACAGATTGCGAGT	TCTGTTGGTGGTTCTTTTCTCTC	59.781	ACTCGCAATCTGTAAAAAGCAAG	59.965	124
CL3636.Contig1_All	TCTCTCTCTCTCTC	TC(2*7)	470	14	TTAATATGGTATCTTCCCAGGCAACTCTCGTTCTTTTTCA[TCTCTCTCTCTCTC]AATTTTGGTGTTTCACTTGGCTCTTGCTTTTTACAGATTGCGAGT	TTAATATGGTATCTTCCCAGGCA	59.72	ACTCGCAATCTGTAAAAAGCAAG	59.965	99
CL3687.Contig2_All	GAGAGAGAGAGAGAGA	GA(2*8)	156	16	GGGACGACAATATGACATGAAACTACGTACAG[GAGAGAGAGAGAGAGA]GCGCAAAAAAAACACTTGAAGAGAGAGATAGATCTGGTGATGGGCTGGACTTCAACTATATTCGATACGACTCTCCCGCTGTCCCATCGCTCACTCCAAATCAAACTGATT	GGGACGACAATATGACATGAAAC	60.485	AATCAGTTTGATTTGGAGTGAGC	59.65	159
CL3687.Contig2_All	GAGAGAGAGAGAGAGA	GA(2*8)	156	16	GGGACGACAATATGACATGAAACTACGTACAG[GAGAGAGAGAGAGAGA]GCGCAAAAAAAACACTTGAAGAGAGAGATAGATCTGGTGATGGGCTGGACTTCAACTATATTCGA	GGGACGACAATATGACATGAAAC	60.485	TCGAATATAGTTGAAGTCCAGCC	59.643	113
CL3687.Contig2_All	GAGAGAGAGAGAGAGA	GA(2*8)	156	16	AGGGACGACAATATGACATGAAACTACGTACAG[GAGAGAGAGAGAGAGA]GCGCAAAAAAAACACTTGAAGAGAGAGATAGATCTGGTGATGGGCTGGACTTCAACTATATTCGATACGACTCTCCCGCTGTCCCATCGCTCACTCCAAATCAAACTGATT	AGGGACGACAATATGACATGAAA	60.607	AATCAGTTTGATTTGGAGTGAGC	59.65	160
CL3687.Contig2_All	GAGAGAGAGAGAGAGA	GA(2*8)	156	16	AGGGACGACAATATGACATGAAACTACGTACAG[GAGAGAGAGAGAGAGA]GCGCAAAAAAAACACTTGAAGAGAGAGATAGATCTGGTGATGGGCTGGACTTCAACTATATTCGA	AGGGACGACAATATGACATGAAA	60.607	TCGAATATAGTTGAAGTCCAGCC	59.643	114
CL3687.Contig2_All	GAGAGAGAGAGAGAGA	GA(2*8)	156	16	AAGGGACGACAATATGACATGAAACTACGTACAG[GAGAGAGAGAGAGAGA]GCGCAAAAAAAACACTTGAAGAGAGAGATAGATCTGGTGATGGGCTGGACTTCAACTATATTCGA	AAGGGACGACAATATGACATGAA	60.607	TCGAATATAGTTGAAGTCCAGCC	59.643	115
CL3690.Contig2_All	GAGAGAGAGAGAGAGAGA	GA(2*9)	2515	18	GACAAAGGGGAAAAGAAGAACTCGGCACAAGGGTTAAAG[GAGAGAGAGAGAGAGAGA]AGAAAGGGTTCCAAAAAGAATATCCTCTGAAAAGACTCTTACTGAATTGACTGAGAAAGAGATCTTCAGCTGG	GACAAAGGGGAAAAGAAGAACTC	59.644	CCAGCTGAAGATCTCTTTCTCAG	59.781	130
CL3690.Contig2_All	GAGAGAGAGAGAGAGAGA	GA(2*9)	2515	18	CTGACAAAGGGGAAAAGAAGAACTCGGCACAAGGGTTAAAG[GAGAGAGAGAGAGAGAGA]AGAAAGGGTTCCAAAAAGAATATCCTCTGAAAAGACTCTTACTGAATTGACTGAGAAAGAGATCTTCAGCTGG	CTGACAAAGGGGAAAAGAAGAAC	60.482	CCAGCTGAAGATCTCTTTCTCAG	59.781	132
CL3690.Contig2_All	GAGAGAGAGAGAGAGAGA	GA(2*9)	2515	18	CTTCTGACAAAGGGGAAAAGAAGAACTCGGCACAAGGGTTAAAG[GAGAGAGAGAGAGAGAGA]AGAAAGGGTTCCAAAAAGAATATCCTCTGAAAAGACTCTTACTGAATTGACTGAGAAAGAGATCTTCAGCTGG	CTTCTGACAAAGGGGAAAAGAAG	60.596	CCAGCTGAAGATCTCTTTCTCAG	59.781	135
CL3690.Contig2_All	GAGAGAGAGAGAGAGAGA	GA(2*9)	2515	18	TTTAGCTTTGCTTCTGACAAAGGGGAAAAGAAGAACTCGGCACAAGGGTTAAAG[GAGAGAGAGAGAGAGAGA]AGAAAGGGTTCCAAAAAGAATATCCTC	TTTAGCTTTGCTTCTGACAAAGG	60.063	GAGGATATTCTTTTTGGAACCCT	58.928	99
CL3690.Contig2_All	GAGAGAGAGAGAGAGAGA	GA(2*9)	2515	18	TTTAGCTTTGCTTCTGACAAAGGGGAAAAGAAGAACTCGGCACAAGGGTTAAAG[GAGAGAGAGAGAGAGAGA]AGAAAGGGTTCCAAAAAGAATATCCTCT	TTTAGCTTTGCTTCTGACAAAGG	60.063	AGAGGATATTCTTTTTGGAACCC	58.928	100
CL3690.Contig3_All	TCTCTCTCTCTCTCTCTC	TC(2*9)	409	18	AGCCAAGATACAGGGGAATCATATATGTAAACTAACCAAGATACAGATAATGACCAACTATACATGTAAACTAACGAAGATACAGAAATGACCTTTCT[TCTCTCTCTCTCTCTCTC]CTTTAACCCTTGTGCCGAGTTCTTCTTTTCCCCTTTGTC	AGCCAAGATACAGGGGAATCATA	61.019	GACAAAGGGGAAAAGAAGAACTC	59.644	155
CL3690.Contig3_All	TCTCTCTCTCTCTCTCTC	TC(2*9)	409	18	AGCCAAGATACAGGGGAATCATATATGTAAACTAACCAAGATACAGATAATGACCAACTATACATGTAAACTAACGAAGATACAGAAATGACCTTTCT[TCTCTCTCTCTCTCTCTC]CTTTAACCCTTGTGCCGAGTTCTTCTTTTCCCCTTTGTCA	AGCCAAGATACAGGGGAATCATA	61.019	TGACAAAGGGGAAAAGAAGAACT	60.482	156
CL3690.Contig3_All	TCTCTCTCTCTCTCTCTC	TC(2*9)	409	18	AGCCAAGATACAGGGGAATCATATATGTAAACTAACCAAGATACAGATAATGACCAACTATACATGTAAACTAACGAAGATACAGAAATGACCTTTCT[TCTCTCTCTCTCTCTCTC]CTTTAACCCTTGTGCCGAGTTCTTCTTTTCCCCTTTGTCAG	AGCCAAGATACAGGGGAATCATA	61.019	CTGACAAAGGGGAAAAGAAGAAC	60.482	157
CL3690.Contig3_All	TCTCTCTCTCTCTCTCTC	TC(2*9)	409	18	GCCAAGATACAGGGGAATCATATATGTAAACTAACCAAGATACAGATAATGACCAACTATACATGTAAACTAACGAAGATACAGAAATGACCTTTCT[TCTCTCTCTCTCTCTCTC]CTTTAACCCTTGTGCCGAGTTCTTCTTTTCCCCTTTGTC	GCCAAGATACAGGGGAATCATA	60.171	GACAAAGGGGAAAAGAAGAACTC	59.644	154
CL3690.Contig3_All	TCTCTCTCTCTCTCTCTC	TC(2*9)	409	18	AGCCAAGATACAGGGGAATCATATATGTAAACTAACCAAGATACAGATAATGACCAACTATACATGTAAACTAACGAAGATACAGAAATGACCTTTCT[TCTCTCTCTCTCTCTCTC]CTTTAACCCTTGTGCCGAGTTCTTCTTTTCCCCTTTGTCAGAAG	AGCCAAGATACAGGGGAATCATA	61.019	CTTCTGACAAAGGGGAAAAGAAG	60.596	160
CL3692.Contig1_All	GTGTGTGTGTGTGT	GT(2*7)	1855	14	ATACACCATGTCCATTTTTGGAGGAAATCCATATGCAGGACCTTAAGAAATAG[GTGTGTGTGTGTGT]TGTCTTCCTGTAAGGTGACTGGGAAGCTGACACTTTCCTCTATTGCTCATGCTAGC	ATACACCATGTCCATTTTTGGAG	59.994	GCTAGCATGAGCAATAGAGGAAA	60.023	123
CL3692.Contig1_All	GTGTGTGTGTGTGT	GT(2*7)	1855	14	TCCATATGCAGGACCTTAAGAAATAG[GTGTGTGTGTGTGT]TGTCTTCCTGTAAGGTGACTGGGAAGCTGACACTTTCCTCTATTGCTCATGCTAGC	TCCATATGCAGGACCTTAAGAAA	59.977	GCTAGCATGAGCAATAGAGGAAA	60.023	96
CL3692.Contig1_All	GTGTGTGTGTGTGT	GT(2*7)	1855	14	ATACACCATGTCCATTTTTGGAGGAAATCCATATGCAGGACCTTAAGAAATAG[GTGTGTGTGTGTGT]TGTCTTCCTGTAAGGTGACTGGGAAGCTGACACTTTCCTCTATTGCTCATGCT	ATACACCATGTCCATTTTTGGAG	59.994	AGCATGAGCAATAGAGGAAAGTG	59.926	120
CL3692.Contig1_All	GTGTGTGTGTGTGT	GT(2*7)	1855	14	TCCATATGCAGGACCTTAAGAAATAG[GTGTGTGTGTGTGT]TGTCTTCCTGTAAGGTGACTGGGAAGCTGACACTTTCCTCTATTGCTCATGCT	TCCATATGCAGGACCTTAAGAAA	59.977	AGCATGAGCAATAGAGGAAAGTG	59.926	93
CL3692.Contig1_All	GTGTGTGTGTGTGT	GT(2*7)	1855	14	CGGTTTATACACCATGTCCATTTTTGGAGGAAATCCATATGCAGGACCTTAAGAAATAG[GTGTGTGTGTGTGT]TGTCTTCCTGTAAGGTGACTGGGAAGCTGACACTTTCCTCTATTGCTCATGCTAGC	CGGTTTATACACCATGTCCATTT	59.891	GCTAGCATGAGCAATAGAGGAAA	60.023	129
CL3705.Contig1_All	GAGAGAGAGAGAGAGAGA	GA(2*9)	301	18	TCCCCGTATCAGTAACAAAACACACCATTACTTATTTCTAGCCCTAATGTAATAAAAGGGGGAAGC[GAGAGAGAGAGAGAGAGA]TATCAAAAGAAATATACGGAGGCACAAAAATGGAAAAACCCAATTCCTA	TCCCCGTATCAGTAACAAAACAC	60.156	TAGGAATTGGGTTTTTCCATTTT	59.948	133
CL3705.Contig1_All	GAGAGAGAGAGAGAGAGA	GA(2*9)	301	18	CTCCCCGTATCAGTAACAAAACACACCATTACTTATTTCTAGCCCTAATGTAATAAAAGGGGGAAGC[GAGAGAGAGAGAGAGAGA]TATCAAAAGAAATATACGGAGGCACAAAAATGGAAAAACCCAATTCCTA	CTCCCCGTATCAGTAACAAAACA	60.275	TAGGAATTGGGTTTTTCCATTTT	59.948	134
CL3705.Contig1_All	GAGAGAGAGAGAGAGAGA	GA(2*9)	301	18	AAAATGCTCCCCGTATCAGTAACAAAACACACCATTACTTATTTCTAGCCCTAATGTAATAAAAGGGGGAAGC[GAGAGAGAGAGAGAGAGA]TATCAAAAGAAATATACGGAGGCACAAAAATGGAAAAACCCAATTCCTA	AAAATGCTCCCCGTATCAGTAAC	60.587	TAGGAATTGGGTTTTTCCATTTT	59.948	140
CL3705.Contig1_All	GAGAGAGAGAGAGAGAGA	GA(2*9)	301	18	AGCCCTAATGTAATAAAAGGGGGAAGC[GAGAGAGAGAGAGAGAGA]TATCAAAAGAAATATACGGAGGCACAAAAATGGAAAAACCCAATTCCTA	AGCCCTAATGTAATAAAAGGGGG	60.717	TAGGAATTGGGTTTTTCCATTTT	59.948	94
CL3705.Contig1_All	GAGAGAGAGAGAGAGAGA	GA(2*9)	301	18	CCCTAATGTAATAAAAGGGGGAAGC[GAGAGAGAGAGAGAGAGA]TATCAAAAGAAATATACGGAGGCACAAAAATGGAAAAACCCAATTCCTATATCAAGGTCACATAACTTCAACAGAAAGTCTCCCCACTCCAAACACCAGTTAGGCTGTCATCTTTT	CCCTAATGTAATAAAAGGGGGAA	59.509	AAAAGATGACAGCCTAACTGGTG	59.703	159
CL3725.Contig1_All	TCTCTCTCTCTCTCTC	TC(2*8)	3817	16	GATGAAACCAACCTAGCTGAGAAGCTTTCGCAAGGGTTGATGCAAAGACCCA[TCTCTCTCTCTCTCTC]ACTGGGGGTGTGGGTTGAGACTTCCGAAGAACACCAGAAACAGCAGAAATACCAAT	GATGAAACCAACCTAGCTGAGAA	59.776	ATTGGTATTTCTGCTGTTTCTGG	59.552	124
CL3725.Contig1_All	TCTCTCTCTCTCTCTC	TC(2*8)	3817	16	GATGAAACCAACCTAGCTGAGAAGCTTTCGCAAGGGTTGATGCAAAGACCCA[TCTCTCTCTCTCTCTC]ACTGGGGGTGTGGGTTGAGACTTCCGAAGAACACCAGAAACAGCAGAAATACCAATAGCACAA	GATGAAACCAACCTAGCTGAGAA	59.776	TTGTGCTATTGGTATTTCTGCTG	59.329	131
CL3725.Contig1_All	TCTCTCTCTCTCTCTC	TC(2*8)	3817	16	ATGAAACCAACCTAGCTGAGAAGCTTTCGCAAGGGTTGATGCAAAGACCCA[TCTCTCTCTCTCTCTC]ACTGGGGGTGTGGGTTGAGACTTCCGAAGAACACCAGAAACAGCAGAAATACCAA	ATGAAACCAACCTAGCTGAGAAG	58.97	TTGGTATTTCTGCTGTTTCTGGT	60.048	122
CL3725.Contig1_All	TCTCTCTCTCTCTCTC	TC(2*8)	3817	16	GATGAAACCAACCTAGCTGAGAAGCTTTCGCAAGGGTTGATGCAAAGACCCA[TCTCTCTCTCTCTCTC]ACTGGGGGTGTGGGTTGAGACTTCCGAAGAACACCAGAAACAGCAGAAATACCAATAGCACA	GATGAAACCAACCTAGCTGAGAA	59.776	TGTGCTATTGGTATTTCTGCTGTT	60.082	130
CL3725.Contig1_All	TCTCTCTCTCTCTCTC	TC(2*8)	3817	16	GATGAAACCAACCTAGCTGAGAAGCTTTCGCAAGGGTTGATGCAAAGACCCA[TCTCTCTCTCTCTCTC]ACTGGGGGTGTGGGTTGAGACTTCCGAAGAACACCAGAAACAGCAGAAATACCAATAGCACAA	GATGAAACCAACCTAGCTGAGAA	59.776	TTGTGCTATTGGTATTTCTGCTGT	60.082	131
CL3734.Contig2_All	CTCTCTCTCTCTCTCTCTCT	CT(2*10)	211	20	CAATTGATTCTAGCGTTCTCCA[CTCTCTCTCTCTCTCTCTCT]ACTATACAAATATATCTTCTTCTTTCAGCCCATTTAATGGCTTGGGCTGTTGGTCCTCAATCTAAATTCAGTAATCAGATCGTCTTTGCTTTGGAGAACACCATATGGCTATC	CAATTGATTCTAGCGTTCTCCAC	60.143	GATAGCCATATGGTGTTCTCCAA	60.218	155
CL3734.Contig2_All	CTCTCTCTCTCTCTCTCTCT	CT(2*10)	211	20	TCAAGTTTTTGGCAATTGATTCTAGCGTTCTCCA[CTCTCTCTCTCTCTCTCTCT]ACTATACAAATATATCTTCTTCTTTCAGCCCATTTAATGGCTTGGGCTGTTGGTCCTCAATCTAAATTCAGTAATCAGATCGTCTTTGCTTTGGAGAACACCATAT	TCAAGTTTTTGGCAATTGATTCT	59.997	ATATGGTGTTCTCCAAAGCAAAG	59.552	160
CL3734.Contig2_All	CTCTCTCTCTCTCTCTCTCT	CT(2*10)	211	20	CAATTGATTCTAGCGTTCTCCA[CTCTCTCTCTCTCTCTCTCT]ACTATACAAATATATCTTCTTCTTTCAGCCCATTTAATGGCTTGGGCTGTTGGTCCTCAATCTAAATTCAGTAATCAGATCGTCTTTGCTTTGGAGAACACCATATGGCTA	CAATTGATTCTAGCGTTCTCCAC	60.143	TAGCCATATGGTGTTCTCCAAAG	60.369	153
CL3734.Contig2_All	CTCTCTCTCTCTCTCTCTCT	CT(2*10)	211	20	CAATTGATTCTAGCGTTCTCCA[CTCTCTCTCTCTCTCTCTCT]ACTATACAAATATATCTTCTTCTTTCAGCCCATTTAATGGCTTGGGCTGTTGGTCCTCAATCTAAATTCAGTAATCAGATCGTCTTTGCTTTGGAGAACACCATAT	CAATTGATTCTAGCGTTCTCCAC	60.143	ATATGGTGTTCTCCAAAGCAAAG	59.552	148
CL3788.Contig3_All	AGAGAGAGAGAGAGAGAG	AG(2*9)	532	18	CGAGAAGAACAGATCGAAAGATGAAAAAACGGAATTCAAATAGGTAGAAACCGA[AGAGAGAGAGAGAGAGAG]AAAAGAATAACTACTTCACATGAATTCAAAACAAAATACATAGGAGAGACCATTCTTAAGCAAAAGCA	CGAGAAGAACAGATCGAAAGATG	60.379	TGCTTTTGCTTAAGAATGGTCTC	59.912	140
CL3788.Contig3_All	AGAGAGAGAGAGAGAGAG	AG(2*9)	532	18	AACGAGAAGAACAGATCGAAAGATGAAAAAACGGAATTCAAATAGGTAGAAACCGA[AGAGAGAGAGAGAGAGAG]AAAAGAATAACTACTTCACATGAATTCAAAACAAAATACATAGGAGAGACCATTCTTAAGCAAAAGCA	AACGAGAAGAACAGATCGAAAGA	59.535	TGCTTTTGCTTAAGAATGGTCTC	59.912	142
CL3788.Contig3_All	AGAGAGAGAGAGAGAGAG	AG(2*9)	532	18	GAACGAGAAGAACAGATCGAAAGATGAAAAAACGGAATTCAAATAGGTAGAAACCGA[AGAGAGAGAGAGAGAGAG]AAAAGAATAACTACTTCACATGAATTCAAAACAAAATACATAGGAGAGACCATTCTTAAGCAAAAGCA	GAACGAGAAGAACAGATCGAAAG	59.535	TGCTTTTGCTTAAGAATGGTCTC	59.912	143
CL3788.Contig3_All	AGAGAGAGAGAGAGAGAG	AG(2*9)	532	18	CGAGAAGAACAGATCGAAAGATGAAAAAACGGAATTCAAATAGGTAGAAACCGA[AGAGAGAGAGAGAGAGAG]AAAAGAATAACTACTTCACATGAATTCAAAACAAAATACATAGGAGAGACCATTCTTAAGCAAAAGCACCT	CGAGAAGAACAGATCGAAAGATG	60.379	AGGTGCTTTTGCTTAAGAATGGT	60.514	143
CL3788.Contig3_All	AGAGAGAGAGAGAGAGAG	AG(2*9)	532	18	AACGAGAAGAACAGATCGAAAGATGAAAAAACGGAATTCAAATAGGTAGAAACCGA[AGAGAGAGAGAGAGAGAG]AAAAGAATAACTACTTCACATGAATTCAAAACAAAATACATAGGAGAGACCATTCTTAAGCAAAAGCACCT	AACGAGAAGAACAGATCGAAAGA	59.535	AGGTGCTTTTGCTTAAGAATGGT	60.514	145
CL3790.Contig1_All	CTCTCTCTCTCT	CT(2*6)	208	12	CTTTAGAGATAACTGGGGACGGTG[CTCTCTCTCTCT]ATTTTTATGTTTTCTTATTTGCAGTAAAAGAAGAAGGTCAGAGCTCTATGACAACTACTGCAATGGCA	CTTTAGAGATAACTGGGGACGGT	59.908	TGCCATTGCAGTAGTTGTCATAG	60.2	104
CL3790.Contig1_All	CTCTCTCTCTCT	CT(2*6)	208	12	CTTTAGAGATAACTGGGGACGGTG[CTCTCTCTCTCT]ATTTTTATGTTTTCTTATTTGCAGTAAAAGAAGAAGGTCAGAGCTCTATGACAACTACTGCAATGGCAACTCCATCCATTACCACTAC	CTTTAGAGATAACTGGGGACGGT	59.908	GTAGTGGTAATGGATGGAGTTGC	59.781	124
CL3790.Contig1_All	CTCTCTCTCTCT	CT(2*6)	208	12	CTTTAGAGATAACTGGGGACGGTG[CTCTCTCTCTCT]ATTTTTATGTTTTCTTATTTGCAGTAAAAGAAGAAGGTCAGAGCTCTATGACAACTACTGCAATGGCAACTCCATCCATTACCACTACCAGA	CTTTAGAGATAACTGGGGACGGT	59.908	TCTGGTAGTGGTAATGGATGGAG	60.248	128
CL3790.Contig1_All	CTCTCTCTCTCT	CT(2*6)	208	12	CTTTAGAGATAACTGGGGACGGTG[CTCTCTCTCTCT]ATTTTTATGTTTTCTTATTTGCAGTAAAAGAAGAAGGTCAGAGCTCTATGACAACTACTGCAATGGCAACTCCATCCATTACCACTACCAGAG	CTTTAGAGATAACTGGGGACGGT	59.908	CTCTGGTAGTGGTAATGGATGGA	60.248	129
CL3790.Contig1_All	CTCTCTCTCTCT	CT(2*6)	208	12	CTTTAGAGATAACTGGGGACGGTG[CTCTCTCTCTCT]ATTTTTATGTTTTCTTATTTGCAGTAAAAGAAGAAGGTCAGAGCTCTATGACAACTACTGCAATGGCAACTCCATCCATTACCACTACCAGAGA	CTTTAGAGATAACTGGGGACGGT	59.908	TCTCTGGTAGTGGTAATGGATGG	60.248	130
CL3795.Contig1_All	AGAGAGAGAGAG	AG(2*6)	3214	12	CCAAGACTACTGAGGGAGGATTTGTAATGTAAAAAAGGTTGGAGAA[AGAGAGAGAGAG]TGTGTGTGGGGTAATGGGTATCAAGCTTTGAGACA	CCAAGACTACTGAGGGAGGATTT	60.009	TGTCTCAAAGCTTGATACCCATT	60.014	93
CL3795.Contig1_All	AGAGAGAGAGAG	AG(2*6)	3214	12	CCAAGACTACTGAGGGAGGATTTGTAATGTAAAAAAGGTTGGAGAA[AGAGAGAGAGAG]TGTGTGTGGGGTAATGGGTATCAAGCTTTGAGACAA	CCAAGACTACTGAGGGAGGATTT	60.009	TTGTCTCAAAGCTTGATACCCAT	60.014	94
CL3795.Contig1_All	AGAGAGAGAGAG	AG(2*6)	3214	12	CCAAGACTACTGAGGGAGGATTTGTAATGTAAAAAAGGTTGGAGAA[AGAGAGAGAGAG]TGTGTGTGGGGTAATGGGTATCAAGCTTTGAGACAAAGGAGCAGCTCCAAACTGAGTCAAGTTCAGCGACAGGGAAAGTAGTCAGGCATGAGTGT	CCAAGACTACTGAGGGAGGATTT	60.009	ACACTCATGCCTGACTACTTTCC	59.696	153
CL3795.Contig1_All	AGAGAGAGAGAG	AG(2*6)	3214	12	AGAAGCCAAGACTACTGAGGGAGGATTTGTAATGTAAAAAAGGTTGGAGAA[AGAGAGAGAGAG]TGTGTGTGGGGTAATGGGTATCAAGCTTTGAGACA	AGAAGCCAAGACTACTGAGGGAG	60.426	TGTCTCAAAGCTTGATACCCATT	60.014	98
CL3795.Contig1_All	AGAGAGAGAGAG	AG(2*6)	3214	12	AGAAGCCAAGACTACTGAGGGAGGATTTGTAATGTAAAAAAGGTTGGAGAA[AGAGAGAGAGAG]TGTGTGTGGGGTAATGGGTATCAAGCTTTGAGACAA	AGAAGCCAAGACTACTGAGGGAG	60.426	TTGTCTCAAAGCTTGATACCCAT	60.014	99
CL3797.Contig2_All	CACACACACACACACACACACACA	CA(2*12)	469	24	TACATTTATTGCAGATCGACACCATATC[CACACACACACACACACACACACA]AACACATAACATACACTCGTTTACACTATACATATACTACAGAGCAGAGTTTCTGGTCTTGTCAAAGGTAGAAGAAGAAGTCGCA	TACATTTATTGCAGATCGACACC	59.026	TGCGACTTCTTCTTCTACCTTTG	60.062	137
CL3797.Contig2_All	CACACACACACACACACACACACA	CA(2*12)	469	24	TTATTGCAGATCGACACCATATC[CACACACACACACACACACACACA]AACACATAACATACACTCGTTTACACTATACATATACTACAGAGCAGAGTTTCTGGTCTTGTCAAAGGTAGAAGAAGAAGTCGCA	TTATTGCAGATCGACACCATATC	58.982	TGCGACTTCTTCTTCTACCTTTG	60.062	132
CL3797.Contig2_All	CACACACACACACACACACACACA	CA(2*12)	469	24	TCCCATACATTTATTGCAGATCGACACCATATC[CACACACACACACACACACACACA]AACACATAACATACACTCGTTTACACTATACATATACTACAGAGCAGAGTTTCTGGTCTTGTCAAAGGTAGAAGAAGAAGTCGCA	TCCCATACATTTATTGCAGATCG	61.031	TGCGACTTCTTCTTCTACCTTTG	60.062	142
CL3797.Contig2_All	CACACACACACACACACACACACA	CA(2*12)	469	24	TATTGCAGATCGACACCATATC[CACACACACACACACACACACACA]AACACATAACATACACTCGTTTACACTATACATATACTACAGAGCAGAGTTTCTGGTCTTGTCAAAGGTAGAAGAAGAAGTCGCA	TATTGCAGATCGACACCATATCC	61.072	TGCGACTTCTTCTTCTACCTTTG	60.062	131
CL3797.Contig2_All	CACACACACACACACACACACACA	CA(2*12)	469	24	CATTTATTGCAGATCGACACCATATC[CACACACACACACACACACACACA]AACACATAACATACACTCGTTTACACTATACATATACTACAGAGCAGAGTTTCTGGTCTTGTCAAAGGTAGAAGAAGAAGTCGCA	CATTTATTGCAGATCGACACCAT	61.098	TGCGACTTCTTCTTCTACCTTTG	60.062	135
CL3808.Contig2_All	AGAGAGAGAGAGAGAG	AG(2*8)	1848	16	GATTGGTTTCTTGTCCTAGGGTTTATAAATAGCATCTACTATCCACAAACTTCTACAAAGTTC[AGAGAGAGAGAGAGAG]TGTCTGTGTGTATGACTGTGTGGACAGTGG	GATTGGTTTCTTGTCCTAGGGTT	59.769	CCACTGTCCACACAGTCATACAC	60.395	109
CL3808.Contig2_All	AGAGAGAGAGAGAGAG	AG(2*8)	1848	16	GATTGGTTTCTTGTCCTAGGGTTTATAAATAGCATCTACTATCCACAAACTTCTACAAAGTTC[AGAGAGAGAGAGAGAG]TGTCTGTGTGTATGACTGTGTGGACA	GATTGGTTTCTTGTCCTAGGGTT	59.769	TGTCCACACAGTCATACACACAG	59.573	105
CL3808.Contig2_All	AGAGAGAGAGAGAGAG	AG(2*8)	1848	16	GATTGGTTTCTTGTCCTAGGGTTTATAAATAGCATCTACTATCCACAAACTTCTACAAAGTTC[AGAGAGAGAGAGAGAG]TGTCTGTGTGTATGACTGTGTGGACAG	GATTGGTTTCTTGTCCTAGGGTT	59.769	CTGTCCACACAGTCATACACACA	59.573	106
CL3808.Contig2_All	AGAGAGAGAGAGAGAG	AG(2*8)	1848	16	GATTGGTTTCTTGTCCTAGGGTTTATAAATAGCATCTACTATCCACAAACTTCTACAAAGTTC[AGAGAGAGAGAGAGAG]TGTCTGTGTGTATGACTGTGTGGACAGTG	GATTGGTTTCTTGTCCTAGGGTT	59.769	CACTGTCCACACAGTCATACACA	59.573	108
CL3808.Contig2_All	AGAGAGAGAGAGAGAG	AG(2*8)	1848	16	GATTGGTTTCTTGTCCTAGGGTTTATAAATAGCATCTACTATCCACAAACTTCTACAAAGTTC[AGAGAGAGAGAGAGAG]TGTCTGTGTGTATGACTGTGTGGACAGTGGAG	GATTGGTTTCTTGTCCTAGGGTT	59.769	CTCCACTGTCCACACAGTCATAC	59.557	111
CL3821.Contig2_All	AGAGAGAGAGAGAGAGAG	AG(2*9)	3029	18	AGTTCCTATCGGAAAAACGAGAGAGATTTGGTAAGATAAAGAGTCTTGAGTTACTTTTCCGAGATTCTCAGCACAGGACT[AGAGAGAGAGAGAGAGAG]GGAGAAGGGCTGGTTTGTTTGTGTTTCCTTTGTGGGTGAGAATGGCGAAGGATTTAAT	AGTTCCTATCGGAAAAACGAGAG	60.134	ATTAAATCCTTCGCCATTCTCAC	60.661	156
CL3821.Contig2_All	AGAGAGAGAGAGAGAGAG	AG(2*9)	3029	18	AGTTCCTATCGGAAAAACGAGAGAGATTTGGTAAGATAAAGAGTCTTGAGTTACTTTTCCGAGATTCTCAGCACAGGACT[AGAGAGAGAGAGAGAGAG]GGAGAAGGGCTGGTTTGTTTGTGTTTCCTTTGT	AGTTCCTATCGGAAAAACGAGAG	60.134	ACAAAGGAAACACAAACAAACCA	60.676	131
CL3827.Contig2_All	ATATATATATATATAT	AT(2*8)	1987	16	AATCATGGGAACACAGTTAGACAGTAGTATTTC[ATATATATATATATAT]AAAATAAATTTAAAGCCCCTCAAAGGTATGATAG	AATCATGGGAACACAGTTAGACA	58.499	CTATCATACCTTTGAGGGGCTTT	59.881	83
CL3827.Contig2_All	ATATATATATATATAT	AT(2*8)	1987	16	AATCATGGGAACACAGTTAGACAGTAGTATTTC[ATATATATATATATAT]AAAATAAATTTAAAGCCCCTCAAAGGTATGATAG	AATCATGGGAACACAGTTAGACAG	59.455	CTATCATACCTTTGAGGGGCTTT	59.881	83
CL3827.Contig2_All	ATATATATATATATAT	AT(2*8)	1987	16	ATCATGGGAACACAGTTAGACAGTAGTATTTC[ATATATATATATATAT]AAAATAAATTTAAAGCCCCTCAAAGGTATGATAG	ATCATGGGAACACAGTTAGACAG	58.122	CTATCATACCTTTGAGGGGCTTT	59.881	82
CL3827.Contig2_All	ATATATATATATATAT	AT(2*8)	1987	16	AATCATGGGAACACAGTTAGACAGTAGTATTTC[ATATATATATATATAT]AAAATAAATTTAAAGCCCCTCAAAGGTATGATAGCTTGCATTAAGGTGCACCATAAAAAGGAAATAAACTCAAAATGGCACCTG	AATCATGGGAACACAGTTAGACA	58.499	CAGGTGCCATTTTGAGTTTATTT	59.445	133
CL3827.Contig2_All	ATATATATATATATAT	AT(2*8)	1987	16	AATCATGGGAACACAGTTAGACAGTAGTATTTC[ATATATATATATATAT]AAAATAAATTTAAAGCCCCTCAAAGGTATGATAGCTTGCATTAAGGTGCACCATAAAAAGGAAATAAACTCAAAATGGCACCTG	AATCATGGGAACACAGTTAGACAG	59.455	CAGGTGCCATTTTGAGTTTATTT	59.445	133
CL3858.Contig1_All	TATATATATATATATATA	TA(2*9)	179	18	CTAAATAACATGAGCGCCTGAAGGATTAAAAAATG[TATATATATATATATATA]TTCTCACCAACACTAGATAACTTGAAAAAGTGCACAAGTGAACAG	CTAAATAACATGAGCGCCTGAAG	60.276	CTGTTCACTTGTGCACTTTTTCA	60.366	98
CL3858.Contig1_All	TATATATATATATATATA	TA(2*9)	179	18	ACTAAATAACATGAGCGCCTGAAGGATTAAAAAATG[TATATATATATATATATA]TTCTCACCAACACTAGATAACTTGAAAAAGTGCACAAGTGAACAGGGAGTGTCTTAACCCACAAAAT	ACTAAATAACATGAGCGCCTGAA	60.16	ATTTTGTGGGTTAAGACACTCCC	60.49	121
CL3858.Contig1_All	TATATATATATATATATA	TA(2*9)	179	18	ACTAAATAACATGAGCGCCTGAAGGATTAAAAAATG[TATATATATATATATATA]TTCTCACCAACACTAGATAACTTGAAAAAGTGCACAAGTGAACAGGGAGTGTCTTAACCCACAAAATTTAAATACCCCA	ACTAAATAACATGAGCGCCTGAA	60.16	TGGGGTATTTAAATTTTGTGGGT	60.529	133
CL3858.Contig1_All	TATATATATATATATATA	TA(2*9)	179	18	ACTAAATAACATGAGCGCCTGAAGGATTAAAAAATG[TATATATATATATATATA]TTCTCACCAACACTAGATAACTTGAAAAAGTGCACAAGTGAACAGGGAGTGTCTTAACCCACAAAATTTAAATACCCCAC	ACTAAATAACATGAGCGCCTGAA	60.16	GTGGGGTATTTAAATTTTGTGGG	60.529	134
CL3858.Contig1_All	TATATATATATATATATA	TA(2*9)	179	18	CTAAATAACATGAGCGCCTGAAGGATTAAAAAATG[TATATATATATATATATA]TTCTCACCAACACTAGATAACTTGAAAAAGTGCACAAGTGAACAGGGAGTGTCTTAACCCACAAAAT	CTAAATAACATGAGCGCCTGAAG	60.276	ATTTTGTGGGTTAAGACACTCCC	60.49	120
CL3925.Contig2_All	AGAGAGAGAGAGAGAG	AG(2*8)	798	16	GTGATTAATGGAAGCCAATGAAGATTGGAGATGGGGTTTT[AGAGAGAGAGAGAGAG]AAGGAGAAAGAGAACAACTATTAAGAGAGGGGCAGAGGAGACGCAGAGATGTCGTCGTTTGATACATTCA	GTGATTAATGGAAGCCAATGAAG	59.857	TGAATGTATCAAACGACGACATC	59.881	126
CL3925.Contig2_All	AGAGAGAGAGAGAGAG	AG(2*8)	798	16	TTCTGTGATTAATGGAAGCCAATGAAGATTGGAGATGGGGTTTT[AGAGAGAGAGAGAGAG]AAGGAGAAAGAGAACAACTATTAAGAGAGGGGCAGAGGAGACGCAGAGATGTCGTCGTTTGATACATTCA	TTCTGTGATTAATGGAAGCCAAT	59.857	TGAATGTATCAAACGACGACATC	59.881	130
CL3925.Contig2_All	AGAGAGAGAGAGAGAG	AG(2*8)	798	16	GTGATTAATGGAAGCCAATGAAGATTGGAGATGGGGTTTT[AGAGAGAGAGAGAGAG]AAGGAGAAAGAGAACAACTATTAAGAGAGGGGCAGAGGAGACGCAGAGATGTCGTCGTTTGATACA	GTGATTAATGGAAGCCAATGAAG	59.857	TGTATCAAACGACGACATCTCTG	60.183	122
CL3925.Contig2_All	AGAGAGAGAGAGAGAG	AG(2*8)	798	16	TTCTGTGATTAATGGAAGCCAATGAAGATTGGAGATGGGGTTTT[AGAGAGAGAGAGAGAG]AAGGAGAAAGAGAACAACTATTAAGAGAGGGGCAGAGGAGACGCAGAGATGTCGTCGTTTGATACA	TTCTGTGATTAATGGAAGCCAAT	59.857	TGTATCAAACGACGACATCTCTG	60.183	126
CL3925.Contig2_All	AGAGAGAGAGAGAGAG	AG(2*8)	798	16	CTTCTGTGATTAATGGAAGCCAATGAAGATTGGAGATGGGGTTTT[AGAGAGAGAGAGAGAG]AAGGAGAAAGAGAACAACTATTAAGAGAGGGGCAGAGGAGACGCAGAGATGTCGTCGTTTGATACATTCA	CTTCTGTGATTAATGGAAGCCAA	60.476	TGAATGTATCAAACGACGACATC	59.881	131
CL3933.Contig3_All	CTCTCTCTCTCTCT	CT(2*7)	514	14	GCGTAAATCTTTCTCCCCTCTATC[CTCTCTCTCTCTCT]GTGATTTCTGTAGTATTTCTTCTTCTTCAGATTTGCCGACTTGCAAGATTTTATCTTCAGAGTTATCTCTCTCATTTTGAGGTTTTCCATGTCTTCTTGT	GCGTAAATCTTTCTCCCCTCTAT	59.197	ACAAGAAGACATGGAAAACCTCA	60.026	138
CL3933.Contig3_All	CTCTCTCTCTCTCT	CT(2*7)	514	14	GCGTAAATCTTTCTCCCCTCTATC[CTCTCTCTCTCTCT]GTGATTTCTGTAGTATTTCTTCTTCTTCAGATTTGCCGACTTGCAAGATTTTATCTTCAGAGTTATCTCTCTCATTTTGAGGTTTTCCATGT	GCGTAAATCTTTCTCCCCTCTAT	59.197	ACATGGAAAACCTCAAAATGAGA	59.864	130
CL3933.Contig3_All	CTCTCTCTCTCTCT	CT(2*7)	514	14	GCGTAAATCTTTCTCCCCTCTATC[CTCTCTCTCTCTCT]GTGATTTCTGTAGTATTTCTTCTTCTTCAGATTTGCCGACTTGCAAGATTTTATCTTCAGAGTTATCTCTCTCATTTTGAGGTTTTCCATGTCT	GCGTAAATCTTTCTCCCCTCTAT	59.197	AGACATGGAAAACCTCAAAATGA	59.864	132
CL3933.Contig3_All	CTCTCTCTCTCTCT	CT(2*7)	514	14	GCGTAAATCTTTCTCCCCTCTATC[CTCTCTCTCTCTCT]GTGATTTCTGTAGTATTTCTTCTTCTTCAGATTTGCCGACTTGCAAGATTTTATCTTCAGAGTTATCTCTCTCATTTTGAGGTTTTCCATGTCTTCTTGTTG	GCGTAAATCTTTCTCCCCTCTAT	59.197	CAACAAGAAGACATGGAAAACCT	59.552	140
CL3933.Contig3_All	CTCTCTCTCTCTCT	CT(2*7)	514	14	TTACAGGGCTACCGATATTTCACCGAAGAAATCGCTGGTGCCAACTAGGTCGGCAGTGGCCATCGCGTAAATCTTTCTCCCCTCTATC[CTCTCTCTCTCTCT]GTGATTTCTGTAGTATTTCTTCTTCTTCAGATTTGCCGACTTGCAAGATTTTATCTTC	TTACAGGGCTACCGATATTTCAC	59.428	GAAGATAAAATCTTGCAAGTCGG	59.302	160
CL3950.Contig1_All	CTCTCTCTCTCTCTCTCTCT	CT(2*10)	211	20	TCAAGTTTTTGGCAATTGATTCTAGCGTTCTCCA[CTCTCTCTCTCTCTCTCTCT]ACTAGTCATGTTCCTTCAACGAGGGTTTCATTGTCTGAAGAAGAAATTCTTTCTCAGCCATCGAAAGGAATCCTACAAGCGCCTTACTGAGACACCTGATCAG	TCAAGTTTTTGGCAATTGATTCT	59.997	CTGATCAGGTGTCTCAGTAAGGC	60.316	157
CL3950.Contig1_All	CTCTCTCTCTCTCTCTCTCT	CT(2*10)	211	20	TCAAGTTTTTGGCAATTGATTCTAGCGTTCTCCA[CTCTCTCTCTCTCTCTCTCT]ACTAGTCATGTTCCTTCAACGAGGGTTTCATTGTCTGAAGAAGAA	TCAAGTTTTTGGCAATTGATTCT	59.997	TTCTTCTTCAGACAATGAAACCC	59.623	99
CL3950.Contig1_All	CTCTCTCTCTCTCTCTCTCT	CT(2*10)	211	20	CAATTGATTCTAGCGTTCTCCA[CTCTCTCTCTCTCTCTCTCT]ACTAGTCATGTTCCTTCAACGAGGGTTTCATTGTCTGAAGAAGAAATTCTTTCTCAGCCATCGAAAGGAATCCTACAAGCGCCTTACTGAGACACCTGATCAG	CAATTGATTCTAGCGTTCTCCAC	60.143	CTGATCAGGTGTCTCAGTAAGGC	60.316	145
CL3950.Contig1_All	CTCTCTCTCTCTCTCTCTCT	CT(2*10)	211	20	TCAAGTTTTTGGCAATTGATTCTAGCGTTCTCCA[CTCTCTCTCTCTCTCTCTCT]ACTAGTCATGTTCCTTCAACGAGGGTTTCATTGTCTGAAGAAGAAATTCTTTCTCAGCCATCGAAAGGAATCCTACAAGCGCCTTACTGAGACAC	TCAAGTTTTTGGCAATTGATTCT	59.997	GTGTCTCAGTAAGGCGCTTGTAG	60.489	149
CL3950.Contig1_All	CTCTCTCTCTCTCTCTCTCT	CT(2*10)	211	20	CAATTGATTCTAGCGTTCTCCA[CTCTCTCTCTCTCTCTCTCT]ACTAGTCATGTTCCTTCAACGAGGGTTTCATTGTCTGAAGAAGAA	CAATTGATTCTAGCGTTCTCCAC	60.143	TTCTTCTTCAGACAATGAAACCC	59.623	87
CL3970.Contig5_All	GAGAGAGAGAGAGAGAGA	GA(2*9)	165	18	AACTTTCAGAGGACTCATTGTGCTGCCTCTCCTTTGCCAAATTCCTGTCTCAGGCTCTCAACTGTTAGATTAATAACTAAGAAAAGCT[GAGAGAGAGAGAGAGAGA]AAGAGACTTTCTAGGGTTTTCAGAATCTCTGATCTTGGAGAAATCTTGG	AACTTTCAGAGGACTCATTGTGC	59.809	CCAAGATTTCTCCAAGATCAGAG	59.357	155
CL3970.Contig5_All	GAGAGAGAGAGAGAGAGA	GA(2*9)	165	18	ATTCCTGTCTCAGGCTCTCAACTGTTAGATTAATAACTAAGAAAAGCT[GAGAGAGAGAGAGAGAGA]AAGAGACTTTCTAGGGTTTTCAGAATCTCTGATCTTGGAGAAATCTTGGGGAATAT	ATTCCTGTCTCAGGCTCTCAACT	60.797	ATATTCCCCAAGATTTCTCCAAG	59.705	122
CL3970.Contig5_All	GAGAGAGAGAGAGAGAGA	GA(2*9)	165	18	ATTCCTGTCTCAGGCTCTCAACTGTTAGATTAATAACTAAGAAAAGCT[GAGAGAGAGAGAGAGAGA]AAGAGACTTTCTAGGGTTTTCAGAATCTCTGATCTTGGAGAAATCTTGGGGAATATCCAACTCAGAGTGATCGAATTCGGTTTTAGA	ATTCCTGTCTCAGGCTCTCAACT	60.797	TCTAAAACCGAATTCGATCACTC	59.622	153
CL3970.Contig5_All	GAGAGAGAGAGAGAGAGA	GA(2*9)	165	18	ACTTTCAGAGGACTCATTGTGCTGCCTCTCCTTTGCCAAATTCCTGTCTCAGGCTCTCAACTGTTAGATTAATAACTAAGAAAAGCT[GAGAGAGAGAGAGAGAGA]AAGAGACTTTCTAGGGTTTTCAGAATCTCTGATCTTGGAGAAATCTTGG	ACTTTCAGAGGACTCATTGTGCT	59.447	CCAAGATTTCTCCAAGATCAGAG	59.357	154
CL3970.Contig5_All	GAGAGAGAGAGAGAGAGA	GA(2*9)	165	18	ATTCCTGTCTCAGGCTCTCAACTGTTAGATTAATAACTAAGAAAAGCT[GAGAGAGAGAGAGAGAGA]AAGAGACTTTCTAGGGTTTTCAGAATCTCTGATCTTGGAGAAATCTTGGGGAATATCCAACT	ATTCCTGTCTCAGGCTCTCAACT	60.797	AGTTGGATATTCCCCAAGATTTC	59.586	128
CL3984.Contig3_All	CTCTCTCTCTCTCTCTCTCT	CT(2*10)	746	20	TCCTTGTTCCAAAACTGAGTGATAAAACCAAAATAGAATTAAGCATTCAAGCTTAGCTTTAGTTATTTTTCACTCTCGCCGTCTCGCGATGCCTTTCGCC[CTCTCTCTCTCTCTCTCTCT]CGATCTTTTCAACAATTGGACTTGGAATC	TCCTTGTTCCAAAACTGAGTGAT	60.026	GATTCCAAGTCCAATTGTTGAAA	60.21	149
CL3984.Contig3_All	CTCTCTCTCTCTCTCTCTCT	CT(2*10)	746	20	TCCTTGTTCCAAAACTGAGTGATAAAACCAAAATAGAATTAAGCATTCAAGCTTAGCTTTAGTTATTTTTCACTCTCGCCGTCTCGCGATGCCTTTCGCC[CTCTCTCTCTCTCTCTCTCT]CGATCTTTTCAACAATTGGACTTGGAAT	TCCTTGTTCCAAAACTGAGTGAT	60.026	ATTCCAAGTCCAATTGTTGAAAA	59.745	148
CL3984.Contig3_All	CTCTCTCTCTCTCTCTCTCT	CT(2*10)	746	20	TTAGTTATTTTTCACTCTCGCCGTCTCGCGATGCCTTTCGCC[CTCTCTCTCTCTCTCTCTCT]CGATCTTTTCAACAATTGGACTTGGAATCAAGGGATCTTTT	TTAGTTATTTTTCACTCTCGCCG	59.809	AAAAGATCCCTTGATTCCAAGTC	59.839	103
CL3984.Contig3_All	CTCTCTCTCTCTCTCTCTCT	CT(2*10)	746	20	TTAGTTATTTTTCACTCTCGCCGTCTCGCGATGCCTTTCGCC[CTCTCTCTCTCTCTCTCTCT]CGATCTTTTCAACAATTGGACTTGGAATCAAGGGATCTTTTGAGGTT	TTAGTTATTTTTCACTCTCGCCG	59.809	AACCTCAAAAGATCCCTTGATTC	59.839	109
CL3984.Contig3_All	CTCTCTCTCTCTCTCTCTCT	CT(2*10)	746	20	TCCTTGTTCCAAAACTGAGTGATAAAACCAAAATAGAATTAAGCATTCAAGCTTAGCTTTAGTTATTTTTCACTCTCGCCGTCTCGCGATGCCTTTCGCC[CTCTCTCTCTCTCTCTCTCT]CGATCTTTTCAACAATTGGACTTGGAA	TCCTTGTTCCAAAACTGAGTGAT	60.026	TTCCAAGTCCAATTGTTGAAAAG	60.362	147
CL400.Contig1_All	AGAGAGAGAGAGAG	AG(2*7)	222	14	CGAATCGACATCAACACACTTAGAGGCAGCTTTCTTACTTTCCCGCTGAAAACGTAGAGAGGGAGA[AGAGAGAGAGAGAG]CGCGCGAACGTCATATGATGGAGGAGATTGATGGAAACAGTA	CGAATCGACATCAACACACTTAG	59.685	TACTGTTTCCATCAATCTCCTCC	59.473	122
CL400.Contig1_All	AGAGAGAGAGAGAG	AG(2*7)	222	14	CGAATCGACATCAACACACTTAGAGGCAGCTTTCTTACTTTCCCGCTGAAAACGTAGAGAGGGAGA[AGAGAGAGAGAGAG]CGCGCGAACGTCATATGATGGAGGAGATTGATGGAA	CGAATCGACATCAACACACTTAG	59.685	TTCCATCAATCTCCTCCATCATA	60.648	116
CL400.Contig1_All	AGAGAGAGAGAGAG	AG(2*7)	222	14	CGAATCGACATCAACACACTTAGAGGCAGCTTTCTTACTTTCCCGCTGAAAACGTAGAGAGGGAGA[AGAGAGAGAGAGAG]CGCGCGAACGTCATATGATGGAGGAGAT	CGAATCGACATCAACACACTTAG	59.685	ATCTCCTCCATCATATGACGTTC	59.325	108
CL400.Contig1_All	AGAGAGAGAGAGAG	AG(2*7)	222	14	CAACACACTTAGAGGCAGCTTTCTTACTTTCCCGCTGAAAACGTAGAGAGGGAGA[AGAGAGAGAGAGAG]CGCGCGAACGTCATATGATGGAGGAGATTGATGGAAACAGTA	CAACACACTTAGAGGCAGCTTTC	60.469	TACTGTTTCCATCAATCTCCTCC	59.473	111
CL400.Contig1_All	AGAGAGAGAGAGAG	AG(2*7)	222	14	TCAACACACTTAGAGGCAGCTTTCTTACTTTCCCGCTGAAAACGTAGAGAGGGAGA[AGAGAGAGAGAGAG]CGCGCGAACGTCATATGATGGAGGAGATTGATGGAAACAGTA	TCAACACACTTAGAGGCAGCTTT	60.469	TACTGTTTCCATCAATCTCCTCC	59.473	112
CL4015.Contig1_All	TCTCTCTCTCTC	TC(2*6)	1783	12	CTTCTGCAACTCTACAGCCATTTCTCTCTCTA[TCTCTCTCTCTC]TTTCTCTCTCGTTCTCTACCGATTGTCGTTTGTATAAATGATAATGAGAGAGTATTTGCAGATCGTAGATATATATAGAAGGAGATAAATGTAGTGGAGTATCAGAACTACCGTGG	CTTCTGCAACTCTACAGCCATTT	59.961	CCACGGTAGTTCTGATACTCCAC	59.936	160
CL4015.Contig1_All	TCTCTCTCTCTC	TC(2*6)	1783	12	ATCCCATCTCTGTGACCTCATAAGGAGTATTTTGTCGTTCCATGAACCCATTCTGCTTCTGCAACTCTACAGCCATTTCTCTCTCTA[TCTCTCTCTCTC]TTTCTCTCTCGTTCTCTACCGATTGTC	ATCCCATCTCTGTGACCTCATAA	59.841	GACAATCGGTAGAGAACGAGAGA	59.899	126
CL4015.Contig1_All	TCTCTCTCTCTC	TC(2*6)	1783	12	TGCAACTCTACAGCCATTTCTCTCTCTA[TCTCTCTCTCTC]TTTCTCTCTCGTTCTCTACCGATTGTCGTTTGTATAAATGATAATGAGAGAGTATTTGCAGATCGTAGATATATATAGAAGGAGATAAATGTAGTGGAGTATCAGAACTACCGTGG	TGCAACTCTACAGCCATTTCTCT	60.438	CCACGGTAGTTCTGATACTCCAC	59.936	156
CL4015.Contig1_All	TCTCTCTCTCTC	TC(2*6)	1783	12	CTGCAACTCTACAGCCATTTCTCTCTCTA[TCTCTCTCTCTC]TTTCTCTCTCGTTCTCTACCGATTGTCGTTTGTATAAATGATAATGAGAGAGTATTTGCAGATCGTAGATATATATAGAAGGAGATAAATGTAGTGGAGTATCAGAACTACCGTGG	CTGCAACTCTACAGCCATTTCTC	60.438	CCACGGTAGTTCTGATACTCCAC	59.936	157
CL4084.Contig1_All	AGAGAGAGAGAGAGAGAGAGAG	AG(2*11)	1765	22	CAAGGAGCAATGAAAAATCTCACCATGGTGTGAATGGAATGAATGGACATGGTGTTACATCAGGAGTGTGACTGTAGATT[AGAGAGAGAGAGAGAGAGAGAG]ACTGATCTGGGCTTTGCCCAGAGACAGTTTTGTTTTTA	CAAGGAGCAATGAAAAATCTCAC	60.122	TAAAAACAAAACTGTCTCTGGGC	59.695	140
CL4084.Contig1_All	AGAGAGAGAGAGAGAGAGAGAG	AG(2*11)	1765	22	GGACATGGTGTTACATCAGGAGTGTGACTGTAGATT[AGAGAGAGAGAGAGAGAGAGAG]ACTGATCTGGGCTTTGCCCAGAGACAGTTTTGTTTTTA	GGACATGGTGTTACATCAGGAGT	60.168	TAAAAACAAAACTGTCTCTGGGC	59.695	96
CL4084.Contig1_All	AGAGAGAGAGAGAGAGAGAGAG	AG(2*11)	1765	22	CATGGTGTTACATCAGGAGTGTGACTGTAGATT[AGAGAGAGAGAGAGAGAGAGAG]ACTGATCTGGGCTTTGCCCAGAGACAGTTTTGTTTTTA	CATGGTGTTACATCAGGAGTGTG	60.341	TAAAAACAAAACTGTCTCTGGGC	59.695	93
CL4084.Contig1_All	AGAGAGAGAGAGAGAGAGAGAG	AG(2*11)	1765	22	GGAATGAATGGACATGGTGTTACATCAGGAGTGTGACTGTAGATT[AGAGAGAGAGAGAGAGAGAGAG]ACTGATCTGGGCTTTGCCCAGAGACAGTTTTGTTTTTA	GGAATGAATGGACATGGTGTTAC	60.354	TAAAAACAAAACTGTCTCTGGGC	59.695	105
CL4084.Contig1_All	AGAGAGAGAGAGAGAGAGAGAG	AG(2*11)	1765	22	TGTTCTGAAGAGGAGGAAGTCAAGGAGCAATGAAAAATCTCACCATGGTGTGAATGGAATGAATGGACATGGTGTTACATCAGGAGTGTGACTGTAGATT[AGAGAGAGAGAGAGAGAGAGAG]ACTGATCTGGGCTTTGCCCAGAGACAGTTTTGTTTTTA	TGTTCTGAAGAGGAGGAAGTCAA	60.401	TAAAAACAAAACTGTCTCTGGGC	59.695	160
CL4084.Contig2_All	TCTCTCTCTCTCTCTC	TC(2*8)	311	16	TAAAAACAAAACTGTCTCTGGGCAAAGCCCAGATCAG[TCTCTCTCTCTCTCTC]TAATCTACAGTCACACTCCTGATGTAACACCATGTCCATTCATTCCATTCACACCATGGTGAGATTTTTCATTGCTCCTTG	TAAAAACAAAACTGTCTCTGGGC	59.695	CAAGGAGCAATGAAAAATCTCAC	60.122	134
CL4084.Contig2_All	TCTCTCTCTCTCTCTC	TC(2*8)	311	16	TAAAAACAAAACTGTCTCTGGGCAAAGCCCAGATCAG[TCTCTCTCTCTCTCTC]TAATCTACAGTCACACTCCTGATGTAACACCATGTCC	TAAAAACAAAACTGTCTCTGGGC	59.695	GGACATGGTGTTACATCAGGAGT	60.168	90
CL4084.Contig2_All	TCTCTCTCTCTCTCTC	TC(2*8)	311	16	TAAAAACAAAACTGTCTCTGGGCAAAGCCCAGATCAG[TCTCTCTCTCTCTCTC]TAATCTACAGTCACACTCCTGATGTAACACCATG	TAAAAACAAAACTGTCTCTGGGC	59.695	CATGGTGTTACATCAGGAGTGTG	60.341	87
CL4084.Contig2_All	TCTCTCTCTCTCTCTC	TC(2*8)	311	16	TAAAAACAAAACTGTCTCTGGGCAAAGCCCAGATCAG[TCTCTCTCTCTCTCTC]TAATCTACAGTCACACTCCTGATGTAACACCATGTCCATTCATTCC	TAAAAACAAAACTGTCTCTGGGC	59.695	GGAATGAATGGACATGGTGTTAC	60.354	99
CL4084.Contig2_All	TCTCTCTCTCTCTCTC	TC(2*8)	311	16	TAAAAACAAAACTGTCTCTGGGCAAAGCCCAGATCAG[TCTCTCTCTCTCTCTC]TAATCTACAGTCACACTCCTGATGTAACACCATGTCCATTCATTCCATTCACACCATGGTGAGATTTTTCATTGCTCCTTGACTTCCTCCTCTTCAGAACA	TAAAAACAAAACTGTCTCTGGGC	59.695	TGTTCTGAAGAGGAGGAAGTCAA	60.401	154
CL4088.Contig5_All	TCTCTCTCTCTC	TC(2*6)	382	12	ACCCTTTCCCAAAACAAAAATAAAATATAAAAAAAAATCCTGGCAGATTAGCAAACATCACAG[TCTCTCTCTCTC]CTACATTCTACTACAATGGCTGATACATAGACAACGAGGAGAGGCCAAAGAGTACAAT	ACCCTTTCCCAAAACAAAAATAA	59.979	ATTGTACTCTTTGGCCTCTCCTC	60.142	133
CL4088.Contig5_All	TCTCTCTCTCTC	TC(2*6)	382	12	ACCCTTTCCCAAAACAAAAATAAAATATAAAAAAAAATCCTGGCAGATTAGCAAACATCACAG[TCTCTCTCTCTC]CTACATTCTACTACAATGGCTGATACATAGACAACGAGGAGAGGCCAAAGAGTACAATC	ACCCTTTCCCAAAACAAAAATAA	59.979	GATTGTACTCTTTGGCCTCTCCT	60.142	134
CL4088.Contig5_All	TCTCTCTCTCTC	TC(2*6)	382	12	ACCCTTTCCCAAAACAAAAATAAAATATAAAAAAAAATCCTGGCAGATTAGCAAACATCACAG[TCTCTCTCTCTC]CTACATTCTACTACAATGGCTGATACATAGACAACGAGGAGAGGCCAAAGAGTACAATCT	ACCCTTTCCCAAAACAAAAATAA	59.979	AGATTGTACTCTTTGGCCTCTCC	60.142	135
CL4088.Contig5_All	TCTCTCTCTCTC	TC(2*6)	382	12	AACCCTTTCCCAAAACAAAAATAAAATATAAAAAAAAATCCTGGCAGATTAGCAAACATCACAG[TCTCTCTCTCTC]CTACATTCTACTACAATGGCTGATACATAGACAACGAGGAGAGGCCAAAGAGTACAAT	AACCCTTTCCCAAAACAAAAATA	59.979	ATTGTACTCTTTGGCCTCTCCTC	60.142	134
CL4088.Contig5_All	TCTCTCTCTCTC	TC(2*6)	382	12	AACCCTTTCCCAAAACAAAAATAAAATATAAAAAAAAATCCTGGCAGATTAGCAAACATCACAG[TCTCTCTCTCTC]CTACATTCTACTACAATGGCTGATACATAGACAACGAGGAGAGGCCAAAGAGTACAATC	AACCCTTTCCCAAAACAAAAATA	59.979	GATTGTACTCTTTGGCCTCTCCT	60.142	135
CL409.Contig2_All	GAGAGAGAGAGAGAGA	GA(2*8)	1760	16	AAGAACAACTTCAGAAGCAAACGAATGGAAAGCTATGGATGCAGTGATTGGTGAAAGGTAATTCGATTTGAG[GAGAGAGAGAGAGAGA]AAGAGGAAAGTAGATAATACAAGGTGAGGGGGTTGT	AAGAACAACTTCAGAAGCAAACG	59.975	ACAACCCCCTCACCTTGTATTAT	59.894	124
CL409.Contig2_All	GAGAGAGAGAGAGAGA	GA(2*8)	1760	16	AAGGAGAAGAACAAATCCCTCTGCAGAGAATTTAAGAACAACTTCAGAAGCAAACGAATGGAAAGCTATGGATGCAGTGATTGGTGAAAGGTAATTCGATTTGAG[GAGAGAGAGAGAGAGA]AAGAGGAAAGTAGATAATACAAGGTGAGGGGGTTGT	AAGGAGAAGAACAAATCCCTCTG	60.115	ACAACCCCCTCACCTTGTATTAT	59.894	157
CL409.Contig2_All	GAGAGAGAGAGAGAGA	GA(2*8)	1760	16	TGATTGGTGAAAGGTAATTCGATTTGAG[GAGAGAGAGAGAGAGA]AAGAGGAAAGTAGATAATACAAGGTGAGGGGGTTGTGAGTTTCCACAATTTTAGGGGGAAAGTTTC	TGATTGGTGAAAGGTAATTCGAT	59.729	GAAACTTTCCCCCTAAAATTGTG	60.095	110
CL409.Contig2_All	GAGAGAGAGAGAGAGA	GA(2*8)	1760	16	TGATTGGTGAAAGGTAATTCGATTTGAG[GAGAGAGAGAGAGAGA]AAGAGGAAAGTAGATAATACAAGGTGAGGGGGTTGT	TGATTGGTGAAAGGTAATTCGAT	59.729	ACAACCCCCTCACCTTGTATTAT	59.894	80
CL4142.Contig3_All	AGAGAGAGAGAGAG	AG(2*7)	1614	14	CAATGTAACATCTACGGCAACAAATCTCTACTTCAAAGGCTGAATAAACAGAGAGAGAC[AGAGAGAGAGAGAG]GGAAGAAAGTGAGGATTTCAAGAAAAAAGGTATTGGTGGTTAGGAAAGC	CAATGTAACATCTACGGCAACAA	59.939	GCTTTCCTAACCACCAATACCTT	59.799	122
CL4142.Contig3_All	AGAGAGAGAGAGAG	AG(2*7)	1614	14	CAATGTAACATCTACGGCAACAAATCTCTACTTCAAAGGCTGAATAAACAGAGAGAGAC[AGAGAGAGAGAGAG]GGAAGAAAGTGAGGATTTCAAGAAAAAAGGTATTGGTGGTTAGGAAAGCTT	CAATGTAACATCTACGGCAACAA	59.939	AAGCTTTCCTAACCACCAATACC	59.799	124
CL4142.Contig3_All	AGAGAGAGAGAGAG	AG(2*7)	1614	14	AGATTCTCAGGGGTGTATTGACAATGTAACATCTACGGCAACAAATCTCTACTTCAAAGGCTGAATAAACAGAGAGAGAC[AGAGAGAGAGAGAG]GGAAGAAAGTGAGGATTTCAAGAAAAAAGGTATTGGTGGTTAGGAAAGC	AGATTCTCAGGGGTGTATTGACA	59.878	GCTTTCCTAACCACCAATACCTT	59.799	143
CL4142.Contig3_All	AGAGAGAGAGAGAG	AG(2*7)	1614	14	AGATTCTCAGGGGTGTATTGACAATGTAACATCTACGGCAACAAATCTCTACTTCAAAGGCTGAATAAACAGAGAGAGAC[AGAGAGAGAGAGAG]GGAAGAAAGTGAGGATTTCAAGAAAAAAGGTATTGGTGGTTAGGAAAGCTT	AGATTCTCAGGGGTGTATTGACA	59.878	AAGCTTTCCTAACCACCAATACC	59.799	145
CL4142.Contig3_All	AGAGAGAGAGAGAG	AG(2*7)	1614	14	ACGGCAACAAATCTCTACTTCAAAGGCTGAATAAACAGAGAGAGAC[AGAGAGAGAGAGAG]GGAAGAAAGTGAGGATTTCAAGAAAAAAGGTATTGGTGGTTAGGAAAGC	ACGGCAACAAATCTCTACTTCAA	60.176	GCTTTCCTAACCACCAATACCTT	59.799	109
CL4187.Contig2_All	CTCTCTCTCTCTCT	CT(2*7)	153	14	TCTCTTCTTTCTGTCTTTCCGTGTGTTCCTTCTCTTTGAAGTTTCAATAGTTTCTCTCTCTAGCTCACTCA[CTCTCTCTCTCTCT]TTCTATTTTATTTTCTTCTGTATTTCAACTTTAAAGATCCAACTCAATCATGGC	TCTCTTCTTTCTGTCTTTCCGTG	60.04	GCCATGATTGAGTTGGATCTTTA	60.326	139
CL4187.Contig2_All	CTCTCTCTCTCTCT	CT(2*7)	153	14	TCTCTTCTTTCTGTCTTTCCGTGTGTTCCTTCTCTTTGAAGTTTCAATAGTTTCTCTCTCTAGCTCACTCA[CTCTCTCTCTCTCT]TTCTATTTTATTTTCTTCTGTATTTCAACTTTAAAGATCCAACTCAATCATGGCAGATGTCCTAACAG	TCTCTTCTTTCTGTCTTTCCGTG	60.04	CTGTTAGGACATCTGCCATGATT	60.387	153
CL4187.Contig2_All	CTCTCTCTCTCTCT	CT(2*7)	153	14	TTCCCTGGATCTCTCTTCTTTCTGTCTTTCCGTGTGTTCCTTCTCTTTGAAGTTTCAATAGTTTCTCTCTCTAGCTCACTCA[CTCTCTCTCTCTCT]TTCTATTTTATTTTCTTCTGTATTTCAACTTTAAAGATCCAACTCAATCATGGC	TTCCCTGGATCTCTCTTCTTTCT	59.846	GCCATGATTGAGTTGGATCTTTA	60.326	150
CL4187.Contig2_All	CTCTCTCTCTCTCT	CT(2*7)	153	14	CGTGTGTTCCTTCTCTTTGAAGTTTCAATAGTTTCTCTCTCTAGCTCACTCA[CTCTCTCTCTCTCT]TTCTATTTTATTTTCTTCTGTATTTCAACTTTAAAGATCCAACTCAATCATGGC	CGTGTGTTCCTTCTCTTTGAAGT	59.84	GCCATGATTGAGTTGGATCTTTA	60.326	120
CL4187.Contig2_All	CTCTCTCTCTCTCT	CT(2*7)	153	14	CTTCTTTCTGTCTTTCCGTGTGTTCCTTCTCTTTGAAGTTTCAATAGTTTCTCTCTCTAGCTCACTCA[CTCTCTCTCTCTCT]TTCTATTTTATTTTCTTCTGTATTTCAACTTTAAAGATCCAACTCAATCATGGC	CTTCTTTCTGTCTTTCCGTGTGT	59.84	GCCATGATTGAGTTGGATCTTTA	60.326	136
CL4206.Contig2_All	CTCTCTCTCTCT	CT(2*6)	970	12	ATAACATCCTCTGTTGATGGCACCATTCGAGTGTGGAAGACATAAGAAGTTGTAGCAGCAAGTAAGATTAGTTACCGTGCA[CTCTCTCTCTCT]AAACAGTGCTGGCATTCAAGTTTCTCATAGGAA	ATAACATCCTCTGTTGATGGCAC	60.263	TTCCTATGAGAAACTTGAATGCC	59.622	126
CL4206.Contig2_All	CTCTCTCTCTCT	CT(2*6)	970	12	TGAGCTATCACCCAAAGGATAACTGTATGATAACATCCTCTGTTGATGGCACCATTCGAGTGTGGAAGACATAAGAAGTTGTAGCAGCAAGTAAGATTAGTTACCGTGCA[CTCTCTCTCTCT]AAACAGTGCTGGCATTCAAGTTTCTCATAG	TGAGCTATCACCCAAAGGATAAC	59.515	CTATGAGAAACTTGAATGCCAGC	60.27	152
CL4206.Contig2_All	CTCTCTCTCTCT	CT(2*6)	970	12	GTGAGCTATCACCCAAAGGATAACTGTATGATAACATCCTCTGTTGATGGCACCATTCGAGTGTGGAAGACATAAGAAGTTGTAGCAGCAAGTAAGATTAGTTACCGTGCA[CTCTCTCTCTCT]AAACAGTGCTGGCATTCAAGTTTCTCATAG	GTGAGCTATCACCCAAAGGATAA	59.515	CTATGAGAAACTTGAATGCCAGC	60.27	153
CL4206.Contig2_All	CTCTCTCTCTCT	CT(2*6)	970	12	TGAGCTATCACCCAAAGGATAACTGTATGATAACATCCTCTGTTGATGGCACCATTCGAGTGTGGAAGACATAAGAAGTTGTAGCAGCAAGTAAGATTAGTTACCGTGCA[CTCTCTCTCTCT]AAACAGTGCTGGCATTCAAGTTTCTCATAGGAA	TGAGCTATCACCCAAAGGATAAC	59.515	TTCCTATGAGAAACTTGAATGCC	59.622	155
CL4206.Contig2_All	CTCTCTCTCTCT	CT(2*6)	970	12	GTGAGCTATCACCCAAAGGATAACTGTATGATAACATCCTCTGTTGATGGCACCATTCGAGTGTGGAAGACATAAGAAGTTGTAGCAGCAAGTAAGATTAGTTACCGTGCA[CTCTCTCTCTCT]AAACAGTGCTGGCATTCAAGTTTCTCATAGGAA	GTGAGCTATCACCCAAAGGATAA	59.515	TTCCTATGAGAAACTTGAATGCC	59.622	156
CL4208.Contig3_All	ATATATATATAT	AT(2*6)	4915	12	AAATGCAATCCGGTAAATCTTTTCTTCCATAGAGTCATATAATATATGTGTGGATATGAATAATCC[ATATATATATAT]TTTCTATAGATCTATTGCCTTCTTTTTATTCTTGCTCGAGCCGGATGATAAAAAATTATCATGTCCGGTTCCT	AAATGCAATCCGGTAAATCTTTT	60.089	AGGAACCGGACATGATAATTTTT	59.968	151
CL4208.Contig3_All	ATATATATATAT	AT(2*6)	4915	12	AATCCGGTAAATCTTTTCTTCCATAGAGTCATATAATATATGTGTGGATATGAATAATCC[ATATATATATAT]TTTCTATAGATCTATTGCCTTCTTTTTATTCTTGCTCGAGCCGGATGATAAAAAATTATCATGTCCGGTTCCT	AATCCGGTAAATCTTTTCTTCCA	60.183	AGGAACCGGACATGATAATTTTT	59.968	145
CL4208.Contig3_All	ATATATATATAT	AT(2*6)	4915	12	ATGCAATCCGGTAAATCTTTTCTTCCATAGAGTCATATAATATATGTGTGGATATGAATAATCC[ATATATATATAT]TTTCTATAGATCTATTGCCTTCTTTTTATTCTTGCTCGAGCCGGATGATAAAAAATTATCATGTCCGGTTCCT	ATGCAATCCGGTAAATCTTTTCT	60.208	AGGAACCGGACATGATAATTTTT	59.968	149
CL4208.Contig3_All	ATATATATATAT	AT(2*6)	4915	12	GCAATCCGGTAAATCTTTTCTTCCATAGAGTCATATAATATATGTGTGGATATGAATAATCC[ATATATATATAT]TTTCTATAGATCTATTGCCTTCTTTTTATTCTTGCTCGAGCCGGATGATAAAAAATTATCATGTCCGGTTCCT	GCAATCCGGTAAATCTTTTCTTC	60.309	AGGAACCGGACATGATAATTTTT	59.968	147
CL4208.Contig3_All	ATATATATATAT	AT(2*6)	4915	12	ATCCGGTAAATCTTTTCTTCCATAGAGTCATATAATATATGTGTGGATATGAATAATCC[ATATATATATAT]TTTCTATAGATCTATTGCCTTCTTTTTATTCTTGCTCGAGCCGGATGATAAAAAATTATCATGTCCGGTTCCT	ATCCGGTAAATCTTTTCTTCCAT	59.278	AGGAACCGGACATGATAATTTTT	59.968	144
CL420.Contig1_All	AGAGAGAGAGAGAG	AG(2*7)	157	14	GTTTTGCAAAGACAAAACACACAAGCATAGTAAATACGTCTATGAGCTTGATGACCACACTAT[AGAGAGAGAGAGAG]ACACACACACAACAGTACTACACAATTCGCTAACCCACCTAGACTTC	GTTTTGCAAAGACAAAACACACA	60.102	GAAGTCTAGGTGGGTTAGCGAAT	60.037	124
CL420.Contig1_All	AGAGAGAGAGAGAG	AG(2*7)	157	14	GTTTTGCAAAGACAAAACACACAAGCATAGTAAATACGTCTATGAGCTTGATGACCACACTAT[AGAGAGAGAGAGAG]ACACACACACAACAGTACTACACAATTCGCTAACCCACCTAGACTTCGGATT	GTTTTGCAAAGACAAAACACACA	60.102	AATCCGAAGTCTAGGTGGGTTAG	59.908	129
CL420.Contig1_All	AGAGAGAGAGAGAG	AG(2*7)	157	14	GTTTTGCAAAGACAAAACACACAAGCATAGTAAATACGTCTATGAGCTTGATGACCACACTAT[AGAGAGAGAGAGAG]ACACACACACAACAGTACTACACAATTCGCTAACCCACCTAGACTTCGGATTAGAT	GTTTTGCAAAGACAAAACACACA	60.102	ATCTAATCCGAAGTCTAGGTGGG	59.874	133
CL420.Contig1_All	AGAGAGAGAGAGAG	AG(2*7)	157	14	TACGTCTATGAGCTTGATGACCACACTAT[AGAGAGAGAGAGAG]ACACACACACAACAGTACTACACAATTCGCTAACCCACCTAGACTTC	TACGTCTATGAGCTTGATGACCA	59.783	GAAGTCTAGGTGGGTTAGCGAAT	60.037	90
CL420.Contig1_All	AGAGAGAGAGAGAG	AG(2*7)	157	14	TTTGCAAAGACAAAACACACAAGCATAGTAAATACGTCTATGAGCTTGATGACCACACTAT[AGAGAGAGAGAGAG]ACACACACACAACAGTACTACACAATTCGCTAACCCACCTAGACTTC	TTTGCAAAGACAAAACACACAAG	60.227	GAAGTCTAGGTGGGTTAGCGAAT	60.037	122
CL4211.Contig1_All	CTCTCTCTCTCTCT	CT(2*7)	277	14	TTCCCAACGCCATTACTATAAAAGAATCAACCCTTTTCCTTGTAAACACAACCTCTCCTCTCCTTTCTCCCACTCA[CTCTCTCTCTCTCT]CGCCCCCGTTTTCTCATCTTCTTGTTTTTATCATTTTTCGTCTCTCTGCCTCTGTTTCTGTGTT	TTCCCAACGCCATTACTATAAAA	59.765	AACACAGAAACAGAGGCAGAGAG	60.103	154
CL4211.Contig1_All	CTCTCTCTCTCTCT	CT(2*7)	277	14	AAAAGAATCAACCCTTTTCCTTGTAAACACAACCTCTCCTCTCCTTTCTCCCACTCA[CTCTCTCTCTCTCT]CGCCCCCGTTTTCTCATCTTCTTGTTTTTATCATTTTTCGTCTCTCTGCC	AAAAGAATCAACCCTTTTCCTTG	59.875	GGCAGAGAGACGAAAAATGATAA	59.75	121
CL4211.Contig1_All	CTCTCTCTCTCTCT	CT(2*7)	277	14	CAACCCTTTTCCTTGTAAACACAACCTCTCCTCTCCTTTCTCCCACTCA[CTCTCTCTCTCTCT]CGCCCCCGTTTTCTCATCTTCTTGTTTTTATCATTTTTCGTCTCTCTGCCTCTGTTTCTGTGTT	CAACCCTTTTCCTTGTAAACACA	60.287	AACACAGAAACAGAGGCAGAGAG	60.103	127
CL4211.Contig1_All	CTCTCTCTCTCTCT	CT(2*7)	277	14	TCTATTCTCTACCCCTTCCCAACGCCATTACTATAAAAGAATCAACCCTTTTCCTTGTAAACACAACCTCTCCTCTCCTTTCTCCCACTCA[CTCTCTCTCTCTCT]CGCCCCCGTTTTCTCATCTTCTTGTTTTTATCATTTTTCGTCTCTCTGCC	TCTATTCTCTACCCCTTCCCAAC	59.854	GGCAGAGAGACGAAAAATGATAA	59.75	155
CL4211.Contig1_All	CTCTCTCTCTCTCT	CT(2*7)	277	14	AACACAACCTCTCCTCTCCTTTCTCCCACTCA[CTCTCTCTCTCTCT]CGCCCCCGTTTTCTCATCTTCTTGTTTTTATCATTTTTCGTCTCTCTGCC	AACACAACCTCTCCTCTCCTTTC	60.157	GGCAGAGAGACGAAAAATGATAA	59.75	96
CL4228.Contig2_All	AGAGAGAGAGAGAGAGAG	AG(2*9)	1971	18	GAAAATTCAGGTTCTTTGTGGTGCTTGAGCCTTTTGGAGGCTTTCTCCAATCCTTTAGACATCACTTCCTTACCTTCTCTGTACCCTTTCTGCATTTGTGAGAGAAAGCGAGAGAGAT[AGAGAGAGAGAGAGAGAG]ACAGTCTTTAGCCCTTCAAAGAAA	GAAAATTCAGGTTCTTTGTGGTG	59.9	TTTCTTTGAAGGGCTAAAGACTG	59.107	160
CL4228.Contig2_All	AGAGAGAGAGAGAGAGAG	AG(2*9)	1971	18	CTCTGTACCCTTTCTGCATTTGTGAGAGAAAGCGAGAGAGAT[AGAGAGAGAGAGAGAGAG]ACAGTCTTTAGCCCTTCAAAGAAA	CTCTGTACCCTTTCTGCATTTGT	59.703	TTTCTTTGAAGGGCTAAAGACTG	59.107	84
CL4251.Contig1_All	GAGAGAGAGAGAGAGAGA	GA(2*9)	1076	18	TTATGTACGTGCACTGTTGTTCCGTGAGTACGTGCAGGGGAACCAAGGTCCAAAGGAGAGCCCAAGTGGGTGTGAATGT[GAGAGAGAGAGAGAGAGA]GGTTTATGCTTAGTTCATTAATTAGATGATTTTAGCCAGCCAAA	TTATGTACGTGCACTGTTGTTCC	59.976	TTTGGCTGGCTAAAATCATCTAA	60.102	141
CL4251.Contig1_All	GAGAGAGAGAGAGAGAGA	GA(2*9)	1076	18	TTATGTACGTGCACTGTTGTTCCGTGAGTACGTGCAGGGGAACCAAGGTCCAAAGGAGAGCCCAAGTGGGTGTGAATGT[GAGAGAGAGAGAGAGAGA]GGTTTATGCTTAGTTCATTAATTAGATGATTTTAGCCAGCCAAACAAAATT	TTATGTACGTGCACTGTTGTTCC	59.976	AATTTTGTTTGGCTGGCTAAAAT	60.235	148
CL4251.Contig1_All	GAGAGAGAGAGAGAGAGA	GA(2*9)	1076	18	TTATGTACGTGCACTGTTGTTCCGTGAGTACGTGCAGGGGAACCAAGGTCCAAAGGAGAGCCCAAGTGGGTGTGAATGT[GAGAGAGAGAGAGAGAGA]GGTTTATGCTTAGTTCATTAATTAGATGATTTTAGCCAGCCAAAC	TTATGTACGTGCACTGTTGTTCC	59.976	GTTTGGCTGGCTAAAATCATCTA	59.657	142
CL4251.Contig1_All	GAGAGAGAGAGAGAGAGA	GA(2*9)	1076	18	TTATGTACGTGCACTGTTGTTCCGTGAGTACGTGCAGGGGAACCAAGGTCCAAAGGAGAGCCCAAGTGGGTGTGAATGT[GAGAGAGAGAGAGAGAGA]GGTTTATGCTTAGTTCATTAATTAGATGATTTTAGCCAGCCAAACAAAAT	TTATGTACGTGCACTGTTGTTCC	59.976	ATTTTGTTTGGCTGGCTAAAATC	60.671	147
CL4251.Contig1_All	GAGAGAGAGAGAGAGAGA	GA(2*9)	1076	18	TCCTTGGCTCTCTTATGTACGTGCACTGTTGTTCCGTGAGTACGTGCAGGGGAACCAAGGTCCAAAGGAGAGCCCAAGTGGGTGTGAATGT[GAGAGAGAGAGAGAGAGA]GGTTTATGCTTAGTTCATTAATTAGATGATTTTAGCCAGCCAAA	TCCTTGGCTCTCTTATGTACGTG	60.666	TTTGGCTGGCTAAAATCATCTAA	60.102	153
CL4254.Contig1_All	TATATATATATATATATA	TA(2*9)	503	18	TTTTTCGGTAAAATCTTTTGGCTCGGCGTTCACATTAGCTTTAGAGAGTTATATTTTTCTAGAATAGAAAAGACAGACTTAG[TATATATATATATATATA]CACATTATTATTTGATTAGAAAAAACCTCCAGCGAGGATGGGCTTCTTACATGTCACAAT	TTTTTCGGTAAAATCTTTTGGCT	60.324	ATTGTGACATGTAAGAAGCCCAT	59.781	160
CL4254.Contig1_All	TATATATATATATATATA	TA(2*9)	503	18	TTTTCGGTAAAATCTTTTGGCTCGGCGTTCACATTAGCTTTAGAGAGTTATATTTTTCTAGAATAGAAAAGACAGACTTAG[TATATATATATATATATA]CACATTATTATTTGATTAGAAAAAACCTCCAGCGAGGATGGGCTTCTTACATGTCACAAT	TTTTCGGTAAAATCTTTTGGCTC	60.76	ATTGTGACATGTAAGAAGCCCAT	59.781	159
CL4265.Contig1_All	GAGAGAGAGAGA	GA(2*6)	919	12	TTAAGAACGTAAGAGGGAGAGG[GAGAGAGAGAGA]GCGAATATGCAGCAAAATCATCAAACACCGATTCTACAGTCACCGGCGAGGCTTGGCCTCACGAACCCTAATTCACCTTCTCTCTCTAATCCTGCTACTCCTAAACTCTCTACGCAAACCCCT	TTAAGAACGTAAGAGGGAGAGGG	60.127	AGGGGTTTGCGTAGAGAGTTTAG	60.184	157
CL4265.Contig1_All	GAGAGAGAGAGA	GA(2*6)	919	12	TTAAGAACGTAAGAGGGAGAGG[GAGAGAGAGAGA]GCGAATATGCAGCAAAATCATCAAACACCGATTCTACAGTCACCGGCGAGGCTTGGCCTCACGAACCCTAATTCACCTTCTCT	TTAAGAACGTAAGAGGGAGAGGG	60.127	AGAGAAGGTGAATTAGGGTTCGT	59.559	117
CL4265.Contig1_All	GAGAGAGAGAGA	GA(2*6)	919	12	TTAAGAACGTAAGAGGGAGAGG[GAGAGAGAGAGA]GCGAATATGCAGCAAAATCATCAAACACCGATTCTACAGTCACCGGCGAGGCTTGGCCTCACGAACCCTAATTCACCTTCTCTC	TTAAGAACGTAAGAGGGAGAGGG	60.127	GAGAGAAGGTGAATTAGGGTTCG	60.471	118
CL4265.Contig1_All	GAGAGAGAGAGA	GA(2*6)	919	12	ATGCAAGGATCGTTAACAAAAAGCCAGCCACTGTGTAACTTCCCATCTTAAGAACGTAAGAGGGAGAGG[GAGAGAGAGAGA]GCGAATATGCAGCAAAATCATCAAACACCGATTCT	ATGCAAGGATCGTTAACAAAAAG	59.569	AGAATCGGTGTTTGATGATTTTG	60.23	116
CL4265.Contig1_All	GAGAGAGAGAGA	GA(2*6)	919	12	AGCTTGGTACCACAAGACACAATGCAAGGATCGTTAACAAAAAGCCAGCCACTGTGTAACTTCCCATCTTAAGAACGTAAGAGGGAGAGG[GAGAGAGAGAGA]GCGAATATGCAGCAAAATCATCAAACACCGATTCTACAGTCAC	AGCTTGGTACCACAAGACACAAT	59.978	GTGACTGTAGAATCGGTGTTTGA	59.159	145
CL427.Contig2_All	AGAGAGAGAGAGAGAG	AG(2*8)	201	16	TTGGAAGAATTGATAACCGAAGACAACCGAAGAGACTGAGTAGTA[AGAGAGAGAGAGAGAG]TCTTCACTGACTATGGTGAACTTGATGCTTCGAATTTCCAGCTTTTGCAACTCATCGTAGTTGGTCTGGTGCAGTAAACA	TTGGAAGAATTGATAACCGAAGA	59.957	TGTTTACTGCACCAGACCAACTA	59.724	141
CL427.Contig2_All	AGAGAGAGAGAGAGAG	AG(2*8)	201	16	TTGGAAGAATTGATAACCGAAGACAACCGAAGAGACTGAGTAGTA[AGAGAGAGAGAGAGAG]TCTTCACTGACTATGGTGAACTTGATGCTTCGAATTTCCAGCTTTTGCAACTCATCGTAGTTGGTCTGGTGCAGTAAACAAAGAA	TTGGAAGAATTGATAACCGAAGA	59.957	TTCTTTGTTTACTGCACCAGACC	60.558	146
CL427.Contig2_All	AGAGAGAGAGAGAGAG	AG(2*8)	201	16	ACAGTGTTCGATTGGAAGAATTGATAACCGAAGACAACCGAAGAGACTGAGTAGTA[AGAGAGAGAGAGAGAG]TCTTCACTGACTATGGTGAACTTGATGCTTCGAATTTCCAGCTTTTGCAACTCATCGTAGTTGGTCTGGTGCAGTAAACA	ACAGTGTTCGATTGGAAGAATTG	60.399	TGTTTACTGCACCAGACCAACTA	59.724	152
CL427.Contig2_All	AGAGAGAGAGAGAGAG	AG(2*8)	201	16	GGAAGAATTGATAACCGAAGACAACCGAAGAGACTGAGTAGTA[AGAGAGAGAGAGAGAG]TCTTCACTGACTATGGTGAACTTGATGCTTCGAATTTCCAGCTTTTGCAACTCATCGTAGTTGGTCTGGTGCAGTAAACA	GGAAGAATTGATAACCGAAGACA	59.493	TGTTTACTGCACCAGACCAACTA	59.724	139
CL427.Contig2_All	AGAGAGAGAGAGAGAG	AG(2*8)	201	16	TGGAAGAATTGATAACCGAAGACAACCGAAGAGACTGAGTAGTA[AGAGAGAGAGAGAGAG]TCTTCACTGACTATGGTGAACTTGATGCTTCGAATTTCCAGCTTTTGCAACTCATCGTAGTTGGTCTGGTGCAGTAAACA	TGGAAGAATTGATAACCGAAGAC	59.493	TGTTTACTGCACCAGACCAACTA	59.724	140
CL427.Contig3_All	CTCTCTCTCTCTCTCT	CT(2*8)	574	16	TGTTTACTGCACCAGACCAACTACGATCAGTTGCAAAAGCTGGAAATTCGAAGCATCAAGTTCACCATAGTCAGTGAAGA[CTCTCTCTCTCTCTCT]TACTACTCAGTCTCTTCGGTTGTCTTCGGTTATCAATTCTTCCAA	TGTTTACTGCACCAGACCAACTA	59.724	TTGGAAGAATTGATAACCGAAGA	59.957	141
CL427.Contig3_All	CTCTCTCTCTCTCTCT	CT(2*8)	574	16	TTCTTTGTTTACTGCACCAGACCAACTACGATCAGTTGCAAAAGCTGGAAATTCGAAGCATCAAGTTCACCATAGTCAGTGAAGA[CTCTCTCTCTCTCTCT]TACTACTCAGTCTCTTCGGTTGTCTTCGGTTATCAATTCTTCCAA	TTCTTTGTTTACTGCACCAGACC	60.558	TTGGAAGAATTGATAACCGAAGA	59.957	146
CL427.Contig3_All	CTCTCTCTCTCTCTCT	CT(2*8)	574	16	TGTTTACTGCACCAGACCAACTACGATCAGTTGCAAAAGCTGGAAATTCGAAGCATCAAGTTCACCATAGTCAGTGAAGA[CTCTCTCTCTCTCTCT]TACTACTCAGTCTCTTCGGTTGTCTTCGGTTATCAATTCTTCCAATCGAACACTGT	TGTTTACTGCACCAGACCAACTA	59.724	ACAGTGTTCGATTGGAAGAATTG	60.399	152
CL427.Contig3_All	CTCTCTCTCTCTCTCT	CT(2*8)	574	16	TGTTTACTGCACCAGACCAACTACGATCAGTTGCAAAAGCTGGAAATTCGAAGCATCAAGTTCACCATAGTCAGTGAAGA[CTCTCTCTCTCTCTCT]TACTACTCAGTCTCTTCGGTTGTCTTCGGTTATCAATTCTTCC	TGTTTACTGCACCAGACCAACTA	59.724	GGAAGAATTGATAACCGAAGACA	59.493	139
CL427.Contig3_All	CTCTCTCTCTCTCTCT	CT(2*8)	574	16	TGTTTACTGCACCAGACCAACTACGATCAGTTGCAAAAGCTGGAAATTCGAAGCATCAAGTTCACCATAGTCAGTGAAGA[CTCTCTCTCTCTCTCT]TACTACTCAGTCTCTTCGGTTGTCTTCGGTTATCAATTCTTCCA	TGTTTACTGCACCAGACCAACTA	59.724	TGGAAGAATTGATAACCGAAGAC	59.493	140
CL4309.Contig5_All	AGAGAGAGAGAG	AG(2*6)	178	12	ATCTCAAACCCTCTTGCTTTCTCTCTCTTTCTCTGCATCCAAAAATAACTAACGACAACAACTGCAAAGGGAACAACGGAAGGA[AGAGAGAGAGAG]ATTGAATCCACAGAAATTGAAAACTGTGAGATAGGAAGCTGAGAGAAGACTTTGAATAGCGG	ATCTCAAACCCTCTTGCTTTCTC	60.248	CCGCTATTCAAAGTCTTCTCTCA	60.028	158
CL4312.Contig1_All	AGAGAGAGAGAGAGAG	AG(2*8)	1851	16	AATTATCGTTTCCTCACAGACGAAGGGAGGAGAAGCGATA[AGAGAGAGAGAGAGAG]GAACTGAGGAGAGAGGAGCTTTAACAGGGAG	AATTATCGTTTCCTCACAGACGA	60.014	CTCCCTGTTAAAGCTCCTCTCTC	60.029	87
CL432.Contig1_All	GAGAGAGAGAGAGAGA	GA(2*8)	1000	16	GAGGTCTTCCTTGATGTTCTTGATAGGGTTCTTGGTGTTGATCCTGGAGAAAATAACCTATAAAGATAACAAATGAAGACAAATAAATCTG[GAGAGAGAGAGAGAGA]CAGAGAGAGGAGGTGGTGGTGGGTATTGGTATTATT	GAGGTCTTCCTTGATGTTCTTGA	59.743	AATAATACCAATACCCACCACCA	59.281	143
CL432.Contig1_All	GAGAGAGAGAGAGAGA	GA(2*8)	1000	16	CATGAGGTCTTCCTTGATGTTCTTGATAGGGTTCTTGGTGTTGATCCTGGAGAAAATAACCTATAAAGATAACAAATGAAGACAAATAAATCTG[GAGAGAGAGAGAGAGA]CAGAGAGAGGAGGTGGTGGTGGGTATTGGTATTATT	CATGAGGTCTTCCTTGATGTTCT	59.63	AATAATACCAATACCCACCACCA	59.281	146
CL432.Contig1_All	GAGAGAGAGAGAGAGA	GA(2*8)	1000	16	GAGGTCTTCCTTGATGTTCTTGATAGGGTTCTTGGTGTTGATCCTGGAGAAAATAACCTATAAAGATAACAAATGAAGACAAATAAATCTG[GAGAGAGAGAGAGAGA]CAGAGAGAGGAGGTGGTGGTGGGTATTGGTATTATT	GAGGTCTTCCTTGATGTTCTTGA	59.743	AATAATACCAATACCCACCACCAC	60.013	143
CL432.Contig1_All	GAGAGAGAGAGAGAGA	GA(2*8)	1000	16	TGTTGATCCTGGAGAAAATAACCTATAAAGATAACAAATGAAGACAAATAAATCTG[GAGAGAGAGAGAGAGA]CAGAGAGAGGAGGTGGTGGTGGGTATTGGTATTATT	TGTTGATCCTGGAGAAAATAACC	59.363	AATAATACCAATACCCACCACCA	59.281	108
CL432.Contig1_All	GAGAGAGAGAGAGAGA	GA(2*8)	1000	16	GGTGTTGATCCTGGAGAAAATAACCTATAAAGATAACAAATGAAGACAAATAAATCTG[GAGAGAGAGAGAGAGA]CAGAGAGAGGAGGTGGTGGTGGGTATTGGTATTATT	GGTGTTGATCCTGGAGAAAATAA	59.363	AATAATACCAATACCCACCACCA	59.281	110
CL432.Contig2_All	GAGAGAGAGAGAGAGA	GA(2*8)	951	16	ATAGGGTTCTTGGTGTTGATCCTGGAGAAAATAACCTATAAAGATAACAAATGAAGACAAATAAATCTG[GAGAGAGAGAGAGAGA]CAGAGAGACAGAGACAGACAGACAGACATGATATCAAAGATGGAGCTTAGTGGGTA	ATAGGGTTCTTGGTGTTGATCCT	60.122	TACCCACTAAGCTCCATCTTTGA	60.136	141
CL432.Contig2_All	GAGAGAGAGAGAGAGA	GA(2*8)	951	16	TTGATAGGGTTCTTGGTGTTGATCCTGGAGAAAATAACCTATAAAGATAACAAATGAAGACAAATAAATCTG[GAGAGAGAGAGAGAGA]CAGAGAGACAGAGACAGACAGACAGACATGATATCAAAGATGGAGCTTAGTGGGTA	TTGATAGGGTTCTTGGTGTTGAT	59.755	TACCCACTAAGCTCCATCTTTGA	60.136	144
CL432.Contig2_All	GAGAGAGAGAGAGAGA	GA(2*8)	951	16	ATAGGGTTCTTGGTGTTGATCCTGGAGAAAATAACCTATAAAGATAACAAATGAAGACAAATAAATCTG[GAGAGAGAGAGAGAGA]CAGAGAGACAGAGACAGACAGACAGACATGATATCAAAGATGGAGCTTAGTGGG	ATAGGGTTCTTGGTGTTGATCCT	60.122	CCCACTAAGCTCCATCTTTGATA	59.638	139
CL432.Contig2_All	GAGAGAGAGAGAGAGA	GA(2*8)	951	16	ATAGGGTTCTTGGTGTTGATCCTGGAGAAAATAACCTATAAAGATAACAAATGAAGACAAATAAATCTG[GAGAGAGAGAGAGAGA]CAGAGAGACAGAGACAGACAGACAGACATGATATCAAAGATGGAGCTTAGTGGGT	ATAGGGTTCTTGGTGTTGATCCT	60.122	ACCCACTAAGCTCCATCTTTGAT	60.373	140
CL432.Contig2_All	GAGAGAGAGAGAGAGA	GA(2*8)	951	16	CTTGATAGGGTTCTTGGTGTTGATCCTGGAGAAAATAACCTATAAAGATAACAAATGAAGACAAATAAATCTG[GAGAGAGAGAGAGAGA]CAGAGAGACAGAGACAGACAGACAGACATGATATCAAAGATGGAGCTTAGTGGGTA	CTTGATAGGGTTCTTGGTGTTGA	60.391	TACCCACTAAGCTCCATCTTTGA	60.136	145
CL4334.Contig1_All	TCTCTCTCTCTC	TC(2*6)	454	12	AGCTGTTGACCAGTTCCAGTTAGATCAGTTTCAGGCTTTCACCTAATCAACTTACCTTAGCCTCACGAGTTCTGAGAAA[TCTCTCTCTCTC]CCTCTCTCTTCCCTCTTCTGGTGTTCAATCTA	AGCTGTTGACCAGTTCCAGTTAG	59.861	TAGATTGAACACCAGAAGAGGGA	60.116	123
CL4334.Contig1_All	TCTCTCTCTCTC	TC(2*6)	454	12	TTACCTTAGCCTCACGAGTTCTGAGAAA[TCTCTCTCTCTC]CCTCTCTCTTCCCTCTTCTGGTGTTCAATCTAACAATCCC	TTACCTTAGCCTCACGAGTTCTG	59.955	GGGATTGTTAGATTGAACACCAG	59.755	80
CL4334.Contig1_All	TCTCTCTCTCTC	TC(2*6)	454	12	TTACCTTAGCCTCACGAGTTCTGAGAAA[TCTCTCTCTCTC]CCTCTCTCTTCCCTCTTCTGGTGTTCAATCTAACAATCCCT	TTACCTTAGCCTCACGAGTTCTG	59.955	AGGGATTGTTAGATTGAACACCA	59.755	81
CL4334.Contig1_All	TCTCTCTCTCTC	TC(2*6)	454	12	TTACCTTAGCCTCACGAGTTCTGAGAAA[TCTCTCTCTCTC]CCTCTCTCTTCCCTCTTCTGGTGTTCAATCTAACAATCCCTTCTTGCCCGACTTCCCGCGATGAGTGGGATCAGACGTATACTATTCAAACCATGGAGACCTGTT	TTACCTTAGCCTCACGAGTTCTG	59.955	AACAGGTCTCCATGGTTTGAATA	59.755	145
CL4334.Contig1_All	TCTCTCTCTCTC	TC(2*6)	454	12	AAGCTGTTGACCAGTTCCAGTTAGATCAGTTTCAGGCTTTCACCTAATCAACTTACCTTAGCCTCACGAGTTCTGAGAAA[TCTCTCTCTCTC]CCTCTCTCTTCCCTCTTCTGGTGTTCAATCTA	AAGCTGTTGACCAGTTCCAGTTA	60.212	TAGATTGAACACCAGAAGAGGGA	60.116	124
CL4360.Contig5_All	ACACACACACACAC	AC(2*7)	1454	14	CCCAAAATTCCACATTTATCCTTCTTTTCAGAAATCAAGTCACAGTAACGGATCCTTGACATAAGACTGTATTGAGGTGTGGAAACACTCAAAA[ACACACACACACAC]CCCACCGAAGAAAAAGTGATATCGACACAAAATAAATGGAAAGCTGCAA	CCCAAAATTCCACATTTATCCTT	60.284	TTGCAGCTTTCCATTTATTTTGT	60.019	157
CL4360.Contig5_All	ACACACACACACAC	AC(2*7)	1454	14	CCCAAAATTCCACATTTATCCTTCTTTTCAGAAATCAAGTCACAGTAACGGATCCTTGACATAAGACTGTATTGAGGTGTGGAAACACTCAAAA[ACACACACACACAC]CCCACCGAAGAAAAAGTGATATCGACACAAAATAAATGGAAAGCTGCAAG	CCCAAAATTCCACATTTATCCTT	60.284	CTTGCAGCTTTCCATTTATTTTG	60.133	158
CL4360.Contig5_All	ACACACACACACAC	AC(2*7)	1454	14	AACGGATCCTTGACATAAGACTGTATTGAGGTGTGGAAACACTCAAAA[ACACACACACACAC]CCCACCGAAGAAAAAGTGATATCGACACAAAATAAATGGAAAGCTGCAA	AACGGATCCTTGACATAAGACTG	59.535	TTGCAGCTTTCCATTTATTTTGT	60.019	111
CL4360.Contig5_All	ACACACACACACAC	AC(2*7)	1454	14	AACGGATCCTTGACATAAGACTGTATTGAGGTGTGGAAACACTCAAAA[ACACACACACACAC]CCCACCGAAGAAAAAGTGATATCGACACAAAATAAATGGAAAGCTGCAAG	AACGGATCCTTGACATAAGACTG	59.535	CTTGCAGCTTTCCATTTATTTTG	60.133	112
CL4360.Contig5_All	ACACACACACACAC	AC(2*7)	1454	14	CCCAAAATTCCACATTTATCCTTCTTTTCAGAAATCAAGTCACAGTAACGGATCCTTGACATAAGACTGTATTGAGGTGTGGAAACACTCAAAA[ACACACACACACAC]CCCACCGAAGAAAAAGTGATATCGACACAAAATAAATGGAAAGCTGC	CCCAAAATTCCACATTTATCCTT	60.284	GCAGCTTTCCATTTATTTTGTGT	59.574	155
CL4378.Contig1_All	GAGAGAGAGAGAGAGA	GA(2*8)	205	16	ACAAACTTTCGAGCGGTAAAAATCAAGATCAAGATCCATATTTTAATTAAAAAGATTTTGGGGGTTCCATAAGAAAGGGATTCGGAAAAAAATCGGAG[GAGAGAGAGAGAGAGA]GTTCTTGGTCAGTTTCAGGATTTCAGAGAACAGAGAGGTGAGG	ACAAACTTTCGAGCGGTAAAAAT	60.386	CCTCACCTCTCTGTTCTCTGAAA	60.038	157
CL4378.Contig1_All	GAGAGAGAGAGAGAGA	GA(2*8)	205	16	ACAAACTTTCGAGCGGTAAAAATCAAGATCAAGATCCATATTTTAATTAAAAAGATTTTGGGGGTTCCATAAGAAAGGGATTCGGAAAAAAATCGGAG[GAGAGAGAGAGAGAGA]GTTCTTGGTCAGTTTCAGGATTTCAGAGAACAGAGAGGTGAGGAAA	ACAAACTTTCGAGCGGTAAAAAT	60.386	TTTCCTCACCTCTCTGTTCTCTG	60.038	160
CL4378.Contig1_All	GAGAGAGAGAGAGAGA	GA(2*8)	205	16	ACAAACTTTCGAGCGGTAAAAATCAAGATCAAGATCCATATTTTAATTAAAAAGATTTTGGGGGTTCCATAAGAAAGGGATTCGGAAAAAAATCGGAG[GAGAGAGAGAGAGAGA]GTTCTTGGTCAGTTTCAGGATTTCAG	ACAAACTTTCGAGCGGTAAAAAT	60.386	CTGAAATCCTGAAACTGACCAAG	60.151	140
CL4378.Contig1_All	GAGAGAGAGAGAGAGA	GA(2*8)	205	16	CTTCTACAACAAACTTTCGAGCGGTAAAAATCAAGATCAAGATCCATATTTTAATTAAAAAGATTTTGGGGGTTCCATAAGAAAGGGATTCGGAAAAAAATCGGAG[GAGAGAGAGAGAGAGA]GTTCTTGGTCAGTTTCAGGATTTCAG	CTTCTACAACAAACTTTCGAGCG	60.45	CTGAAATCCTGAAACTGACCAAG	60.151	148
CL4378.Contig1_All	GAGAGAGAGAGAGAGA	GA(2*8)	205	16	ATTAAAAAGATTTTGGGGGTTCCATAAGAAAGGGATTCGGAAAAAAATCGGAG[GAGAGAGAGAGAGAGA]GTTCTTGGTCAGTTTCAGGATTTCAGAGAACAGAGAGGTGAGG	ATTAAAAAGATTTTGGGGGTTCC	60.58	CCTCACCTCTCTGTTCTCTGAAA	60.038	112
CL4401.Contig2_All	ATATATATATAT	AT(2*6)	532	12	TGCAACTTTATCCCCATCTGTATTTAAAATTTAACAAAATGC[ATATATATATAT]TTTTTTTTTACTATTCTATCTATTTTTGTAAACAAAAATAAATAAAATCTCTTCTTTCTTGTAAACAAAA	TGCAACTTTATCCCCATCTGTAT	59.75	TTTTGTTTACAAGAAAGAAGAGATTTT	57.563	124
CL4401.Contig2_All	ATATATATATAT	AT(2*6)	532	12	ATGCAACTTTATCCCCATCTGTATTTAAAATTTAACAAAATGC[ATATATATATAT]TTTTTTTTTACTATTCTATCTATTTTTGTAAACAAAAATAAATAAAATCTCTTCTTTCTTGTAAACAAAA	ATGCAACTTTATCCCCATCTGTA	59.75	TTTTGTTTACAAGAAAGAAGAGATTTT	57.563	125
CL4401.Contig2_All	ATATATATATAT	AT(2*6)	532	12	TGCAACTTTATCCCCATCTGTATTTAAAATTTAACAAAATGC[ATATATATATAT]TTTTTTTTTACTATTCTATCTATTTTTGTAAACAAAAATAAATAAAATCTCTTCTTTCTTGTAAACAAA	TGCAACTTTATCCCCATCTGTAT	59.75	TTTGTTTACAAGAAAGAAGAGATTTT	56.39	123
CL4401.Contig2_All	ATATATATATAT	AT(2*6)	532	12	TGCAACTTTATCCCCATCTGTATTTAAAATTTAACAAAATGC[ATATATATATAT]TTTTTTTTTACTATTCTATCTATTTTTGTAAACAAAAATAAATAAAATCTCTTCTTTCTTGTAAACAAAA	TGCAACTTTATCCCCATCTGTAT	59.75	TTTTGTTTACAAGAAAGAAGAGATTT	56.39	124
CL4401.Contig2_All	ATATATATATAT	AT(2*6)	532	12	ATGCAACTTTATCCCCATCTGTATTTAAAATTTAACAAAATGC[ATATATATATAT]TTTTTTTTTACTATTCTATCTATTTTTGTAAACAAAAATAAATAAAATCTCTTCTTTCTTGTAAACAAA	ATGCAACTTTATCCCCATCTGTA	59.75	TTTGTTTACAAGAAAGAAGAGATTTT	56.39	124
CL441.Contig1_All	CTCTCTCTCTCTCTCTCTCTCTCT	CT(2*12)	1203	24	ACTCTCCATAGCAGGAGCAGCCATGCCGGAGCTCTGCTCCAC[CTCTCTCTCTCTCTCTCTCTCTCT]TTCTCTTTCTGGTTCGTCCCGCTGCTCATCTCAAGGCTGCCGCTCGGCTCCACTGATCAGCTGCAAATAGCACTGGTGGACAGGCTATATAC	ACTCTCCATAGCAGGAGCAGC	61.073	GTATATAGCCTGTCCACCAGTGC	59.933	158
CL441.Contig1_All	CTCTCTCTCTCTCTCTCTCTCTCT	CT(2*12)	1203	24	GCACTCTCCATAGCAGGAGCAGCCATGCCGGAGCTCTGCTCCAC[CTCTCTCTCTCTCTCTCTCTCTCT]TTCTCTTTCTGGTTCGTCCCGCTGCTCATCTCAAGGCTGCCGCTCGGCTCCACTGATCAGCTGCAAATAGCACTGGTGGACAGGCTATATAC	GCACTCTCCATAGCAGGAGC	60.127	GTATATAGCCTGTCCACCAGTGC	59.933	160
CL441.Contig1_All	CTCTCTCTCTCTCTCTCTCTCTCT	CT(2*12)	1203	24	CTCTCCATAGCAGGAGCAGCCATGCCGGAGCTCTGCTCCAC[CTCTCTCTCTCTCTCTCTCTCTCT]TTCTCTTTCTGGTTCGTCCCGCTGCTCATCTCAAGGCTGCCGCTCGGCTCCACTGATCAGCTGCAAATAGCACTGGTGGACAGGCTATATAC	CTCTCCATAGCAGGAGCAGC	60.263	GTATATAGCCTGTCCACCAGTGC	59.933	157
CL441.Contig1_All	CTCTCTCTCTCTCTCTCTCTCTCT	CT(2*12)	1203	24	AGTCACTGCTGCACTCTCCATAGCAGGAGCAGCCATGCCGGAGCTCTGCTCCAC[CTCTCTCTCTCTCTCTCTCTCTCT]TTCTCTTTCTGGTTCGTCCCGCTGCTCATCTCAAGGCTGCCGCTCGGCTCCACTGATCAGCTGCAAATAGCACTGG	AGTCACTGCTGCACTCTCCATAG	61.014	CCAGTGCTATTTGCAGCTGAT	60.422	154
CL441.Contig1_All	CTCTCTCTCTCTCTCTCTCTCTCT	CT(2*12)	1203	24	GTCACTGCTGCACTCTCCATAGCAGGAGCAGCCATGCCGGAGCTCTGCTCCAC[CTCTCTCTCTCTCTCTCTCTCTCT]TTCTCTTTCTGGTTCGTCCCGCTGCTCATCTCAAGGCTGCCGCTCGGCTCCACTGATCAGCTGCAAATAGCACTGG	GTCACTGCTGCACTCTCCATAG	60.081	CCAGTGCTATTTGCAGCTGAT	60.422	153
CL4427.Contig3_All	AGAGAGAGAGAG	AG(2*6)	193	12	TGAGGCATGATGAAGAAATACAAGTACAATGTCCTCCAAAAAAAAAAACAAAGAA[AGAGAGAGAGAG]AACCTAGAATCTAGATTATGCACAAAGACTACACATTTTCCAACTACAAACACCACAAATCCCTGTGTTTTAT	TGAGGCATGATGAAGAAATACAA	59.6	ATAAAACACAGGGATTTGTGGTG	60.028	140
CL4427.Contig3_All	AGAGAGAGAGAG	AG(2*6)	193	12	TTGAGGCATGATGAAGAAATACAAGTACAATGTCCTCCAAAAAAAAAAACAAAGAA[AGAGAGAGAGAG]AACCTAGAATCTAGATTATGCACAAAGACTACACATTTTCCAACTACAAACACCACAAATCCCTGTGTTTTAT	TTGAGGCATGATGAAGAAATACA	59.6	ATAAAACACAGGGATTTGTGGTG	60.028	141
CL4427.Contig3_All	AGAGAGAGAGAG	AG(2*6)	193	12	CATTCCCAAAAGAAAATCTCCTCTTATTGAGGCATGATGAAGAAATACAAGTACAATGTCCTCCAAAAAAAAAAACAAAGAA[AGAGAGAGAGAG]AACCTAGAATCTAGATTATGCACAAAGACTACACATTTTCCAACTACAAACACCACAAATCCCTG	CATTCCCAAAAGAAAATCTCCTC	60.289	CAGGGATTTGTGGTGTTTGTAGT	60.192	159
CL4427.Contig3_All	AGAGAGAGAGAG	AG(2*6)	193	12	CATTCCCAAAAGAAAATCTCCTCTTATTGAGGCATGATGAAGAAATACAAGTACAATGTCCTCCAAAAAAAAAAACAAAGAA[AGAGAGAGAGAG]AACCTAGAATCTAGATTATGCACAAAGACTACACATTTTCCAACTACAAACACCACAAATCCCTGT	CATTCCCAAAAGAAAATCTCCTC	60.289	ACAGGGATTTGTGGTGTTTGTAG	60.192	160
CL4427.Contig3_All	AGAGAGAGAGAG	AG(2*6)	193	12	TTGAGGCATGATGAAGAAATACAAGTACAATGTCCTCCAAAAAAAAAAACAAAGAA[AGAGAGAGAGAG]AACCTAGAATCTAGATTATGCACAAAGACTACACATTTTCCAACTACAAACACCACAAATCCCTGT	TTGAGGCATGATGAAGAAATACA	59.6	ACAGGGATTTGTGGTGTTTGTAG	60.192	134
CL4443.Contig4_All	TCTCTCTCTCTCTCTC	TC(2*8)	151	16	ACATAGGATGAGGTTGAAGTTGGGGTTTCCCTCCTCT[TCTCTCTCTCTCTCTC]TGTTCGCATATAATAGAGTGATAATCCATCGCAGACTTACAGTCGCTCTCCTCTCTCAT	ACATAGGATGAGGTTGAAGTTGG	59.402	ATGAGAGAGGAGAGCGACTGTAA	59.674	112
CL4443.Contig4_All	TCTCTCTCTCTCTCTC	TC(2*8)	151	16	ACATAGGATGAGGTTGAAGTTGGGGTTTCCCTCCTCT[TCTCTCTCTCTCTCTC]TGTTCGCATATAATAGAGTGATAATCCATCGCAGACTTACAGTCGCTCTCCTCTCTCA	ACATAGGATGAGGTTGAAGTTGG	59.402	TGAGAGAGGAGAGCGACTGTAAG	60.329	111
CL4443.Contig4_All	TCTCTCTCTCTCTCTC	TC(2*8)	151	16	ACATAGGATGAGGTTGAAGTTGGGGTTTCCCTCCTCT[TCTCTCTCTCTCTCTC]TGTTCGCATATAATAGAGTGATAATCCATCGCAGACTTACA	ACATAGGATGAGGTTGAAGTTGG	59.402	TGTAAGTCTGCGATGGATTATCA	59.622	94
CL4480.Contig2_All	TCTCTCTCTCTCTC	TC(2*7)	203	14	TGATCATTAATGGAGAAAGCCACCATTGCTACGACTTGGAGATGTAGAGATCCTTTTCTTCCAAGCTGCATGAGCAAAGGTGCAGCA[TCTCTCTCTCTCTC]TTTCCTTCTCTCTCGCTGCTCTGGTAGTTTGGCTTTTCCTT	TGATCATTAATGGAGAAAGCCAC	60.326	AAGGAAAAGCCAAACTACCAGAG	60.165	142
CL4480.Contig2_All	TCTCTCTCTCTCTC	TC(2*7)	203	14	AGAGATCCTTTTCTTCCAAGCTGCATGAGCAAAGGTGCAGCA[TCTCTCTCTCTCTC]TTTCCTTCTCTCTCGCTGCTCTGGTAGTTTGGCTTTTCCTT	AGAGATCCTTTTCTTCCAAGCTG	60.366	AAGGAAAAGCCAAACTACCAGAG	60.165	97
CL4480.Contig2_All	TCTCTCTCTCTCTC	TC(2*7)	203	14	CTGATCATTAATGGAGAAAGCCACCATTGCTACGACTTGGAGATGTAGAGATCCTTTTCTTCCAAGCTGCATGAGCAAAGGTGCAGCA[TCTCTCTCTCTCTC]TTTCCTTCTCTCTCGCTGCTCTGGTAGTTTGGCTTTTCCTT	CTGATCATTAATGGAGAAAGCCA	60.445	AAGGAAAAGCCAAACTACCAGAG	60.165	143
CL4480.Contig2_All	TCTCTCTCTCTCTC	TC(2*7)	203	14	AGAGATCCTTTTCTTCCAAGCTGCATGAGCAAAGGTGCAGCA[TCTCTCTCTCTCTC]TTTCCTTCTCTCTCGCTGCTCTGGTAGTTTGGCTTTTCCTTATCCCCTCTTCCATCTTTTG	AGAGATCCTTTTCTTCCAAGCTG	60.366	CAAAAGATGGAAGAGGGGATAAG	60.301	117
CL4480.Contig2_All	TCTCTCTCTCTCTC	TC(2*7)	203	14	CATTGCTACGACTTGGAGATGTAGAGATCCTTTTCTTCCAAGCTGCATGAGCAAAGGTGCAGCA[TCTCTCTCTCTCTC]TTTCCTTCTCTCTCGCTGCTCTGGTAGTTTGGCTTTTCCTT	CATTGCTACGACTTGGAGATGTA	59.303	AAGGAAAAGCCAAACTACCAGAG	60.165	119
CL4508.Contig4_All	AGAGAGAGAGAGAGAGAG	AG(2*9)	1602	18	AGGATTATTTGAACATCGAAGGATAGTGTCTTCAAATTATGGTATAACTAGATATTTTACAATACTAATAGGCAACACAGATCCTCAGGCTATCTATAAGATAGCGAATA[AGAGAGAGAGAGAGAGAG]CTCCTCAGGTTACAACTCCTTGGGTGTTT	AGGATTATTTGAACATCGAAGGA	59.006	AAACACCCAAGGAGTTGTAACCT	60.187	157
CL4508.Contig4_All	AGAGAGAGAGAGAGAGAG	AG(2*9)	1602	18	CAACACAGATCCTCAGGCTATCTATAAGATAGCGAATA[AGAGAGAGAGAGAGAGAG]CTCCTCAGGTTACAACTCCTTGGGTGTTTTGGGAGCGTTGAAGGTCTACTTTGTTCCTTTCCGGTT	CAACACAGATCCTCAGGCTATCTA	59.804	AACCGGAAAGGAACAAAGTAGAC	59.928	122
CL4508.Contig4_All	AGAGAGAGAGAGAGAGAG	AG(2*9)	1602	18	CAACACAGATCCTCAGGCTATCTATAAGATAGCGAATA[AGAGAGAGAGAGAGAGAG]CTCCTCAGGTTACAACTCCTTGGGTGTTTTGGGAGCGTTGAAGGTCTACTTTGTTCCTTTCCGGTTATGATTAGG	CAACACAGATCCTCAGGCTATCTA	59.804	CCTAATCATAACCGGAAAGGAAC	60.083	131
CL4508.Contig4_All	AGAGAGAGAGAGAGAGAG	AG(2*9)	1602	18	CAACACAGATCCTCAGGCTATCTATAAGATAGCGAATA[AGAGAGAGAGAGAGAGAG]CTCCTCAGGTTACAACTCCTTGGGTGTTT	CAACACAGATCCTCAGGCTATCTA	59.804	AAACACCCAAGGAGTTGTAACCT	60.187	85
CL4508.Contig4_All	AGAGAGAGAGAGAGAGAG	AG(2*9)	1602	18	CAACACAGATCCTCAGGCTATCTATAAGATAGCGAATA[AGAGAGAGAGAGAGAGAG]CTCCTCAGGTTACAACTCCTTGGGTGTTTTGGGAGCGTTGAAGGTCTACTTTGTTCCTTTCCGGTTATGATTA	CAACACAGATCCTCAGGCTATCTA	59.804	TAATCATAACCGGAAAGGAACAA	59.735	129
CL4514.Contig2_All	ATATATATATAT	AT(2*6)	317	12	AGCCTGACCAGAGTATTGGTGTATATGTACGTATGTATTTATATATATGTATATATAA[ATATATATATAT]GTATAGCAACGATATTCTTCTGGAGTGTCCTG	AGCCTGACCAGAGTATTGGTGTA	60.068	CAGGACACTCCAGAAGAATATCG	60.137	102
CL4514.Contig2_All	ATATATATATAT	AT(2*6)	317	12	TAGCCTGACCAGAGTATTGGTGTATATGTACGTATGTATTTATATATATGTATATATAA[ATATATATATAT]GTATAGCAACGATATTCTTCTGGAGTGTCCTG	TAGCCTGACCAGAGTATTGGTGT	60.068	CAGGACACTCCAGAAGAATATCG	60.137	103
CL4514.Contig2_All	ATATATATATAT	AT(2*6)	317	12	AGCCTGACCAGAGTATTGGTGTATATGTACGTATGTATTTATATATATGTATATATAA[ATATATATATAT]GTATAGCAACGATATTCTTCTGGAGTGT	AGCCTGACCAGAGTATTGGTGTA	60.068	ACACTCCAGAAGAATATCGTTGC	59.672	98
CL4514.Contig2_All	ATATATATATAT	AT(2*6)	317	12	TAGCCTGACCAGAGTATTGGTGTATATGTACGTATGTATTTATATATATGTATATATAA[ATATATATATAT]GTATAGCAACGATATTCTTCTGGAGTGT	TAGCCTGACCAGAGTATTGGTGT	60.068	ACACTCCAGAAGAATATCGTTGC	59.672	99
CL4514.Contig2_All	ATATATATATAT	AT(2*6)	317	12	ATAGCCTGACCAGAGTATTGGTGTATATGTACGTATGTATTTATATATATGTATATATAA[ATATATATATAT]GTATAGCAACGATATTCTTCTGGAGTGTCCTG	ATAGCCTGACCAGAGTATTGGTG	59.556	CAGGACACTCCAGAAGAATATCG	60.137	104
CL451.Contig8_All	GAGAGAGAGAGAGA	GA(2*7)	199	14	GGCTATGAGTTTGCTGGTGATTACG[GAGAGAGAGAGAGA]GGTAAAAGACAAAATTGAAGCTGAGATTCTTCTCTAATGAGGGCTACCGAGCACATCCACAAACACACTGCTAAGCGTAGGTACTCG	GGCTATGAGTTTGCTGGTGATTA	60.503	CGAGTACCTACGCTTAGCAGTGT	60.036	126
CL451.Contig8_All	GAGAGAGAGAGAGA	GA(2*7)	199	14	GGCTATGAGTTTGCTGGTGATTACG[GAGAGAGAGAGAGA]GGTAAAAGACAAAATTGAAGCTGAGATTCTTCTCTAATGAGGGCTACCGAGCACATCCACAAACACACTGCTAAGCGTAG	GGCTATGAGTTTGCTGGTGATTA	60.503	CTACGCTTAGCAGTGTGTTTGTG	60.047	119
CL451.Contig8_All	GAGAGAGAGAGAGA	GA(2*7)	199	14	ACAACATGGTGTGGCTATGAGTTTGCTGGTGATTACG[GAGAGAGAGAGAGA]GGTAAAAGACAAAATTGAAGCTGAGATTCTTCTCTAATGAGGGCTACCGAGCACATCCACAAACACACTGCTAAGCGTAGGTACTCG	ACAACATGGTGTGGCTATGAGTT	60.715	CGAGTACCTACGCTTAGCAGTGT	60.036	138
CL451.Contig8_All	GAGAGAGAGAGAGA	GA(2*7)	199	14	ACAACATGGTGTGGCTATGAGTTTGCTGGTGATTACG[GAGAGAGAGAGAGA]GGTAAAAGACAAAATTGAAGCTGAGATTCTTCTCTAATGAGGGCTACCGAGCACATCCACAAACACACTGCTAAGCGTAG	ACAACATGGTGTGGCTATGAGTT	60.715	CTACGCTTAGCAGTGTGTTTGTG	60.047	131
CL451.Contig8_All	GAGAGAGAGAGAGA	GA(2*7)	199	14	GGCTATGAGTTTGCTGGTGATTACG[GAGAGAGAGAGAGA]GGTAAAAGACAAAATTGAAGCTGAGATTCTTCTCTAATGAGGGCTACCGAGCACATCCACAAACACACTGCTAAGCGTAGGTACTCGCATCTGCTGCTCTCGTGCTCTTCTTCTCTTCA	GGCTATGAGTTTGCTGGTGATTA	60.503	TGAAGAGAAGAAGAGCACGAGAG	60.442	158
CL4549.Contig1_All	TATATATATATATATA	TA(2*8)	1540	16	TTAATGGGTCGATCATAGCAGTTGCAGATTCCCAAGGGAGGGGGATTTGT[TATATATATATATATA]AATATTTGGTGCAAGTTCATTTCTACTGAGAAAGAAAGAGAGAGGATGCTTTCATTAGTGGAGTGGTGTC	TTAATGGGTCGATCATAGCAGTT	59.877	GACACCACTCCACTAATGAAAGC	60.054	136
CL4549.Contig1_All	TATATATATATATATA	TA(2*8)	1540	16	TTAATGGGTCGATCATAGCAGTTGCAGATTCCCAAGGGAGGGGGATTTGT[TATATATATATATATA]AATATTTGGTGCAAGTTCATTTCTACTGA	TTAATGGGTCGATCATAGCAGTT	59.877	TCAGTAGAAATGAACTTGCACCA	59.799	95
CL4549.Contig1_All	TATATATATATATATA	TA(2*8)	1540	16	TTAATGGGTCGATCATAGCAGTTGCAGATTCCCAAGGGAGGGGGATTTGT[TATATATATATATATA]AATATTTGGTGCAAGTTCATTTCTACTGAGAAAGAAAGAGAGAGGATGCTTTCATTAGTGGAGTGGTGTCTTGA	TTAATGGGTCGATCATAGCAGTT	59.877	TCAAGACACCACTCCACTAATGA	59.648	140
CL4549.Contig1_All	TATATATATATATATA	TA(2*8)	1540	16	TTAATGGGTCGATCATAGCAGTTGCAGATTCCCAAGGGAGGGGGATTTGT[TATATATATATATATA]AATATTTGGTGCAAGTTCATTTCTACTGAGAAAGAAAGAGAGAGGATGCTTTCATTAGTGGAGTGGTG	TTAATGGGTCGATCATAGCAGTT	59.877	CACCACTCCACTAATGAAAGCAT	60.419	134
CL4549.Contig1_All	TATATATATATATATA	TA(2*8)	1540	16	TTAATGGGTCGATCATAGCAGTTGCAGATTCCCAAGGGAGGGGGATTTGT[TATATATATATATATA]AATATTTGGTGCAAGTTCATTTCTACTGAGAAAGAAAGAGAGAGGATGCTTTCATTAGTGGAGTGGT	TTAATGGGTCGATCATAGCAGTT	59.877	ACCACTCCACTAATGAAAGCATC	59.539	133
CL4673.Contig2_All	CTCTCTCTCTCTCTCT	CT(2*8)	1609	16	CATTGTTGTGGTCGAAGTTTCATATAATAACTGAAAAAACGGAAACTCAAACGGTTCCCTCCTTGGTCTC[CTCTCTCTCTCTCTCT]TCTCTCTCGTGTTTCTCTCTCTCACTGTTCTTCCTTCATTCCTTCC	CATTGTTGTGGTCGAAGTTTCAT	61.166	GGAAGGAATGAAGGAAGAACAGT	59.995	132
CL4673.Contig2_All	CTCTCTCTCTCTCTCT	CT(2*8)	1609	16	CATTGTTGTGGTCGAAGTTTCATATAATAACTGAAAAAACGGAAACTCAAACGGTTCCCTCCTTGGTCTC[CTCTCTCTCTCTCTCT]TCTCTCTCGTGTTTCTCTCTCTCACTGTTCTTCCTTCATTCCTTCCT	CATTGTTGTGGTCGAAGTTTCAT	61.166	AGGAAGGAATGAAGGAAGAACAG	60.115	133
CL4673.Contig2_All	CTCTCTCTCTCTCTCT	CT(2*8)	1609	16	CATTGTTGTGGTCGAAGTTTCATATAATAACTGAAAAAACGGAAACTCAAACGGTTCCCTCCTTGGTCTC[CTCTCTCTCTCTCTCT]TCTCTCTCGTGTTTCTCTCTCTCACTGTTCTTCCTTCATTCCTTCCTCTTC	CATTGTTGTGGTCGAAGTTTCAT	61.166	GAAGAGGAAGGAATGAAGGAAGA	60.189	137
CL4673.Contig2_All	CTCTCTCTCTCTCTCT	CT(2*8)	1609	16	CATTGTTGTGGTCGAAGTTTCATATAATAACTGAAAAAACGGAAACTCAAACGGTTCCCTCCTTGGTCTC[CTCTCTCTCTCTCTCT]TCTCTCTCGTGTTTCTCTCTCTCACTGTTCTTCCTTCATTCC	CATTGTTGTGGTCGAAGTTTCAT	61.166	GGAATGAAGGAAGAACAGTGAGA	59.743	128
CL4689.Contig2_All	GTGTGTGTGTGT	GT(2*6)	1310	12	TTGTCAATACTCACAAGCCTGAATGAAAGGAAGGTGGTGGGGGGGG[GTGTGTGTGTGT]TGGGTTTGGTTTGTAAATACTCACAGGCAACTTGTTCTCTTCAAG	TTGTCAATACTCACAAGCCTGAA	59.799	CTTGAAGAGAACAAGTTGCCTGT	59.971	103
CL4689.Contig2_All	GTGTGTGTGTGT	GT(2*6)	1310	12	TTGTCAATACTCACAAGCCTGAATGAAAGGAAGGTGGTGGGGGGGG[GTGTGTGTGTGT]TGGGTTTGGTTTGTAAATACTCACAGGCAACTTGTTCTCTTCAAGT	TTGTCAATACTCACAAGCCTGAA	59.799	ACTTGAAGAGAACAAGTTGCCTG	59.971	104
CL4689.Contig2_All	GTGTGTGTGTGT	GT(2*6)	1310	12	TTTGTCAATACTCACAAGCCTGAATGAAAGGAAGGTGGTGGGGGGGG[GTGTGTGTGTGT]TGGGTTTGGTTTGTAAATACTCACAGGCAACTTGTTCTCTTCAAG	TTTGTCAATACTCACAAGCCTGA	59.799	CTTGAAGAGAACAAGTTGCCTGT	59.971	104
CL4689.Contig2_All	GTGTGTGTGTGT	GT(2*6)	1310	12	TTTGTCAATACTCACAAGCCTGAATGAAAGGAAGGTGGTGGGGGGGG[GTGTGTGTGTGT]TGGGTTTGGTTTGTAAATACTCACAGGCAACTTGTTCTCTTCAAGT	TTTGTCAATACTCACAAGCCTGA	59.799	ACTTGAAGAGAACAAGTTGCCTG	59.971	105
CL4689.Contig2_All	GTGTGTGTGTGT	GT(2*6)	1310	12	TCAATACTCACAAGCCTGAATGAAAGGAAGGTGGTGGGGGGGG[GTGTGTGTGTGT]TGGGTTTGGTTTGTAAATACTCACAGGCAACTTGTTCTCTTCAAG	TCAATACTCACAAGCCTGAATGA	59.761	CTTGAAGAGAACAAGTTGCCTGT	59.971	100
CL4695.Contig4_All	AGAGAGAGAGAG	AG(2*6)	1654	12	GCATTCAAAGCTACCAAGAGAGAGTGCGTTTTAGAGAAGATTGATTCGAGGAATATAAGAGCAGAACAACAATAGTAACAGAGAA[AGAGAGAGAGAG]TGAGATGAGAAATCAGATTAAGAGATGGGTCTGCT	GCATTCAAAGCTACCAAGAGAGA	60.035	AGCAGACCCATCTCTTAATCTGA	59.384	132
CL4695.Contig4_All	AGAGAGAGAGAG	AG(2*6)	1654	12	GCATTCAAAGCTACCAAGAGAGAGTGCGTTTTAGAGAAGATTGATTCGAGGAATATAAGAGCAGAACAACAATAGTAACAGAGAA[AGAGAGAGAGAG]TGAGATGAGAAATCAGATTAAGAGATGGGTCTGCTC	GCATTCAAAGCTACCAAGAGAGA	60.035	GAGCAGACCCATCTCTTAATCTG	59.384	133
CL4729.Contig1_All	GAGAGAGAGAGA	GA(2*6)	232	12	ACTGCAGTTGCTTTTGTACCTTCCAATCCTCCGCCGCTTCCATTCCTACGCCACTACCAGGGAGCGAGTGCGCGTGCGC[GAGAGAGAGAGA]TGGGAAGCGACAGCGAAACGGAGAAATTGCAAAAGGAGAGGAAGAAGATTC	ACTGCAGTTGCTTTTGTACCTTC	59.874	GAATCTTCTTCCTCTCCTTTTGC	59.86	142
CL4729.Contig1_All	GAGAGAGAGAGA	GA(2*6)	232	12	ACTGCAGTTGCTTTTGTACCTTCCAATCCTCCGCCGCTTCCATTCCTACGCCACTACCAGGGAGCGAGTGCGCGTGCGC[GAGAGAGAGAGA]TGGGAAGCGACAGCGAAACGGAGAAATTGCAAAAGGAGAGGAAG	ACTGCAGTTGCTTTTGTACCTTC	59.874	CTTCCTCTCCTTTTGCAATTTCT	60.236	135
CL4729.Contig1_All	GAGAGAGAGAGA	GA(2*6)	232	12	ACTGCAGTTGCTTTTGTACCTTCCAATCCTCCGCCGCTTCCATTCCTACGCCACTACCAGGGAGCGAGTGCGCGTGCGC[GAGAGAGAGAGA]TGGGAAGCGACAGCGAAACGGAGAAATTGCAAAAGGAGAGGAAGAA	ACTGCAGTTGCTTTTGTACCTTC	59.874	TTCTTCCTCTCCTTTTGCAATTT	60.561	137
CL4729.Contig3_All	GAGAGAGAGAGA	GA(2*6)	344	12	CTTCCTCCTTTGCTTAGTTGCTTTTGTACCTTCCAATCCTCCGCCGCTTCCATTCCTACGCCACTACCAGGGAGCGAGTGCGCGTGCGC[GAGAGAGAGAGA]TGGGAAGCGACAGCGAAACGGAGAAATTGCAAAAGGAGAGGAAGAAGATTC	CTTCCTCCTTTGCTTAGTTGCTT	60.406	GAATCTTCTTCCTCTCCTTTTGC	59.86	152
CL4729.Contig3_All	GAGAGAGAGAGA	GA(2*6)	344	12	CTTCCTCCTTTGCTTAGTTGCTTTTGTACCTTCCAATCCTCCGCCGCTTCCATTCCTACGCCACTACCAGGGAGCGAGTGCGCGTGCGC[GAGAGAGAGAGA]TGGGAAGCGACAGCGAAACGGAGAAATTGCAAAAGGAGAGGAAG	CTTCCTCCTTTGCTTAGTTGCTT	60.406	CTTCCTCTCCTTTTGCAATTTCT	60.236	145
CL4760.Contig2_All	AGAGAGAGAGAG	AG(2*6)	261	12	CCAATACAAAGCAAAAGGAAAGATTCACATGTTACTGATCTAACCTAGAGGTAAAAGGGTGTATGATTAAGTTACATTGAATATTACATGGGGGT[AGAGAGAGAGAG]GACTTGGAAATCATCCTTCATGG	CCAATACAAAGCAAAAGGAAAGA	59.667	CCATGAAGGATGATTTCCAAGT	60.187	130
CL4760.Contig2_All	AGAGAGAGAGAG	AG(2*6)	261	12	CAAAACTTCCCAATACAAAGCAAAAGGAAAGATTCACATGTTACTGATCTAACCTAGAGGTAAAAGGGTGTATGATTAAGTTACATTGAATATTACATGGGGGT[AGAGAGAGAGAG]GACTTGGAAATCATCCTTCATGG	CAAAACTTCCCAATACAAAGCAA	60.372	CCATGAAGGATGATTTCCAAGT	60.187	139
CL4760.Contig2_All	AGAGAGAGAGAG	AG(2*6)	261	12	CAAAGCAAAAGGAAAGATTCACATGTTACTGATCTAACCTAGAGGTAAAAGGGTGTATGATTAAGTTACATTGAATATTACATGGGGGT[AGAGAGAGAGAG]GACTTGGAAATCATCCTTCATGG	CAAAGCAAAAGGAAAGATTCACA	60.611	CCATGAAGGATGATTTCCAAGT	60.187	124
CL4760.Contig2_All	AGAGAGAGAGAG	AG(2*6)	261	12	CAAAGCAAAAGGAAAGATTCACATGTTACTGATCTAACCTAGAGGTAAAAGGGTGTATGATTAAGTTACATTGAATATTACATGGGGGT[AGAGAGAGAGAG]GACTTGGAAATCATCCTTCATGGGCAATTGGGGTTTTTCCCAGGACCACCATAGTAG	CAAAGCAAAAGGAAAGATTCACA	60.611	CTACTATGGTGGTCCTGGGAAA	60.234	158
CL4760.Contig2_All	AGAGAGAGAGAG	AG(2*6)	261	12	ACTTCCCAATACAAAGCAAAAGGAAAGATTCACATGTTACTGATCTAACCTAGAGGTAAAAGGGTGTATGATTAAGTTACATTGAATATTACATGGGGGT[AGAGAGAGAGAG]GACTTGGAAATCATCCTTCATGG	ACTTCCCAATACAAAGCAAAAGG	60.707	CCATGAAGGATGATTTCCAAGT	60.187	135
CL4760.Contig3_All	CTCTCTCTCTCT	CT(2*6)	1776	12	CCATGAAGGATGATTTCCAAGTC[CTCTCTCTCTCT]ACCCCCATGTAATATTCAATGTAACTTAATCATACACCCTTTTACCTCTAGGTTAGATCAGTAACATGTGAATCTTTCCTTTTGCTTTGTATTGG	CCATGAAGGATGATTTCCAAGT	60.187	CCAATACAAAGCAAAAGGAAAGA	59.667	130
CL4760.Contig3_All	CTCTCTCTCTCT	CT(2*6)	1776	12	CCATGAAGGATGATTTCCAAGTC[CTCTCTCTCTCT]ACCCCCATGTAATATTCAATGTAACTTAATCATACACCCTTTTACCTCTAGGTTAGATCAGTAACATGTGAATCTTTCCTTTTGCTTTGTATTGGGAAGTTTTG	CCATGAAGGATGATTTCCAAGT	60.187	CAAAACTTCCCAATACAAAGCAA	60.372	139
CL4760.Contig3_All	CTCTCTCTCTCT	CT(2*6)	1776	12	CCATGAAGGATGATTTCCAAGTC[CTCTCTCTCTCT]ACCCCCATGTAATATTCAATGTAACTTAATCATACACCCTTTTACCTCTAGGTTAGATCAGTAACATGTGAATCTTTCCTTTTGCTTTG	CCATGAAGGATGATTTCCAAGT	60.187	CAAAGCAAAAGGAAAGATTCACA	60.611	124
CL4760.Contig3_All	CTCTCTCTCTCT	CT(2*6)	1776	12	CTACTATGGTGGTCCTGGGAAAAACCCCAATTGCCCATGAAGGATGATTTCCAAGTC[CTCTCTCTCTCT]ACCCCCATGTAATATTCAATGTAACTTAATCATACACCCTTTTACCTCTAGGTTAGATCAGTAACATGTGAATCTTTCCTTTTGCTTTG	CTACTATGGTGGTCCTGGGAAA	60.234	CAAAGCAAAAGGAAAGATTCACA	60.611	158
CL4760.Contig3_All	CTCTCTCTCTCT	CT(2*6)	1776	12	CCATGAAGGATGATTTCCAAGTC[CTCTCTCTCTCT]ACCCCCATGTAATATTCAATGTAACTTAATCATACACCCTTTTACCTCTAGGTTAGATCAGTAACATGTGAATCTTTCCTTTTGCTTTGTATTGGGAAGT	CCATGAAGGATGATTTCCAAGT	60.187	ACTTCCCAATACAAAGCAAAAGG	60.707	135
CL4760.Contig4_All	GAGAGAGAGAGAGA	GA(2*7)	383	14	ATTAATGGGAAGGGCAAAGTTACATTGCATGTTACAC[GAGAGAGAGAGAGA]TCTTTCATGGGCAATTGGGGTTTTTGCCAGGACCACCATAGTAAAAGTAGTTTCCCCAATCACCATTATTGCCATTTTGGACATCATAGCAATT	ATTAATGGGAAGGGCAAAGTTAC	59.656	AATTGCTATGATGTCCAAAATGG	60.089	145
CL4760.Contig4_All	GAGAGAGAGAGAGA	GA(2*7)	383	14	ATTAATGGGAAGGGCAAAGTTACATTGCATGTTACAC[GAGAGAGAGAGAGA]TCTTTCATGGGCAATTGGGGTTTTTGCCAGGACCACCATAGTAAAAGTAGTTTCCCCAATCACCATTATTGCCATTTTGGACATCATAGCAATTGG	ATTAATGGGAAGGGCAAAGTTAC	59.656	CCAATTGCTATGATGTCCAAAAT	60.089	147
CL4760.Contig4_All	GAGAGAGAGAGAGA	GA(2*7)	383	14	ATTAATGGGAAGGGCAAAGTTACATTGCATGTTACAC[GAGAGAGAGAGAGA]TCTTTCATGGGCAATTGGGGTTTTTGCCAGGACCACCATAGTAAAAGTAGTTTCCCCAATCACCATTATTGCCATTTTGGACATCATAGCAATTGGATTGT	ATTAATGGGAAGGGCAAAGTTAC	59.656	ACAATCCAATTGCTATGATGTCC	60.095	152
CL4760.Contig4_All	GAGAGAGAGAGAGA	GA(2*7)	383	14	TGTATATTAATGGGAAGGGCAAAGTTACATTGCATGTTACAC[GAGAGAGAGAGAGA]TCTTTCATGGGCAATTGGGGTTTTTGCCAGGACCACCATAGTAAAAGTAGTTTCCCCAATCACCATTATTGCCATTTTGGACATCATAGCAATT	TGTATATTAATGGGAAGGGCAAA	59.611	AATTGCTATGATGTCCAAAATGG	60.089	150
CL4760.Contig4_All	GAGAGAGAGAGAGA	GA(2*7)	383	14	TGTATATTAATGGGAAGGGCAAAGTTACATTGCATGTTACAC[GAGAGAGAGAGAGA]TCTTTCATGGGCAATTGGGGTTTTTGCCAGGACCACCATAGTAAAAGTAGTTTCCCCAATCACCATTATTGCCATTTTGGACATCATAGCAATTGG	TGTATATTAATGGGAAGGGCAAA	59.611	CCAATTGCTATGATGTCCAAAAT	60.089	152
CL4765.Contig2_All	TCTCTCTCTCTC	TC(2*6)	153	12	ACTAAACTTGGCAATTTCCGTTTCTCCTCAT[TCTCTCTCTCTC]CTCCTCTCTCTGTCTCTCTATCTAGCCTAGCTTCTATCGAATTCTTATTTCGTTTATTCTTTTTTTTCTTCTTCTCTCAATCTGGTTTTCG	ACTAAACTTGGCAATTTCCGTTT	60.269	CGAAAACCAGATTGAGAGAAGAA	59.879	134
CL4765.Contig2_All	TCTCTCTCTCTC	TC(2*6)	153	12	ACTAAACTTGGCAATTTCCGTTTCTCCTCAT[TCTCTCTCTCTC]CTCCTCTCTCTGTCTCTCTATCTAGCCTAGCTTCTATCGAATTCTTATTTCGTTTATTCTTTTTTTTCTTCTTCTCTCAATCTGGTTTTCGA	ACTAAACTTGGCAATTTCCGTTT	60.269	TCGAAAACCAGATTGAGAGAAGA	60.359	135
CL4765.Contig2_All	TCTCTCTCTCTC	TC(2*6)	153	12	ACTAAACTTGGCAATTTCCGTTTCTCCTCAT[TCTCTCTCTCTC]CTCCTCTCTCTGTCTCTCTATCTAGCCTAGCTTCTATCGAATTCTTATTTCGTTTATTCTTTTTTTTCTTCTTCTCTCAATCTGGTTTTCGATTTCCTATCGTA	ACTAAACTTGGCAATTTCCGTTT	60.269	TACGATAGGAAATCGAAAACCAG	59.528	147
CL4765.Contig2_All	TCTCTCTCTCTC	TC(2*6)	153	12	ACTAAACTTGGCAATTTCCGTTTCTCCTCAT[TCTCTCTCTCTC]CTCCTCTCTCTGTCTCTCTATCTAGCCTAGCTTCTATCGAATTCTTATTTCGTTTATTCTTTTTTTTCTTCTTCTCTCAATCTGGTTTTCGATTTCCTATCG	ACTAAACTTGGCAATTTCCGTTT	60.269	CGATAGGAAATCGAAAACCAGAT	60.652	145
CL4765.Contig2_All	TCTCTCTCTCTC	TC(2*6)	153	12	ACTAAACTTGGCAATTTCCGTTTCTCCTCAT[TCTCTCTCTCTC]CTCCTCTCTCTGTCTCTCTATCTAGCCTAGCTTCTATCGAATTCTTATTTCGTTTATTCTTTTTTTTCTTCTTCTCTCAATCTGGTTTTCGATT	ACTAAACTTGGCAATTTCCGTTT	60.269	AATCGAAAACCAGATTGAGAGAA	59.255	137
CL478.Contig2_All	ATATATATATAT	AT(2*6)	273	12	GATTCAAAAGACCAAACATCAGCTTGCTCACCTGTGTTAAGAAAA[ATATATATATAT]CACTGCCACGGACTATGGTTTTTCAGAGAAGAACACACCCACACAAGGAACAACATTAC	GATTCAAAAGACCAAACATCAGC	60	GTAATGTTGTTCCTTGTGTGGGT	60.068	116
CL478.Contig2_All	ATATATATATAT	AT(2*6)	273	12	GGATTCAAAAGACCAAACATCAGCTTGCTCACCTGTGTTAAGAAAA[ATATATATATAT]CACTGCCACGGACTATGGTTTTTCAGAGAAGAACACACCCACACAAGGAACAACATTAC	GGATTCAAAAGACCAAACATCAG	59.864	GTAATGTTGTTCCTTGTGTGGGT	60.068	117
CL478.Contig2_All	ATATATATATAT	AT(2*6)	273	12	TTCAAAAGACCAAACATCAGCTTGCTCACCTGTGTTAAGAAAA[ATATATATATAT]CACTGCCACGGACTATGGTTTTTCAGAGAAGAACACACCCACACAAGGAACAACATTAC	TTCAAAAGACCAAACATCAGCTT	60.156	GTAATGTTGTTCCTTGTGTGGGT	60.068	114
CL478.Contig2_All	ATATATATATAT	AT(2*6)	273	12	GATTCAAAAGACCAAACATCAGCTTGCTCACCTGTGTTAAGAAAA[ATATATATATAT]CACTGCCACGGACTATGGTTTTTCAGAGAAGAACACACCCACACAAGGAACAACATTACATCCAAGGGATAGC	GATTCAAAAGACCAAACATCAGC	60	GCTATCCCTTGGATGTAATGTTG	59.75	130
CL478.Contig2_All	ATATATATATAT	AT(2*6)	273	12	GGATTCAAAAGACCAAACATCAGCTTGCTCACCTGTGTTAAGAAAA[ATATATATATAT]CACTGCCACGGACTATGGTTTTTCAGAGAAGAACACACCCACACAAGGAACAACATTACATCCAAGGGATAGC	GGATTCAAAAGACCAAACATCAG	59.864	GCTATCCCTTGGATGTAATGTTG	59.75	131
CL4797.Contig2_All	GAGAGAGAGAGAGA	GA(2*7)	1648	14	GGTGGGTTTGGGATATTTATGTAATCC[GAGAGAGAGAGAGA]TAGAGAGAGGAGAGAGTGTAGTCCAATACTGAATCAGTTTGAGAGACCTTTTTCTGATAAGTCTATGGATTAAATTTTGCCTTGGTAA	GGTGGGTTTGGGATATTTATGTA	58.914	TTACCAAGGCAAAATTTAATCCA	59.746	129
CL4797.Contig2_All	GAGAGAGAGAGAGA	GA(2*7)	1648	14	GGTTTGGGATATTTATGTAATCC[GAGAGAGAGAGAGA]TAGAGAGAGGAGAGAGTGTAGTCCAATACTGAATCAGTTTGAGAGACCTTTTTCTGATAAGTCTATGGATTAAATTTTGCCTTGGTAA	GGTTTGGGATATTTATGTAATCCG	59.739	TTACCAAGGCAAAATTTAATCCA	59.746	125
CL4797.Contig2_All	GAGAGAGAGAGAGA	GA(2*7)	1648	14	TGGTGGGTTTGGGATATTTATGTAATCC[GAGAGAGAGAGAGA]TAGAGAGAGGAGAGAGTGTAGTCCAATACTGAATCAGTTTGAGAGACCTTTTTCTGATAAGTCTATGGATTAAATTTTGCCTTGGTAA	TGGTGGGTTTGGGATATTTATGT	61.351	TTACCAAGGCAAAATTTAATCCA	59.746	130
CL4797.Contig2_All	GAGAGAGAGAGAGA	GA(2*7)	1648	14	GTGGTGGGTTTGGGATATTTATGTAATCC[GAGAGAGAGAGAGA]TAGAGAGAGGAGAGAGTGTAGTCCAATACTGAATCAGTTTGAGAGACCTTTTTCTGATAAGTCTATGGATTAAATTTTGCCTTGGTAA	GTGGTGGGTTTGGGATATTTATG	61.351	TTACCAAGGCAAAATTTAATCCA	59.746	131
CL4797.Contig2_All	GAGAGAGAGAGAGA	GA(2*7)	1648	14	TGGTGGGTTTGGGATATTTATGTAATCC[GAGAGAGAGAGAGA]TAGAGAGAGGAGAGAGTGTAGTCCAATACTGAATCAGTTTGAGAGACCTTTTTCTGATAAGTCTATGGATTAAATTTTGCCTTGGTAA	TGGTGGGTTTGGGATATTTATG	60.645	TTACCAAGGCAAAATTTAATCCA	59.746	130
CL483.Contig1_All	CTCTCTCTCTCT	CT(2*6)	2696	12	GGGCAAAAAGAGGTTTTGTTAGTACGGGAAGAGACTCTCACCGAGCCA[CTCTCTCTCTCT]ACCGACCATCAATCAATAACTCAGGGGATTCAAAAAGAGGATTTGCTATGCAGTTGTGGGTTTTCTCTGGCTGCTTCAGTGTGGTGTCTGTGTGTTCAAC	GGGCAAAAAGAGGTTTTGTTAGT	59.933	GTTGAACACACAGACACCACACT	60.027	160
CL483.Contig1_All	CTCTCTCTCTCT	CT(2*6)	2696	12	TGGGATCACAATTGAGACTTTCTTTGGGCAAAAAGAGGTTTTGTTAGTACGGGAAGAGACTCTCACCGAGCCA[CTCTCTCTCTCT]ACCGACCATCAATCAATAACTCAGGGGATTCAAAA	TGGGATCACAATTGAGACTTTCT	59.99	TTTTGAATCCCCTGAGTTATTGA	59.83	120
CL483.Contig1_All	CTCTCTCTCTCT	CT(2*6)	2696	12	TGGGATCACAATTGAGACTTTCTTTGGGCAAAAAGAGGTTTTGTTAGTACGGGAAGAGACTCTCACCGAGCCA[CTCTCTCTCTCT]ACCGACCATCAATCAATAACTCAGGGGATTCA	TGGGATCACAATTGAGACTTTCT	59.99	TGAATCCCCTGAGTTATTGATTG	60.19	117
CL483.Contig1_All	CTCTCTCTCTCT	CT(2*6)	2696	12	TGGGATCACAATTGAGACTTTCTTTGGGCAAAAAGAGGTTTTGTTAGTACGGGAAGAGACTCTCACCGAGCCA[CTCTCTCTCTCT]ACCGACCATCAATCAATAACTCAGGGGATTCAAAAAGAGGATTTGCTATGCAGTTG	TGGGATCACAATTGAGACTTTCT	59.99	CAACTGCATAGCAAATCCTCTTT	59.806	141
CL483.Contig1_All	CTCTCTCTCTCT	CT(2*6)	2696	12	GGGCAAAAAGAGGTTTTGTTAGTACGGGAAGAGACTCTCACCGAGCCA[CTCTCTCTCTCT]ACCGACCATCAATCAATAACTCAGGGGATTCAAAAAGAGGATTTGCTATGCAGTTGTGGGTTTTCTCTGGCTGCTTCAGTGTGGTGTCTGTGTGTT	GGGCAAAAAGAGGTTTTGTTAGT	59.933	AACACACAGACACCACACTGAAG	60.165	156
CL4860.Contig1_All	TATATATATATATA	TA(2*7)	253	14	AAGCCTGTGATCTTCTTCCTCTTCTCCGGCGGAACATAATCGGC[TATATATATATATA]AAATTTTGTGCTTTATATGATGGCG	AAGCCTGTGATCTTCTTCCTCTT	59.908	CGCCATCATATAAAGCACAAAAT	60.229	83
CL4860.Contig1_All	TATATATATATATA	TA(2*7)	253	14	GGTAAGCCTGTGATCTTCTTCCTCTTCTCCGGCGGAACATAATCGGC[TATATATATATATA]AAATTTTGTGCTTTATATGATGGCG	GGTAAGCCTGTGATCTTCTTCCT	60.142	CGCCATCATATAAAGCACAAAAT	60.229	86
CL4860.Contig1_All	TATATATATATATA	TA(2*7)	253	14	AGGTAAGCCTGTGATCTTCTTCCTCTTCTCCGGCGGAACATAATCGGC[TATATATATATATA]AAATTTTGTGCTTTATATGATGGCG	AGGTAAGCCTGTGATCTTCTTCC	60.142	CGCCATCATATAAAGCACAAAAT	60.229	87
CL4860.Contig1_All	TATATATATATATA	TA(2*7)	253	14	CAACAAGGTAAGCCTGTGATCTTCTTCCTCTTCTCCGGCGGAACATAATCGGC[TATATATATATATA]AAATTTTGTGCTTTATATGATGGCG	CAACAAGGTAAGCCTGTGATCTT	59.703	CGCCATCATATAAAGCACAAAAT	60.229	92
CL4860.Contig1_All	TATATATATATATA	TA(2*7)	253	14	GCCTGTGATCTTCTTCCTCTTCTCCGGCGGAACATAATCGGC[TATATATATATATA]AAATTTTGTGCTTTATATGATGGCG	GCCTGTGATCTTCTTCCTCTTCT	60.383	CGCCATCATATAAAGCACAAAAT	60.229	81
CL4860.Contig1_All	ATATATATATATATATATAT	AT(2*10)	1268	20	CGCCTATATGGCTAATTCCATTTCTTAGATTATAGAGAATTATTCTTTTACATCCTTGTGCAATACATATTAAACCTCAATAAATATATTTTTATTACCA[ATATATATATATATATATAT]AATGTTTTCTTTGCCTTCTTCCATA	CGCCTATATGGCTAATTCCATTT	60.514	TATGGAAGAAGGCAAAGAAAACA	60.115	145
CL4860.Contig1_All	ATATATATATATATATATAT	AT(2*10)	1268	20	CGCCTATATGGCTAATTCCATTTCTTAGATTATAGAGAATTATTCTTTTACATCCTTGTGCAATACATATTAAACCTCAATAAATATATTTTTATTACCA[ATATATATATATATATATAT]AATGTTTTCTTTGCCTTCTTCCAT	CGCCTATATGGCTAATTCCATTT	60.514	ATGGAAGAAGGCAAAGAAAACAT	60.346	144
CL4860.Contig1_All	ATATATATATATATATATAT	AT(2*10)	1268	20	TCGCCTATATGGCTAATTCCATTTCTTAGATTATAGAGAATTATTCTTTTACATCCTTGTGCAATACATATTAAACCTCAATAAATATATTTTTATTACCA[ATATATATATATATATATAT]AATGTTTTCTTTGCCTTCTTCCATA	TCGCCTATATGGCTAATTCCATT	60.956	TATGGAAGAAGGCAAAGAAAACA	60.115	146
CL4860.Contig1_All	ATATATATATATATATATAT	AT(2*10)	1268	20	CGCCTATATGGCTAATTCCATTTCTTAGATTATAGAGAATTATTCTTTTACATCCTTGTGCAATACATATTAAACCTCAATAAATATATTTTTATTACCA[ATATATATATATATATATAT]AATGTTTTCTTTGCCTTCTTCCATAAGA	CGCCTATATGGCTAATTCCATTT	60.514	TCTTATGGAAGAAGGCAAAGAAA	59.403	148
CL4860.Contig1_All	ATATATATATATATATATAT	AT(2*10)	1268	20	TCGCCTATATGGCTAATTCCATTTCTTAGATTATAGAGAATTATTCTTTTACATCCTTGTGCAATACATATTAAACCTCAATAAATATATTTTTATTACCA[ATATATATATATATATATAT]AATGTTTTCTTTGCCTTCTTCCAT	TCGCCTATATGGCTAATTCCATT	60.956	ATGGAAGAAGGCAAAGAAAACAT	60.346	145
CL4870.Contig1_All	GAGAGAGAGAGA	GA(2*6)	192	12	TAAAAGAATCAAAGGAAAGGCAATTGCGTGTGT[GAGAGAGAGAGA]GGCTGAATCATCTTTTTTACATAATACAACAGTTGGACTGAGATTCAAGCATATCTGGAGACAATTGAGCAAGATTGGTT	TAAAAGAATCAAAGGAAAGGCAA	59.302	AACCAATCTTGCTCAATTGTCTC	59.65	125
CL4870.Contig1_All	GAGAGAGAGAGA	GA(2*6)	192	12	CCAATAGACGAGCAAATGAAATCACCTTATTCTCCATATCTTGCAAAAGAACTCTAAAAGAATCAAAGGAAAGGCAATTGCGTGTGT[GAGAGAGAGAGA]GGCTGAATCATCTTTTTTACATAATACAACAGTTGGACTGAGATTCAAGCA	CCAATAGACGAGCAAATGAAATC	59.983	TGCTTGAATCTCAGTCCAACTGT	61.222	150
CL4870.Contig1_All	GAGAGAGAGAGA	GA(2*6)	192	12	TCCAATAGACGAGCAAATGAAATCACCTTATTCTCCATATCTTGCAAAAGAACTCTAAAAGAATCAAAGGAAAGGCAATTGCGTGTGT[GAGAGAGAGAGA]GGCTGAATCATCTTTTTTACATAATACAACAGTTGGACTGAGATTCAAGCA	TCCAATAGACGAGCAAATGAAAT	59.983	TGCTTGAATCTCAGTCCAACTGT	61.222	151
CL4870.Contig1_All	GAGAGAGAGAGA	GA(2*6)	192	12	CCAATAGACGAGCAAATGAAATCACCTTATTCTCCATATCTTGCAAAAGAACTCTAAAAGAATCAAAGGAAAGGCAATTGCGTGTGT[GAGAGAGAGAGA]GGCTGAATCATCTTTTTTACATAATACAACAGTTGGACTGAGATTCAAGCATATCTGGA	CCAATAGACGAGCAAATGAAATC	59.983	TCCAGATATGCTTGAATCTCAGTC	59.752	158
CL4870.Contig1_All	GAGAGAGAGAGA	GA(2*6)	192	12	TCCAATAGACGAGCAAATGAAATCACCTTATTCTCCATATCTTGCAAAAGAACTCTAAAAGAATCAAAGGAAAGGCAATTGCGTGTGT[GAGAGAGAGAGA]GGCTGAATCATCTTTTTTACATAATACAACAGTTGGACTGAGATTCAAGCATATCTGGA	TCCAATAGACGAGCAAATGAAAT	59.983	TCCAGATATGCTTGAATCTCAGTC	59.752	159
CL4896.Contig1_All	GTGTGTGTGTGT	GT(2*6)	1472	12	TTTGCATGATTTTTAGGTTACAATGATTATTAGTAGACAAAATAGATTCTATGATGAGAAATATGTTTG[GTGTGTGTGTGT]AGAATTAATTGTGTAACCTTGATATTGTTTTACTAAAGAAAGTGATTGCCATTCG	TTTGCATGATTTTTAGGTTACAATG	59.384	CGAATGGCAATCACTTTCTTTAG	60.134	136
CL4896.Contig1_All	GTGTGTGTGTGT	GT(2*6)	1472	12	TTGCATGATTTTTAGGTTACAATGATTATTAGTAGACAAAATAGATTCTATGATGAGAAATATGTTTG[GTGTGTGTGTGT]AGAATTAATTGTGTAACCTTGATATTGTTTTACTAAAGAAAGTGATTGCCATTCG	TTGCATGATTTTTAGGTTACAATG	58.2	CGAATGGCAATCACTTTCTTTAG	60.134	135
CL4896.Contig1_All	GTGTGTGTGTGT	GT(2*6)	1472	12	TGATGAAGTTACTTTTGCATGATTTTTAGGTTACAATGATTATTAGTAGACAAAATAGATTCTATGATGAGAAATATGTTTG[GTGTGTGTGTGT]AGAATTAATTGTGTAACCTTGATATTGTTTTACTAAAGAAAGTGATTGCCATTCG	TGATGAAGTTACTTTTGCATGATTT	59.143	CGAATGGCAATCACTTTCTTTAG	60.134	149
CL4896.Contig1_All	GTGTGTGTGTGT	GT(2*6)	1472	12	CATGGTATGATGAAGTTACTTTTGCATGATTTTTAGGTTACAATGATTATTAGTAGACAAAATAGATTCTATGATGAGAAATATGTTTG[GTGTGTGTGTGT]AGAATTAATTGTGTAACCTTGATATTGTTTTACTAAAGAAAGTGATTGCCATTCG	CATGGTATGATGAAGTTACTTTTGC	59.04	CGAATGGCAATCACTTTCTTTAG	60.134	156
CL4896.Contig1_All	GTGTGTGTGTGT	GT(2*6)	1472	12	CCATGGTATGATGAAGTTACTTTTGCATGATTTTTAGGTTACAATGATTATTAGTAGACAAAATAGATTCTATGATGAGAAATATGTTTG[GTGTGTGTGTGT]AGAATTAATTGTGTAACCTTGATATTGTTTTACTAAAGAAAGTGATTGCCATTCG	CCATGGTATGATGAAGTTACTTTTG	58.914	CGAATGGCAATCACTTTCTTTAG	60.134	157
CL4932.Contig2_All	AGAGAGAGAGAGAGAG	AG(2*8)	221	16	TCAGAAATGATGAACCTAATCCGCCCCAAAAAAAAAATAAAAAAGAAGAAGAGCGAGAGAGAGATGTCCCTGTTGGGAAACAATTTACAC[AGAGAGAGAGAGAGAG]AACCCAAGAAGAATTTCTTATCACCACCCCAGATT	TCAGAAATGATGAACCTAATCCG	60.318	AATCTGGGGTGGTGATAAGAAAT	59.965	141
CL4932.Contig2_All	AGAGAGAGAGAGAGAG	AG(2*8)	221	16	TCAGAAATGATGAACCTAATCCGCCCCAAAAAAAAAATAAAAAAGAAGAAGAGCGAGAGAGAGATGTCCCTGTTGGGAAACAATTTACAC[AGAGAGAGAGAGAGAG]AACCCAAGAAGAATTTCTTATCACCACCCCAGATTGACAGAAATCCACACCT	TCAGAAATGATGAACCTAATCCG	60.318	AGGTGTGGATTTCTGTCAATCTG	60.409	158
CL4932.Contig2_All	AGAGAGAGAGAGAGAG	AG(2*8)	221	16	TCAGAAATGATGAACCTAATCCGCCCCAAAAAAAAAATAAAAAAGAAGAAGAGCGAGAGAGAGATGTCCCTGTTGGGAAACAATTTACAC[AGAGAGAGAGAGAGAG]AACCCAAGAAGAATTTCTTATCACCACCCCAGATTGACAGAAATCCACACCTG	TCAGAAATGATGAACCTAATCCG	60.318	CAGGTGTGGATTTCTGTCAATCT	60.409	159
CL49.Contig2_All	TCTCTCTCTCTCTCTCTC	TC(2*9)	197	18	TCAGAGTCTCAAACCCACTTCAT[TCTCTCTCTCTCTCTCTC]TGTCTGCAGAGCAAAACAACGAGTACTACCACACCTTGGCTGGCGCTAGAGCTACGTTGGATGTTGGTGTATTTTTATGAGTTCTTGTTTGAAAACGATGC	TCAGAGTCTCAAACCCACTTCAT	60.16	GCATCGTTTTCAAACAAGAACTC	60.163	142
CL49.Contig2_All	TCTCTCTCTCTCTCTCTC	TC(2*9)	197	18	CAACTCAGAGTCTCAAACCCACTTCAT[TCTCTCTCTCTCTCTCTC]TGTCTGCAGAGCAAAACAACGAGTACTACCACACCTTGGCTGGCGCTAGAGCTACGTTGGATGTTGGTGTATTTTTATGAGTTCTTGTTTGAAAACGATGC	CAACTCAGAGTCTCAAACCCACT	59.831	GCATCGTTTTCAAACAAGAACTC	60.163	146
CL49.Contig2_All	TCTCTCTCTCTCTCTCTC	TC(2*9)	197	18	TCAGAGTCTCAAACCCACTTCAT[TCTCTCTCTCTCTCTCTC]TGTCTGCAGAGCAAAACAACGAGTACTACCACACCTTGGCTGGCGCTAGAGCTACGTTGGATGTTGGTGTATT	TCAGAGTCTCAAACCCACTTCAT	60.16	AATACACCAACATCCAACGTAGC	60.183	114
CL49.Contig2_All	TCTCTCTCTCTCTCTCTC	TC(2*9)	197	18	CAACTCAGAGTCTCAAACCCACTTCAT[TCTCTCTCTCTCTCTCTC]TGTCTGCAGAGCAAAACAACGAGTACTACCACACCTTGGCTGGCGCTAGAGCTACGTTGGATGTTGGTGTATT	CAACTCAGAGTCTCAAACCCACT	59.831	AATACACCAACATCCAACGTAGC	60.183	118
CL49.Contig2_All	TCTCTCTCTCTCTCTCTC	TC(2*9)	197	18	CAGAGTCTCAAACCCACTTCAT[TCTCTCTCTCTCTCTCTC]TGTCTGCAGAGCAAAACAACGAGTACTACCACACCTTGGCTGGCGCTAGAGCTACGTTGGATGTTGGTGTATTTTTATGAGTTCTTGTTTGAAAACGATGC	CAGAGTCTCAAACCCACTTCATT	59.668	GCATCGTTTTCAAACAAGAACTC	60.163	141
CL49.Contig3_All	AGAGAGAGAGAGAGAGAG	AG(2*9)	1767	18	GCATCGTTTTCAAACAAGAACTCATAAAAATACACCAACATCCAACGTAGCTCTAGCGCCAGCCAAGGTGTGGTAGTACTCGTTGTTTTGCTCTGCAGAC[AGAGAGAGAGAGAGAGAG]AATGAAGTGGGTTTGAGACTCTGA	GCATCGTTTTCAAACAAGAACTC	60.163	TCAGAGTCTCAAACCCACTTCAT	60.16	142
CL49.Contig3_All	AGAGAGAGAGAGAGAGAG	AG(2*9)	1767	18	GCATCGTTTTCAAACAAGAACTCATAAAAATACACCAACATCCAACGTAGCTCTAGCGCCAGCCAAGGTGTGGTAGTACTCGTTGTTTTGCTCTGCAGAC[AGAGAGAGAGAGAGAGAG]AATGAAGTGGGTTTGAGACTCTGAGTTG	GCATCGTTTTCAAACAAGAACTC	60.163	CAACTCAGAGTCTCAAACCCACT	59.831	146
CL49.Contig3_All	AGAGAGAGAGAGAGAGAG	AG(2*9)	1767	18	AATACACCAACATCCAACGTAGCTCTAGCGCCAGCCAAGGTGTGGTAGTACTCGTTGTTTTGCTCTGCAGAC[AGAGAGAGAGAGAGAGAG]AATGAAGTGGGTTTGAGACTCTGA	AATACACCAACATCCAACGTAGC	60.183	TCAGAGTCTCAAACCCACTTCAT	60.16	114
CL49.Contig3_All	AGAGAGAGAGAGAGAGAG	AG(2*9)	1767	18	AATACACCAACATCCAACGTAGCTCTAGCGCCAGCCAAGGTGTGGTAGTACTCGTTGTTTTGCTCTGCAGAC[AGAGAGAGAGAGAGAGAG]AATGAAGTGGGTTTGAGACTCTGAGTTG	AATACACCAACATCCAACGTAGC	60.183	CAACTCAGAGTCTCAAACCCACT	59.831	118
CL49.Contig3_All	AGAGAGAGAGAGAGAGAG	AG(2*9)	1767	18	AATACACCAACATCCAACGTAGCTCTAGCGCCAGCCAAGGTGTGGTAGTACTCGTTGTTTTGCTCTGCAGAC[AGAGAGAGAGAGAGAGAG]AATGAAGTGGGTTTGAGACTCTGAGTTGAAGTTTTTGAAGTTTAGAGGGAAATGAACG	AATACACCAACATCCAACGTAGC	60.183	CGTTCATTTCCCTCTAAACTTCA	59.654	148
CL5025.Contig1_All	CTCTCTCTCTCT	CT(2*6)	1289	12	TTCCCTGTCACCTGAAATAGGTAACAAAC[CTCTCTCTCTCT]CCCCCTCTCCACCCAACGAAGAAATACCGAAAACCCACAAGAAAAAAACAGAGAAGACAAAAAGGGAAATAGTAATTGTCTCTCAAGCTGGCAAGAATAGTTGATCTCGCTA	TTCCCTGTCACCTGAAATAGGTA	59.879	TAGCGAGATCAACTATTCTTGCC	59.897	153
CL5025.Contig1_All	CTCTCTCTCTCT	CT(2*6)	1289	12	TTCCCTGTCACCTGAAATAGGTAACAAAC[CTCTCTCTCTCT]CCCCCTCTCCACCCAACGAAGAAATACCGAAAACCCACAAGAAAAAAACAGAGAAGACAAAAAGGGAAATAGTAATTGTCTCTCAAGCTGGCAAGAATAGTTGAT	TTCCCTGTCACCTGAAATAGGTA	59.879	ATCAACTATTCTTGCCAGCTTGA	60.27	146
CL5025.Contig1_All	CTCTCTCTCTCT	CT(2*6)	1289	12	CTAGACAACTTCCCTGTCACCTGAAATAGGTAACAAAC[CTCTCTCTCTCT]CCCCCTCTCCACCCAACGAAGAAATACCGAAAACCCACAAGAAAAAAACAGAGAAGACAAAAAGGGAAATAGTAATTGTCTCTCAAGCTGGCAAGAATAGTTGAT	CTAGACAACTTCCCTGTCACCTG	60.209	ATCAACTATTCTTGCCAGCTTGA	60.27	155
CL5025.Contig1_All	CTCTCTCTCTCT	CT(2*6)	1289	12	CAACTTCCCTGTCACCTGAAATAGGTAACAAAC[CTCTCTCTCTCT]CCCCCTCTCCACCCAACGAAGAAATACCGAAAACCCACAAGAAAAAAACAGAGAAGACAAAAAGGGAAATAGTAATTGTCTCTCAAGCTGGCAAGAATAGTTGATCTCGCTA	CAACTTCCCTGTCACCTGAAATA	60.391	TAGCGAGATCAACTATTCTTGCC	59.897	157
CL5025.Contig1_All	CTCTCTCTCTCT	CT(2*6)	1289	12	TTCCCTGTCACCTGAAATAGGTAACAAAC[CTCTCTCTCTCT]CCCCCTCTCCACCCAACGAAGAAATACCGAAAACCCACAAGAAAAAAACAGAGAAGACAAAAAGGGAAATAGTAATTGTCTCTCAAGCTGGCA	TTCCCTGTCACCTGAAATAGGTA	59.879	TGCCAGCTTGAGAGACAATTACT	60.438	134
CL5041.Contig1_All	CTCTCTCTCTCT	CT(2*6)	705	12	TTTTCGCCGCTCTCTTACTCTATCCCC[CTCTCTCTCTCT]AAGATCGCTGTGATGGGGCTTGAGAGGAAGGGGATCCTCTGTTTATATAGAGGAGGAAGGGTCGTGAGTCGCGTCGGCCTGTGACACCTTCGCGTAGGGTTCCCTCAAAAAGTAT	TTTTCGCCGCTCTCTTACTCTAT	60.833	ATACTTTTTGAGGGAACCCTACG	59.793	154
CL5041.Contig1_All	CTCTCTCTCTCT	CT(2*6)	705	12	ATTTTCGCCGCTCTCTTACTCTATCCCC[CTCTCTCTCTCT]AAGATCGCTGTGATGGGGCTTGAGAGGAAGGGGATCCTCTGTTTATATAGAGGAGGAAGGGTCGTGAGTCGCGTCGGCCTGTGACACCTTCGCGTAGGGTTCCCTCAAAAAGTAT	ATTTTCGCCGCTCTCTTACTCTA	60.833	ATACTTTTTGAGGGAACCCTACG	59.793	155
CL5041.Contig1_All	CTCTCTCTCTCT	CT(2*6)	705	12	TTCGCCGCTCTCTTACTCTATCCCC[CTCTCTCTCTCT]AAGATCGCTGTGATGGGGCTTGAGAGGAAGGGGATCCTCTGTTTATATAGAGGAGGAAGGGTCGTGAGTCGCGTCGGCCTGTGACACCTTCGCGTAGGGTTCCCTCAAAAAGTAT	TTCGCCGCTCTCTTACTCTATC	60.136	ATACTTTTTGAGGGAACCCTACG	59.793	152
CL5041.Contig1_All	CTCTCTCTCTCT	CT(2*6)	705	12	TTTCGCCGCTCTCTTACTCTATCCCC[CTCTCTCTCTCT]AAGATCGCTGTGATGGGGCTTGAGAGGAAGGGGATCCTCTGTTTATATAGAGGAGGAAGGGTCGTGAGTCGCGTCGGCCTGTGACACCTTCGCGTAGGGTTCCCTCAAAAAGTAT	TTTCGCCGCTCTCTTACTCTATC	61.299	ATACTTTTTGAGGGAACCCTACG	59.793	153
CL5041.Contig1_All	CTCTCTCTCTCT	CT(2*6)	705	12	TTTCGCCGCTCTCTTACTCTATCCCC[CTCTCTCTCTCT]AAGATCGCTGTGATGGGGCTTGAGAGGAAGGGGATCCTCTGTTTATATAGAGGAGGAAGGGTCGTGAGTCGCGTCGGCCTGTGACACCTTCGCGTAGGGTTCCCTCAAAAAGTAT	TTTCGCCGCTCTCTTACTCTAT	59.672	ATACTTTTTGAGGGAACCCTACG	59.793	153
CL5094.Contig4_All	CTCTCTCTCTCTCTCTCT	CT(2*9)	1428	18	GAGGAACACGAAGAAGAAGGAATGGACCACTCACTCCATCATTTCCTTTCC[CTCTCTCTCTCTCTCTCT]TGCTCTCGCATGACACACTCAGAAGCCACAGATTT	GAGGAACACGAAGAAGAAGGAAT	60.122	AAATCTGTGGCTTCTGAGTGTGT	60.224	104
CL5094.Contig4_All	CTCTCTCTCTCTCTCTCT	CT(2*9)	1428	18	TCTACCATTCCATAAGAAGCGTGCAACCAAGGAAGAGGAACACGAAGAAGAAGGAATGGACCACTCACTCCATCATTTCCTTTCC[CTCTCTCTCTCTCTCTCT]TGCTCTCGCATGACACACTCAGAAGCCACAGATTT	TCTACCATTCCATAAGAAGCGTG	60.495	AAATCTGTGGCTTCTGAGTGTGT	60.224	138
CL5094.Contig4_All	CTCTCTCTCTCTCTCTCT	CT(2*9)	1428	18	CACTCACTCCATCATTTCCTTTCC[CTCTCTCTCTCTCTCTCT]TGCTCTCGCATGACACACTCAGAAGCCACAGATTTCCGAATTCTGCAGAGAAGAGAAGGAGAGAGGAAGAGG	CACTCACTCCATCATTTCCTTTC	59.99	CCTCTTCCTCTCTCCTTCTCTTC	59.257	114
CL5094.Contig4_All	CTCTCTCTCTCTCTCTCT	CT(2*9)	1428	18	CACTCACTCCATCATTTCCTTTCC[CTCTCTCTCTCTCTCTCT]TGCTCTCGCATGACACACTCAGAAGCCACAGATTTCCGAATTCTGCAGAGAAGAGAAGGAGAGAGGAAGAGGA	CACTCACTCCATCATTTCCTTTC	59.99	TCCTCTTCCTCTCTCCTTCTCTT	59.257	115
CL5094.Contig4_All	CTCTCTCTCTCTCTCTCT	CT(2*9)	1428	18	CACTCACTCCATCATTTCCTTTCC[CTCTCTCTCTCTCTCTCT]TGCTCTCGCATGACACACTCAGAAGCCACAGATTTCCGAATTCTGCAGAGAAGAGAAGGAGAGAGGA	CACTCACTCCATCATTTCCTTTC	59.99	TCCTCTCTCCTTCTCTTCTCTGC	60.759	109
CL5156.Contig2_All	TATATATATATATATA	TA(2*8)	1130	16	ATGACCAACATCCTAACAGCTTGGTAGTTCTTGTGAATTTGTAAATTCAACTTCAAGTTAGAATCTGGGCACTGCCACATTTTCTTTTCT[TATATATATATATATA]TTATGGGAGATATGATTTTGAGGACTATCCAAGCCGTAAGTGGATT	ATGACCAACATCCTAACAGCTTG	60.419	AATCCACTTACGGCTTGGATAGT	60.262	152
CL5156.Contig2_All	TATATATATATATATA	TA(2*8)	1130	16	AAAATGACCAACATCCTAACAGCTTGGTAGTTCTTGTGAATTTGTAAATTCAACTTCAAGTTAGAATCTGGGCACTGCCACATTTTCTTTTCT[TATATATATATATATA]TTATGGGAGATATGATTTTGAGGACTATCCAAGCCGTAAGTGGATT	AAAATGACCAACATCCTAACAGC	59.428	AATCCACTTACGGCTTGGATAGT	60.262	155
CL5156.Contig2_All	TATATATATATATATA	TA(2*8)	1130	16	TTTCAGAAAATGACCAACATCCTAACAGCTTGGTAGTTCTTGTGAATTTGTAAATTCAACTTCAAGTTAGAATCTGGGCACTGCCACATTTTCTTTTCT[TATATATATATATATA]TTATGGGAGATATGATTTTGAGGACTATCCAAGCCGTAAGTGGAT	TTTCAGAAAATGACCAACATCCT	59.864	ATCCACTTACGGCTTGGATAGTC	60.725	160
CL5156.Contig2_All	TATATATATATATATA	TA(2*8)	1130	16	TTCAAGTTAGAATCTGGGCACTGCCACATTTTCTTTTCT[TATATATATATATATA]TTATGGGAGATATGATTTTGAGGACTATCCAAGCCGTAAGTGGATT	TTCAAGTTAGAATCTGGGCACTG	60.647	AATCCACTTACGGCTTGGATAGT	60.262	101
CL5156.Contig2_All	TATATATATATATATA	TA(2*8)	1130	16	ATGACCAACATCCTAACAGCTTGGTAGTTCTTGTGAATTTGTAAATTCAACTTCAAGTTAGAATCTGGGCACTGCCACATTTTCTTTTCT[TATATATATATATATA]TTATGGGAGATATGATTTTGAGGACTATCCAAGCCGTAAGTGGAT	ATGACCAACATCCTAACAGCTTG	60.419	ATCCACTTACGGCTTGGATAGTC	60.725	151
CL5156.Contig3_All	ATATATATATATATAT	AT(2*8)	336	16	AATCCACTTACGGCTTGGATAGTCCTCAAAATCATATCTCCCATA[ATATATATATATATAT]AAGAAAAGAAAATGTGGCAGTGCCCAGATTCTAACTTGAAGTTGAATTTACAAATTCACAAGAACTACCAAGCTGTTAGGATGTTGGTCAT	AATCCACTTACGGCTTGGATAGT	60.262	ATGACCAACATCCTAACAGCTTG	60.419	152
CL5156.Contig3_All	ATATATATATATATAT	AT(2*8)	336	16	AATCCACTTACGGCTTGGATAGTCCTCAAAATCATATCTCCCATA[ATATATATATATATAT]AAGAAAAGAAAATGTGGCAGTGCCCAGATTCTAACTTGAAGTTGAATTTACAAATTCACAAGAACTACCAAGCTGTTAGGATGTTGGTCATTTT	AATCCACTTACGGCTTGGATAGT	60.262	AAAATGACCAACATCCTAACAGC	59.428	155
CL5156.Contig3_All	ATATATATATATATAT	AT(2*8)	336	16	ATCCACTTACGGCTTGGATAGTCCTCAAAATCATATCTCCCATA[ATATATATATATATAT]AAGAAAAGAAAATGTGGCAGTGCCCAGATTCTAACTTGAAGTTGAATTTACAAATTCACAAGAACTACCAAGCTGTTAGGATGTTGGTCATTTTCTGAAA	ATCCACTTACGGCTTGGATAGTC	60.725	TTTCAGAAAATGACCAACATCCT	59.864	160
CL5156.Contig3_All	ATATATATATATATAT	AT(2*8)	336	16	AATCCACTTACGGCTTGGATAGTCCTCAAAATCATATCTCCCATA[ATATATATATATATAT]AAGAAAAGAAAATGTGGCAGTGCCCAGATTCTAACTTGAA	AATCCACTTACGGCTTGGATAGT	60.262	TTCAAGTTAGAATCTGGGCACTG	60.647	101
CL5156.Contig3_All	ATATATATATATATAT	AT(2*8)	336	16	ATCCACTTACGGCTTGGATAGTCCTCAAAATCATATCTCCCATA[ATATATATATATATAT]AAGAAAAGAAAATGTGGCAGTGCCCAGATTCTAACTTGAAGTTGAATTTACAAATTCACAAGAACTACCAAGCTGTTAGGATGTTGGTCAT	ATCCACTTACGGCTTGGATAGTC	60.725	ATGACCAACATCCTAACAGCTTG	60.419	151
CL515.Contig12_All	TCTCTCTCTCTCTC	TC(2*7)	235	14	TTTATGGAGGAGTGCAACAATCTGCCCAATAATTTTAAGAAGAGTCTCGTCCAGGTTCGT[TCTCTCTCTCTCTC]TTTCTCTCTCATTCATGTCATGATTTCTTTTCTGGAACAGGGAT	TTTATGGAGGAGTGCAACAATCT	60.014	ATCCCTGTTCCAGAAAAGAAATC	59.839	118
CL515.Contig12_All	TCTCTCTCTCTCTC	TC(2*7)	235	14	TGAAGTCCATAGAAGGCATGTTTATGGAGGAGTGCAACAATCTGCCCAATAATTTTAAGAAGAGTCTCGTCCAGGTTCGT[TCTCTCTCTCTCTC]TTTCTCTCTCATTCATGTCATGATTTCTTTTCTGGAACAGGGAT	TGAAGTCCATAGAAGGCATGTTT	60.014	ATCCCTGTTCCAGAAAAGAAATC	59.839	138
CL515.Contig12_All	TCTCTCTCTCTCTC	TC(2*7)	235	14	TTTATGGAGGAGTGCAACAATCTGCCCAATAATTTTAAGAAGAGTCTCGTCCAGGTTCGT[TCTCTCTCTCTCTC]TTTCTCTCTCATTCATGTCATGATTTCTTTTCTGGAACAGGGATTGTGTCGTGACCATCATGGGTTTTCAATGTCTTTTT	TTTATGGAGGAGTGCAACAATCT	60.014	AAAAAGACATTGAAAACCCATGA	59.745	154
CL515.Contig12_All	TCTCTCTCTCTCTC	TC(2*7)	235	14	GTTTATGGAGGAGTGCAACAATCTGCCCAATAATTTTAAGAAGAGTCTCGTCCAGGTTCGT[TCTCTCTCTCTCTC]TTTCTCTCTCATTCATGTCATGATTTCTTTTCTGGAACAGGGAT	GTTTATGGAGGAGTGCAACAATC	59.891	ATCCCTGTTCCAGAAAAGAAATC	59.839	119
CL515.Contig12_All	TCTCTCTCTCTCTC	TC(2*7)	235	14	CATAGAAGGCATGTTTATGGAGGAGTGCAACAATCTGCCCAATAATTTTAAGAAGAGTCTCGTCCAGGTTCGT[TCTCTCTCTCTCTC]TTTCTCTCTCATTCATGTCATGATTTCTTTTCTGGAACAGGGAT	CATAGAAGGCATGTTTATGGAGG	59.871	ATCCCTGTTCCAGAAAAGAAATC	59.839	131
CL515.Contig16_All	AGAGAGAGAGAG	AG(2*6)	661	12	GGAACCTCTCCTCCAGAAAAATACATTGAAAACCCATGATGGTCACGACACAATCCCTGTTCCAGAAAAAAAATCATGATATTGAATGAGAGAGAAAA[AGAGAGAGAGAG]AACGAACCTGGACGAGACTCTTCTTAAAA	GGAACCTCTCCTCCAGAAAAATA	59.958	TTTTAAGAAGAGTCTCGTCCAGG	59.075	139
CL515.Contig16_All	AGAGAGAGAGAG	AG(2*6)	661	12	GGAACCTCTCCTCCAGAAAAATACATTGAAAACCCATGATGGTCACGACACAATCCCTGTTCCAGAAAAAAAATCATGATATTGAATGAGAGAGAAAA[AGAGAGAGAGAG]AACGAACCTGGACGAGACTCTTCTTA	GGAACCTCTCCTCCAGAAAAATA	59.958	TAAGAAGAGTCTCGTCCAGGTTC	59.045	136
CL515.Contig16_All	AGAGAGAGAGAG	AG(2*6)	661	12	GGAACCTCTCCTCCAGAAAAATACATTGAAAACCCATGATGGTCACGACACAATCCCTGTTCCAGAAAAAAAATCATGATATTGAATGAGAGAGAAAA[AGAGAGAGAGAG]AACGAACCTGGACGAGACTCTTCTTAAA	GGAACCTCTCCTCCAGAAAAATA	59.958	TTTAAGAAGAGTCTCGTCCAGGTT	59.831	138
CL515.Contig16_All	AGAGAGAGAGAG	AG(2*6)	661	12	GGAACCTCTCCTCCAGAAAAATACATTGAAAACCCATGATGGTCACGACACAATCCCTGTTCCAGAAAAAAAATCATGATATTGAATGAGAGAGAAAA[AGAGAGAGAGAG]AACGAACCTGGACGAGACTCTTCTTAAAA	GGAACCTCTCCTCCAGAAAAATA	59.958	TTTTAAGAAGAGTCTCGTCCAGGT	59.831	139
CL515.Contig16_All	AGAGAGAGAGAG	AG(2*6)	661	12	GGAACCTCTCCTCCAGAAAAATACATTGAAAACCCATGATGGTCACGACACAATCCCTGTTCCAGAAAAAAAATCATGATATTGAATGAGAGAGAAAA[AGAGAGAGAGAG]AACGAACCTGGACGAGACTCTTCTTAA	GGAACCTCTCCTCCAGAAAAATA	59.958	TTAAGAAGAGTCTCGTCCAGGTTC	60.286	137
CL5169.Contig3_All	CTCTCTCTCTCTCTCT	CT(2*8)	3066	16	GTGGCTTCATCTTTATTGCACTCCATTTTC[CTCTCTCTCTCTCTCT]GTTCTTTGTTTTTACTCTTTTTTCTTTTCTGTCAGATTGCTAGTTGTAACAAATAGCCTACCACTAATGATAGTTCAACCACCA	GTGGCTTCATCTTTATTGCACTC	60.15	TGGTGGTTGAACTATCATTAGTGG	60.162	130
CL5169.Contig3_All	CTCTCTCTCTCTCTCT	CT(2*8)	3066	16	ACTTCTTTTCGGCAATTTCTTTTGCCCTTGTGGCTTCATCTTTATTGCACTCCATTTTC[CTCTCTCTCTCTCTCT]GTTCTTTGTTTTTACTCTTTTTTCTTTTCTGTCAGATTGCTAGTTGTAACAAATAGCCTACCACTAATGATAGTTCAACCACCA	ACTTCTTTTCGGCAATTTCTTTT	59.69	TGGTGGTTGAACTATCATTAGTGG	60.162	159
CL5169.Contig3_All	CTCTCTCTCTCTCTCT	CT(2*8)	3066	16	AACTTCTTTTCGGCAATTTCTTTTGCCCTTGTGGCTTCATCTTTATTGCACTCCATTTTC[CTCTCTCTCTCTCTCT]GTTCTTTGTTTTTACTCTTTTTTCTTTTCTGTCAGATTGCTAGTTGTAACAAATAGCCTACCACTAATGATAGTTCAACCACCA	AACTTCTTTTCGGCAATTTCTTT	59.69	TGGTGGTTGAACTATCATTAGTGG	60.162	160
CL5169.Contig3_All	CTCTCTCTCTCTCTCT	CT(2*8)	3066	16	GCTTCATCTTTATTGCACTCCATTTTC[CTCTCTCTCTCTCTCT]GTTCTTTGTTTTTACTCTTTTTTCTTTTCTGTCAGATTGCTAGTTGTAACAAATAGCCTACCACTAATGATAGTTCAACCACCA	GCTTCATCTTTATTGCACTCCAT	59.648	TGGTGGTTGAACTATCATTAGTGG	60.162	127
CL5169.Contig3_All	CTCTCTCTCTCTCTCT	CT(2*8)	3066	16	GTGGCTTCATCTTTATTGCACTCCATTTTC[CTCTCTCTCTCTCTCT]GTTCTTTGTTTTTACTCTTTTTTCTTTTCTGTCAGATTGCTAGTTGTAACAAATAGCCTACCACTAATGATAGTTCAACCACCACTATCTGATTCTACAACC	GTGGCTTCATCTTTATTGCACTC	60.15	GGTTGTAGAATCAGATAGTGGTGG	58.96	148
CL5169.Contig4_All	AGAGAGAGAGAGAGAG	AG(2*8)	322	16	TGGTGGTTGAACTATCATTAGTGGTAGGCTATTTGTTACAACTAGCAATCTGACAGAAAAGAAAAAAGAGTAAAAACAAAGAAC[AGAGAGAGAGAGAGAG]GAAAATGGAGTGCAATAAAGATGAAGCCAC	TGGTGGTTGAACTATCATTAGTGG	60.162	GTGGCTTCATCTTTATTGCACTC	60.15	130
CL5169.Contig4_All	AGAGAGAGAGAGAGAG	AG(2*8)	322	16	TGGTGGTTGAACTATCATTAGTGGTAGGCTATTTGTTACAACTAGCAATCTGACAGAAAAGAAAAAAGAGTAAAAACAAAGAAC[AGAGAGAGAGAGAGAG]GAAAATGGAGTGCAATAAAGATGAAGCCACAAGGGCAAAAGAAATTGCCGAAAAGAAGT	TGGTGGTTGAACTATCATTAGTGG	60.162	ACTTCTTTTCGGCAATTTCTTTT	59.69	159
CL5169.Contig4_All	AGAGAGAGAGAGAGAG	AG(2*8)	322	16	TGGTGGTTGAACTATCATTAGTGGTAGGCTATTTGTTACAACTAGCAATCTGACAGAAAAGAAAAAAGAGTAAAAACAAAGAAC[AGAGAGAGAGAGAGAG]GAAAATGGAGTGCAATAAAGATGAAGCCACAAGGGCAAAAGAAATTGCCGAAAAGAAGTT	TGGTGGTTGAACTATCATTAGTGG	60.162	AACTTCTTTTCGGCAATTTCTTT	59.69	160
CL5169.Contig4_All	AGAGAGAGAGAGAGAG	AG(2*8)	322	16	TGGTGGTTGAACTATCATTAGTGGTAGGCTATTTGTTACAACTAGCAATCTGACAGAAAAGAAAAAAGAGTAAAAACAAAGAAC[AGAGAGAGAGAGAGAG]GAAAATGGAGTGCAATAAAGATGAAGC	TGGTGGTTGAACTATCATTAGTGG	60.162	GCTTCATCTTTATTGCACTCCAT	59.648	127
CL5169.Contig4_All	AGAGAGAGAGAGAGAG	AG(2*8)	322	16	GGTTGTAGAATCAGATAGTGGTGGTTGAACTATCATTAGTGGTAGGCTATTTGTTACAACTAGCAATCTGACAGAAAAGAAAAAAGAGTAAAAACAAAGAAC[AGAGAGAGAGAGAGAG]GAAAATGGAGTGCAATAAAGATGAAGCCAC	GGTTGTAGAATCAGATAGTGGTGG	58.96	GTGGCTTCATCTTTATTGCACTC	60.15	148
CL5231.Contig1_All	GAGAGAGAGAGAGAGA	GA(2*8)	1469	16	CTATCTTTCATGGCTTCTCCCTTGTAGAAAGACG[GAGAGAGAGAGAGAGA]GGACGAGCCAATTTCACCACTGTGGTCGCCTACTAAGCCCAGCCCGGATTCTCCATGATAACACTTTTGTTTTTGGGACATGTT	CTATCTTTCATGGCTTCTCCCTT	60.102	AACATGTCCCAAAAACAAAAGTG	60.169	134
CL5231.Contig1_All	GAGAGAGAGAGAGAGA	GA(2*8)	1469	16	CTATCTTTCATGGCTTCTCCCTTGTAGAAAGACG[GAGAGAGAGAGAGAGA]GGACGAGCCAATTTCACCACTGTGGTCGCCTACTAAGCCCAGCCCGGATTCTCCATGATAACACTTTTGTTTTTGGGACATGTTTC	CTATCTTTCATGGCTTCTCCCTT	60.102	GAAACATGTCCCAAAAACAAAAG	59.78	136
CL5231.Contig1_All	GAGAGAGAGAGAGAGA	GA(2*8)	1469	16	CTATCTTTCATGGCTTCTCCCTTGTAGAAAGACG[GAGAGAGAGAGAGAGA]GGACGAGCCAATTTCACCACTGTGGTCGCCTACTAAGCCCAGCCCGGATTCTCCATGATAACACTTTTGTTTTTGGGACATGTTTCT	CTATCTTTCATGGCTTCTCCCTT	60.102	AGAAACATGTCCCAAAAACAAAA	59.78	137
CL5231.Contig1_All	GAGAGAGAGAGAGAGA	GA(2*8)	1469	16	CTATCTTTCATGGCTTCTCCCTTGTAGAAAGACG[GAGAGAGAGAGAGAGA]GGACGAGCCAATTTCACCACTGTGGTCGCCTACTAAGCCCAGCCCGGATTCTCCATGATAACACTTTTGTTTTTGGGACATGT	CTATCTTTCATGGCTTCTCCCTT	60.102	ACATGTCCCAAAAACAAAAGTGT	59.703	133
CL5231.Contig1_All	GAGAGAGAGAGAGAGA	GA(2*8)	1469	16	CTATCTTTCATGGCTTCTCCCTTGTAGAAAGACG[GAGAGAGAGAGAGAGA]GGACGAGCCAATTTCACCACTGTGGTCGCCTACTAAGCCCAGCCCGGATTCTCCATGATAACACTTTTGTTTTTGGGACATGTTTCTGTCAT	CTATCTTTCATGGCTTCTCCCTT	60.102	ATGACAGAAACATGTCCCAAAAA	60.617	142
CL5243.Contig2_All	GAGAGAGAGAGAGAGAGA	GA(2*9)	295	18	AGAAACTCAAACCGTAATGCAACGGTTCGGTCCGGTTCCGATTCAAAAATGGTTCTTGGAATCCGGTTCTATGCGGTTCTAGAATAATATGACTTCTAGAAATAGATATG[GAGAGAGAGAGAGAGAGA]GTACCAGTTTCTGTTCCACCAGGAAACTAGTG	AGAAACTCAAACCGTAATGCAAC	59.594	CACTAGTTTCCTGGTGGAACAGA	60.565	160
CL5243.Contig2_All	GAGAGAGAGAGAGAGAGA	GA(2*9)	295	18	GTTCCGATTCAAAAATGGTTCTTGGAATCCGGTTCTATGCGGTTCTAGAATAATATGACTTCTAGAAATAGATATG[GAGAGAGAGAGAGAGAGA]GTACCAGTTTCTGTTCCACCAGGAAACTAGTG	GTTCCGATTCAAAAATGGTTCTT	60.551	CACTAGTTTCCTGGTGGAACAGA	60.565	126
CL5243.Contig2_All	GAGAGAGAGAGAGAGAGA	GA(2*9)	295	18	TTCCGATTCAAAAATGGTTCTTGGAATCCGGTTCTATGCGGTTCTAGAATAATATGACTTCTAGAAATAGATATG[GAGAGAGAGAGAGAGAGA]GTACCAGTTTCTGTTCCACCAGGAAACTAGTG	TTCCGATTCAAAAATGGTTCTT	59.823	CACTAGTTTCCTGGTGGAACAGA	60.565	125
CL5243.Contig2_All	GAGAGAGAGAGAGAGAGA	GA(2*9)	295	18	GTTCCGATTCAAAAATGGTTCTTGGAATCCGGTTCTATGCGGTTCTAGAATAATATGACTTCTAGAAATAGATATG[GAGAGAGAGAGAGAGAGA]GTACCAGTTTCTGTTCCACCAGGAAACTAGTGCAAGCAACTA	GTTCCGATTCAAAAATGGTTCTT	60.551	TAGTTGCTTGCACTAGTTTCCTG	58.779	136
CL5243.Contig2_All	GAGAGAGAGAGAGAGAGA	GA(2*9)	295	18	GTTCCGATTCAAAAATGGTTCTTGGAATCCGGTTCTATGCGGTTCTAGAATAATATGACTTCTAGAAATAGATATG[GAGAGAGAGAGAGAGAGA]GTACCAGTTTCTGTTCCACCAGGAAACTAGTGCAAGCAACTAG	GTTCCGATTCAAAAATGGTTCTT	60.551	CTAGTTGCTTGCACTAGTTTCCTG	59.675	137
CL5272.Contig2_All	GAGAGAGAGAGAGAGA	GA(2*8)	1867	16	AGAGAAGAGGGAGAGATCCAAGAT[GAGAGAGAGAGAGAGA]AATAGGCTCTCCTTGGGATTTCAAAGCGATCGCAGAGGGTGAAACTTCCTGTATATAATGTGTTAGAACTTGGAATTGATAATTGGGCT	AGAGAAGAGGGAGAGATCCAAGA	59.971	AGCCCAATTATCAATTCCAAGTT	60.089	129
CL5272.Contig2_All	GAGAGAGAGAGAGAGA	GA(2*8)	1867	16	AGAGAAGAGGGAGAGATCCAAGAT[GAGAGAGAGAGAGAGA]AATAGGCTCTCCTTGGGATTTCAAAGCGATCGCAGAGGGTGAAACTTCCTGTATATAATGTGTTAGAACTTGGAATTGATAATTGGGCTT	AGAGAAGAGGGAGAGATCCAAGA	59.971	AAGCCCAATTATCAATTCCAAGT	60.089	130
CL5272.Contig2_All	GAGAGAGAGAGAGAGA	GA(2*8)	1867	16	GCCAAAAGGGAGAAGTAGAGAAGAGGGAGAGATCCAAGAT[GAGAGAGAGAGAGAGA]AATAGGCTCTCCTTGGGATTTCAAAGCGATCGCAGAGGGTGAAACTTCCTGTATATAATGTGTTAGAACTTGGAATTGATAATTGGGCT	GCCAAAAGGGAGAAGTAGAGAAG	59.908	AGCCCAATTATCAATTCCAAGTT	60.089	145
CL5272.Contig2_All	GAGAGAGAGAGAGAGA	GA(2*8)	1867	16	GCCAAAAGGGAGAAGTAGAGAAGAGGGAGAGATCCAAGAT[GAGAGAGAGAGAGAGA]AATAGGCTCTCCTTGGGATTTCAAAGCGATCGCAGAGGGTGAAACTTCCTGTATATAATGTGTTAGAACTTGGAATTGATAATTGGGCTT	GCCAAAAGGGAGAAGTAGAGAAG	59.908	AAGCCCAATTATCAATTCCAAGT	60.089	146
CL5272.Contig2_All	GAGAGAGAGAGAGAGA	GA(2*8)	1867	16	AGCCAAAAGGGAGAAGTAGAGAAGAGGGAGAGATCCAAGAT[GAGAGAGAGAGAGAGA]AATAGGCTCTCCTTGGGATTTCAAAGCGATCGCAGAGGGTGAAACTTCCTGTATATAATGTGTTAGAACTTGGAATTGATAATTGGGCT	AGCCAAAAGGGAGAAGTAGAGAA	59.908	AGCCCAATTATCAATTCCAAGTT	60.089	146
CL5318.Contig1_All	TATATATATATATATA	TA(2*8)	207	16	ATGATTTTATCGACTCGGTTGAGATAGAT[TATATATATATATATA]GTTGAAATCAGGTTTCGAAGTCGGAATTGATTCATTTGTTAAAGGTGAAGGAATTCTGTTTTTCAATATCTGAAATTCTCAACACAAGAGAAGAGAACCGAAGAA	ATGATTTTATCGACTCGGTTGAG	59.515	TTCTTCGGTTCTCTTCTCTTGTG	60.04	150
CL5318.Contig1_All	TATATATATATATATA	TA(2*8)	207	16	ATGATTTTATCGACTCGGTTGAGATAGAT[TATATATATATATATA]GTTGAAATCAGGTTTCGAAGTCGGAATTGATTCATTTGTTAAAGGTGAAGGAATTCTGTTTTTCAATATCTGAAATTCTCAACACAAGAGAAGAGAACCGAAGAACCCTA	ATGATTTTATCGACTCGGTTGAG	59.515	TAGGGTTCTTCGGTTCTCTTCTC	60.241	155
CL5318.Contig1_All	TATATATATATATATA	TA(2*8)	207	16	CTCTCATATATCACAGCCGAAGCTAATGATTTTATCGACTCGGTTGAGATAGAT[TATATATATATATATA]GTTGAAATCAGGTTTCGAAGTCGGAATTGATTCATTTGTTAAAGGTGAAGGAATTCTGTTTTTCAA	CTCTCATATATCACAGCCGAAGC	60.258	TTGAAAAACAGAATTCCTTCACC	59.51	136
CL5318.Contig1_All	TATATATATATATATA	TA(2*8)	207	16	CCGAAGCTAATGATTTTATCGACTCGGTTGAGATAGAT[TATATATATATATATA]GTTGAAATCAGGTTTCGAAGTCGGAATTGATTCATTTGTTAAAGGTGAAGGAATTCTGTTTTTCAATATCTGAAATTCTCAACACAAGAGAAGAGAACCGAAGAA	CCGAAGCTAATGATTTTATCGAC	59.186	TTCTTCGGTTCTCTTCTCTTGTG	60.04	159
CL5318.Contig1_All	TATATATATATATATA	TA(2*8)	207	16	CTCTCATATATCACAGCCGAAGCTAATGATTTTATCGACTCGGTTGAGATAGAT[TATATATATATATATA]GTTGAAATCAGGTTTCGAAGTCGGAATTGATTCATTTGT	CTCTCATATATCACAGCCGAAGC	60.258	ACAAATGAATCAATTCCGACTTC	59.368	109
CL5356.Contig1_All	CACACACACACA	CA(2*6)	762	12	AACCATCTCCTTCACTGGTCAATGGGGCTTGAGATCCTAACCCTCCAACCAACACCCCCCCCCCTC[CACACACACACA]AACATTTGGGCACAAAACGCTTTGTCCTATTTTTTCCATTGTCCCCGCTGGGGGCTGTGTCAAAATAGTTCTTG	AACCATCTCCTTCACTGGTCAAT	61.126	CAAGAACTATTTTGACACAGCCC	60.048	152
CL5356.Contig1_All	CACACACACACA	CA(2*6)	762	12	ACCATCTCCTTCACTGGTCAATGGGGCTTGAGATCCTAACCCTCCAACCAACACCCCCCCCCCTC[CACACACACACA]AACATTTGGGCACAAAACGCTTTGTCCTATTTTTTCCATTGTCCCCGCTGGGGGCTGTGTCAAAATAGTTCTTG	ACCATCTCCTTCACTGGTCAAT	59.862	CAAGAACTATTTTGACACAGCCC	60.048	151
CL5356.Contig1_All	CACACACACACA	CA(2*6)	762	12	AGATCCTAACCCTCCAACCAACACCCCCCCCCCTC[CACACACACACA]AACATTTGGGCACAAAACGCTTTGTCCTATTTTTTCCATTGTCCCCGCTGGGGGCTGTGTCAAAATAGTTCTTG	AGATCCTAACCCTCCAACCAAC	60.586	CAAGAACTATTTTGACACAGCCC	60.048	121
CL5356.Contig1_All	CACACACACACA	CA(2*6)	762	12	AACCATCTCCTTCACTGGTCAATGGGGCTTGAGATCCTAACCCTCCAACCAACACCCCCCCCCCTC[CACACACACACA]AACATTTGGGCACAAAACGCTTTGTCCTATTTTTTCCATTGTCCCCGCTGGGGGCTGTGTCAAAATAGTTCTT	AACCATCTCCTTCACTGGTCAAT	61.126	AAGAACTATTTTGACACAGCCCC	60.735	151
CL5356.Contig1_All	CACACACACACA	CA(2*6)	762	12	ACCATCTCCTTCACTGGTCAATGGGGCTTGAGATCCTAACCCTCCAACCAACACCCCCCCCCCTC[CACACACACACA]AACATTTGGGCACAAAACGCTTTGTCCTATTTTTTCCATTGTCCCCGCTGGGGGCTGTGTCAAAATAGTTCTT	ACCATCTCCTTCACTGGTCAAT	59.862	AAGAACTATTTTGACACAGCCCC	60.735	150
CL5356.Contig2_All	TGTGTGTGTGTG	TG(2*6)	200	12	AAGAACTATTTTGACACAGCCCCCAGCGGGGACAATGGAAAAAATAGGACAAAGCGTTTTGTGCCCAAATGTT[TGTGTGTGTGTG]GAGGGGGGGGGGTGTTGGTTGGAGGGTTAGGATCTCAAGCCCCATTGACCAGTGAAGGAGATGGTTTAGG	AAGAACTATTTTGACACAGCCCC	60.735	CCTAAACCATCTCCTTCACTGGT	60.747	155
CL5356.Contig2_All	TGTGTGTGTGTG	TG(2*6)	200	12	AGAACTATTTTGACACAGCCCCCAGCGGGGACAATGGAAAAAATAGGACAAAGCGTTTTGTGCCCAAATGTT[TGTGTGTGTGTG]GAGGGGGGGGGGTGTTGGTTGGAGGGTTAGGATCTCAAGCCCCATTGACCAGTGAAGGAGATGGTTTAGGCAAAGT	AGAACTATTTTGACACAGCCCC	59.526	ACTTTGCCTAAACCATCTCCTTC	60.018	160
CL5356.Contig2_All	TGTGTGTGTGTG	TG(2*6)	200	12	AAGAACTATTTTGACACAGCCCCCAGCGGGGACAATGGAAAAAATAGGACAAAGCGTTTTGTGCCCAAATGTT[TGTGTGTGTGTG]GAGGGGGGGGGGTGTTGGTTGGAGGGTTAGGATCTCAAGCCCCATTGACCAGTGAAGGAGATGGTTTAG	AAGAACTATTTTGACACAGCCCC	60.735	CTAAACCATCTCCTTCACTGGTC	59.157	154
CL5356.Contig2_All	TGTGTGTGTGTG	TG(2*6)	200	12	AAGAACTATTTTGACACAGCCCCCAGCGGGGACAATGGAAAAAATAGGACAAAGCGTTTTGTGCCCAAATGTT[TGTGTGTGTGTG]GAGGGGGGGGGGTGTTGGTTGGAGGGTTAGGATCTCAAGCCCCATTGACCAGTGAAGGAGATGGTTTA	AAGAACTATTTTGACACAGCCCC	60.735	TAAACCATCTCCTTCACTGGTCA	60.889	153
CL5356.Contig2_All	TGTGTGTGTGTG	TG(2*6)	200	12	AAGAACTATTTTGACACAGCCCCCAGCGGGGACAATGGAAAAAATAGGACAAAGCGTTTTGTGCCCAAATGTT[TGTGTGTGTGTG]GAGGGGGGGGGGTGTTGGTTGGAGGGTTAGGATCTCAAGCCCCATTGACCAGTGAAGGAGATGGTTTAGG	AAGAACTATTTTGACACAGCCCC	60.735	CCTAAACCATCTCCTTCACTGG	59.991	155
CL5406.Contig1_All	GAGAGAGAGAGAGAGA	GA(2*8)	245	16	TGAACTCTGCAACTCTTTTGACATCATTGGATCTGAGTTTCCCAACTCCCCGGTAATGGG[GAGAGAGAGAGAGAGA]AGAGAGAGATCGAGACTGCCGAGGTCTAAAGTTTCAAACTTGTCGGATCTCTCTCTCCCGAATTTCGATTAGATT	TGAACTCTGCAACTCTTTTGACA	60.081	AATCTAATCGAAATTCGGGAGAG	59.949	151
CL5406.Contig1_All	GAGAGAGAGAGAGAGA	GA(2*8)	245	16	GACATCATTGGATCTGAGTTTCCCAACTCCCCGGTAATGGG[GAGAGAGAGAGAGAGA]AGAGAGAGATCGAGACTGCCGAGGTCTAAAGTTTCAAACTTGTCGGATCTCTCTCTCCCGAATTTCGATTAGATT	GACATCATTGGATCTGAGTTTCC	59.825	AATCTAATCGAAATTCGGGAGAG	59.949	132
CL5406.Contig1_All	GAGAGAGAGAGAGAGA	GA(2*8)	245	16	CTGCAACTCTTTTGACATCATTGGATCTGAGTTTCCCAACTCCCCGGTAATGGG[GAGAGAGAGAGAGAGA]AGAGAGAGATCGAGACTGCCGAGGTCTAAAGTTTCAAACTTGTCGGATCTCTCTCTCCCGAATTTCGATTAGATT	CTGCAACTCTTTTGACATCATTG	59.799	AATCTAATCGAAATTCGGGAGAG	59.949	145
CL5418.Contig3_All	TCTCTCTCTCTCTCTC	TC(2*8)	1339	16	CAAATTCGCAAAAACTGAAAGACGCAAACCAGAAACTTCAGGTAGGAAGATGAGATTGTCTTACTGCTGTGCTTCCTCTT[TCTCTCTCTCTCTCTC]TGTCTTGGATTAACTGTAGAATTCTCTTGTGGCTTCCGACATTTGGGGCTTCTCTATTTCAAG	CAAATTCGCAAAAACTGAAAGAC	60.154	CTTGAAATAGAGAAGCCCCAAAT	59.982	159
CL5418.Contig3_All	TCTCTCTCTCTCTCTC	TC(2*8)	1339	16	GATTGTCTTACTGCTGTGCTTCCTCTT[TCTCTCTCTCTCTCTC]TGTCTTGGATTAACTGTAGAATTCTCTTGTGGCTTCCGACATTTGGGGCTTCTCTATTTCAAG	GATTGTCTTACTGCTGTGCTTCC	60.317	CTTGAAATAGAGAAGCCCCAAAT	59.982	106
CL5418.Contig3_All	TCTCTCTCTCTCTCTC	TC(2*8)	1339	16	CAAACCAGAAACTTCAGGTAGGAAGATGAGATTGTCTTACTGCTGTGCTTCCTCTT[TCTCTCTCTCTCTCTC]TGTCTTGGATTAACTGTAGAATTCTCTTGTGGCTTCCGACATTTGGGGCTTCTCTATTTCAAG	CAAACCAGAAACTTCAGGTAGGA	59.677	CTTGAAATAGAGAAGCCCCAAAT	59.982	135
CL5418.Contig3_All	TCTCTCTCTCTCTCTC	TC(2*8)	1339	16	TCTTACTGCTGTGCTTCCTCTT[TCTCTCTCTCTCTCTC]TGTCTTGGATTAACTGTAGAATTCTCTTGTGGCTTCCGACATTTGGGGCTTCTCTATTTCAAGTTTATTAGATCTATAGAACAGAGATATAAAAGATTTAGCGAGAAAGGGAAGA	TCTTACTGCTGTGCTTCCTCTTT	59.725	TCTTCCCTTTCTCGCTAAATCTT	59.881	153
CL5418.Contig3_All	TCTCTCTCTCTCTCTC	TC(2*8)	1339	16	GATTGTCTTACTGCTGTGCTTCCTCTT[TCTCTCTCTCTCTCTC]TGTCTTGGATTAACTGTAGAATTCTCTTGTGGCTTCCGACATTTGGGGCTTCTCTATTTCAAGTTTATTAGATCTATAGAACAGAGATATAAAAGATTTAGCGAGAAAGGGAAGA	GATTGTCTTACTGCTGTGCTTCC	60.317	TCTTCCCTTTCTCGCTAAATCTT	59.881	158
CL5421.Contig1_All	TCTCTCTCTCTC	TC(2*6)	1168	12	GTTCGGAGAAGATGGAGAAGACGTCT[TCTCTCTCTCTC]TTGCCCTAAACAAACAGGAAGAATTTCCTAGTTCAGGAAGTCTGAAACAGTGAAAGCTGG	GTTCGGAGAAGATGGAGAAGAC	59.327	CCAGCTTTCACTGTTTCAGACTT	59.971	98
CL5421.Contig1_All	TCTCTCTCTCTC	TC(2*6)	1168	12	CTGAAAGCGAACACTACTCTGCACAGAGCAGGATGGGGGTAGGCTTGCAGCGGCGATGCACAGGGTTCGGAGAAGATGGAGAAGACGTCT[TCTCTCTCTCTC]TTGCCCTAAACAAACAGGAAGAATT	CTGAAAGCGAACACTACTCTGC	59.332	AATTCTTCCTGTTTGTTTAGGGC	59.9	127
CL5421.Contig1_All	TCTCTCTCTCTC	TC(2*6)	1168	12	GCTGAAAGCGAACACTACTCTGCACAGAGCAGGATGGGGGTAGGCTTGCAGCGGCGATGCACAGGGTTCGGAGAAGATGGAGAAGACGTCT[TCTCTCTCTCTC]TTGCCCTAAACAAACAGGAAGAATT	GCTGAAAGCGAACACTACTCTG	59.332	AATTCTTCCTGTTTGTTTAGGGC	59.9	128
CL5421.Contig1_All	TCTCTCTCTCTC	TC(2*6)	1168	12	GAAAGCGAACACTACTCTGCACAGAGCAGGATGGGGGTAGGCTTGCAGCGGCGATGCACAGGGTTCGGAGAAGATGGAGAAGACGTCT[TCTCTCTCTCTC]TTGCCCTAAACAAACAGGAAGAATTTCCTAGTTCAGGAAGTCTGAAACAGTGAAAGCTGG	GAAAGCGAACACTACTCTGCAC	59.197	CCAGCTTTCACTGTTTCAGACTT	59.971	160
CL5421.Contig1_All	TCTCTCTCTCTC	TC(2*6)	1168	12	GAAAGCGAACACTACTCTGCACAGAGCAGGATGGGGGTAGGCTTGCAGCGGCGATGCACAGGGTTCGGAGAAGATGGAGAAGACGTCT[TCTCTCTCTCTC]TTGCCCTAAACAAACAGGAAGAATT	GAAAGCGAACACTACTCTGCAC	59.197	AATTCTTCCTGTTTGTTTAGGGC	59.9	125
CL5436.Contig1_All	AGAGAGAGAGAGAGAGAG	AG(2*9)	484	18	TTCTTCTCTTGTGGCAGTACACAAGCAATTATTTTCAAACTAGAGACT[AGAGAGAGAGAGAGAGAG]CGAGAGCGAGCAAAGGCGAGATTTTGAAGACAGCGAGAGCGAGAAAGAGAGGGAAAGGAAGC	TTCTTCTCTTGTGGCAGTACACA	59.966	GCTTCCTTTCCCTCTCTTTCTC	59.968	128
CL5436.Contig1_All	AGAGAGAGAGAGAGAGAG	AG(2*9)	484	18	TTCTTCTCTTGTGGCAGTACACAAGCAATTATTTTCAAACTAGAGACT[AGAGAGAGAGAGAGAGAG]CGAGAGCGAGCAAAGGCGAGATTTTGAAGACAG	TTCTTCTCTTGTGGCAGTACACA	59.966	CTGTCTTCAAAATCTCGCCTTT	59.892	99
CL5436.Contig1_All	AGAGAGAGAGAGAGAGAG	AG(2*9)	484	18	TTCTTCTCTTGTGGCAGTACACAAGCAATTATTTTCAAACTAGAGACT[AGAGAGAGAGAGAGAGAG]CGAGAGCGAGCAAAGGCGAGATTTTGAAGACAGCGAGAGC	TTCTTCTCTTGTGGCAGTACACA	59.966	GCTCTCGCTGTCTTCAAAATCT	60.158	106
CL5436.Contig1_All	AGAGAGAGAGAGAGAGAG	AG(2*9)	484	18	TGTGGCAGTACACAAGCAATTATTTTCAAACTAGAGACT[AGAGAGAGAGAGAGAGAG]CGAGAGCGAGCAAAGGCGAGATTTTGAAGACAGCGAGAGCGAGAAAGAGAGGGAAAGGAAGC	TGTGGCAGTACACAAGCAATTAT	59.593	GCTTCCTTTCCCTCTCTTTCTC	59.968	119
CL5436.Contig1_All	AGAGAGAGAGAGAGAGAG	AG(2*9)	484	18	AGACAGATAGTCAAGAGCTCCCATTTTTTCTTCTCTTGTGGCAGTACACAAGCAATTATTTTCAAACTAGAGACT[AGAGAGAGAGAGAGAGAG]CGAGAGCGAGCAAAGGCGAGATTTTGAAGACAGCGAGAGCGAGAAAGAGAGGGAAAGGAAGC	AGACAGATAGTCAAGAGCTCCCA	59.538	GCTTCCTTTCCCTCTCTTTCTC	59.968	155
CL5464.Contig1_All	TCTCTCTCTCTCTC	TC(2*7)	243	14	CTCCAGAAGAAAGAGAGTGACCACTAGCCCTTCCTTTCTCATCCCTACCACCCACCCTACCCTCT[TCTCTCTCTCTCTC]TATCCTATTTGTATATCTTCTCCTGTGAAGTGGGTATTTCGTGAAAA	CTCCAGAAGAAAGAGAGTGACCA	60.038	TTTTCACGAAATACCCACTTCAC	60.263	126
CL5464.Contig1_All	TCTCTCTCTCTCTC	TC(2*7)	243	14	CTCCAGAAGAAAGAGAGTGACCACTAGCCCTTCCTTTCTCATCCCTACCACCCACCCTACCCTCT[TCTCTCTCTCTCTC]TATCCTATTTGTATATCTTCTCCTGTGAAGTGGGTATTTCGTGAAAAG	CTCCAGAAGAAAGAGAGTGACCA	60.038	CTTTTCACGAAATACCCACTTCA	60.381	127
CL5464.Contig1_All	TCTCTCTCTCTCTC	TC(2*7)	243	14	AAAGAGAGTGACCACTAGCCCTTCCTTTCTCATCCCTACCACCCACCCTACCCTCT[TCTCTCTCTCTCTC]TATCCTATTTGTATATCTTCTCCTGTGAAGTGGGTATTTCGTGAAAA	AAAGAGAGTGACCACTAGCCCTT	59.836	TTTTCACGAAATACCCACTTCAC	60.263	117
CL5464.Contig1_All	TCTCTCTCTCTCTC	TC(2*7)	243	14	AAAGAGAGTGACCACTAGCCCTTCCTTTCTCATCCCTACCACCCACCCTACCCTCT[TCTCTCTCTCTCTC]TATCCTATTTGTATATCTTCTCCTGTGAAGTGGGTATTTCGTGAAAAG	AAAGAGAGTGACCACTAGCCCTT	59.836	CTTTTCACGAAATACCCACTTCA	60.381	118
CL5464.Contig1_All	TCTCTCTCTCTCTC	TC(2*7)	243	14	AAGAGAGTGACCACTAGCCCTTCCTTTCTCATCCCTACCACCCACCCTACCCTCT[TCTCTCTCTCTCTC]TATCCTATTTGTATATCTTCTCCTGTGAAGTGGGTATTTCGTGAAAA	AAGAGAGTGACCACTAGCCCTTC	60.306	TTTTCACGAAATACCCACTTCAC	60.263	116
CL5464.Contig2_All	AGAGAGAGAGAGAG	AG(2*7)	2018	14	TTTTCACGAAATACCCACTTCACAGGAGAAGATATACAAATAGGAT[AGAGAGAGAGAGAG]AAGAGGGTAGGGTGGGTGGTAGGGATGAGAAAGGAAGGGCTAGTGGTCACTCTCTTTCTTCTGGAG	TTTTCACGAAATACCCACTTCAC	60.263	CTCCAGAAGAAAGAGAGTGACCA	60.038	126
CL5464.Contig2_All	AGAGAGAGAGAGAG	AG(2*7)	2018	14	CTTTTCACGAAATACCCACTTCACAGGAGAAGATATACAAATAGGAT[AGAGAGAGAGAGAG]AAGAGGGTAGGGTGGGTGGTAGGGATGAGAAAGGAAGGGCTAGTGGTCACTCTCTTTCTTCTGGAG	CTTTTCACGAAATACCCACTTCA	60.381	CTCCAGAAGAAAGAGAGTGACCA	60.038	127
CL5464.Contig2_All	AGAGAGAGAGAGAG	AG(2*7)	2018	14	TTTTCACGAAATACCCACTTCACAGGAGAAGATATACAAATAGGAT[AGAGAGAGAGAGAG]AAGAGGGTAGGGTGGGTGGTAGGGATGAGAAAGGAAGGGCTAGTGGTCACTCTCTTT	TTTTCACGAAATACCCACTTCAC	60.263	AAAGAGAGTGACCACTAGCCCTT	59.836	117
CL5464.Contig2_All	AGAGAGAGAGAGAG	AG(2*7)	2018	14	CTTTTCACGAAATACCCACTTCACAGGAGAAGATATACAAATAGGAT[AGAGAGAGAGAGAG]AAGAGGGTAGGGTGGGTGGTAGGGATGAGAAAGGAAGGGCTAGTGGTCACTCTCTTT	CTTTTCACGAAATACCCACTTCA	60.381	AAAGAGAGTGACCACTAGCCCTT	59.836	118
CL5464.Contig2_All	AGAGAGAGAGAGAG	AG(2*7)	2018	14	TTTTCACGAAATACCCACTTCACAGGAGAAGATATACAAATAGGAT[AGAGAGAGAGAGAG]AAGAGGGTAGGGTGGGTGGTAGGGATGAGAAAGGAAGGGCTAGTGGTCACTCTCTT	TTTTCACGAAATACCCACTTCAC	60.263	AAGAGAGTGACCACTAGCCCTTC	60.306	116
CL547.Contig1_All	AGAGAGAGAGAG	AG(2*6)	157	12	ACAACTACAACAGCCCAGAGAAAATAATCAAAACTGCAAATCAAAAACAAAGAAAAC[AGAGAGAGAGAG]GAAAGAGACTCCATCTCTCTCGTGCCTTCATCTTTTGGTCACTCACCT	ACAACTACAACAGCCCAGAGAAA	60.212	AGGTGAGTGACCAAAAGATGAAG	59.668	117
CL547.Contig1_All	AGAGAGAGAGAG	AG(2*6)	157	12	AACAACTACAACAGCCCAGAGAAAATAATCAAAACTGCAAATCAAAAACAAAGAAAAC[AGAGAGAGAGAG]GAAAGAGACTCCATCTCTCTCGTGCCTTCATCTTTTGGTCACTCACCT	AACAACTACAACAGCCCAGAGAA	60.212	AGGTGAGTGACCAAAAGATGAAG	59.668	118
CL547.Contig1_All	AGAGAGAGAGAG	AG(2*6)	157	12	AAACAACTACAACAGCCCAGAGAAAATAATCAAAACTGCAAATCAAAAACAAAGAAAAC[AGAGAGAGAGAG]GAAAGAGACTCCATCTCTCTCGTGCCTTCATCTTTTGGTCACTCACCT	AAACAACTACAACAGCCCAGAGA	60.212	AGGTGAGTGACCAAAAGATGAAG	59.668	119
CL547.Contig1_All	AGAGAGAGAGAG	AG(2*6)	157	12	TCAAAACTGCAAATCAAAAACAAAGAAAAC[AGAGAGAGAGAG]GAAAGAGACTCCATCTCTCTCGTGCCTTCATCTTTTGGTCACTCACCT	TCAAAACTGCAAATCAAAAACAA	59.669	AGGTGAGTGACCAAAAGATGAAG	59.668	90
CL547.Contig1_All	AGAGAGAGAGAG	AG(2*6)	157	12	CCACAATATTTTCTCCTCGTTCATTTTTACACAACAAACAACTACAACAGCCCAGAGAAAATAATCAAAACTGCAAATCAAAAACAAAGAAAAC[AGAGAGAGAGAG]GAAAGAGACTCCATCTCTCTCGTGCCTTCATCTTTTGGTCACTCACCT	CCACAATATTTTCTCCTCGTTCA	60.35	AGGTGAGTGACCAAAAGATGAAG	59.668	154
CL5490.Contig1_All	TCTCTCTCTCTCTC	TC(2*7)	954	14	CTGCTGTGAATGCAAATTATCAATCTATATCCATCTTTTGGAGTAATTTAATAAAATTATGTAATTAACTCTGCCATAGGGATGATGAGACACCACCTCGGTG[TCTCTCTCTCTCTC]TTTCTTAGTCTCATTATCTGAATTGATTAAAGTTGGTGGC	CTGCTGTGAATGCAAATTATCAA	60.143	GCCACCAACTTTAATCAATTCAG	59.891	157
CL5490.Contig1_All	TCTCTCTCTCTCTC	TC(2*7)	954	14	TTAACTCTGCCATAGGGATGATGAGACACCACCTCGGTG[TCTCTCTCTCTCTC]TTTCTTAGTCTCATTATCTGAATTGATTAAAGTTGGTGGC	TTAACTCTGCCATAGGGATGATG	60.338	GCCACCAACTTTAATCAATTCAG	59.891	93
CL5490.Contig1_All	TCTCTCTCTCTCTC	TC(2*7)	954	14	TTAACTCTGCCATAGGGATGATGAGACACCACCTCGGTG[TCTCTCTCTCTCTC]TTTCTTAGTCTCATTATCTGAATTGATTAAAGTTGGTGGCGGGCAAGACCAGACAGGATGTATCCTCCTTTCTTTGTTCTTATTTAGTAGTCGCCGC	TTAACTCTGCCATAGGGATGATG	60.338	GCGGCGACTACTAAATAAGAACA	59.835	150
CL5490.Contig1_All	TCTCTCTCTCTCTC	TC(2*7)	954	14	TTAACTCTGCCATAGGGATGATGAGACACCACCTCGGTG[TCTCTCTCTCTCTC]TTTCTTAGTCTCATTATCTGAATTGATTAAAGTTGGTGGCGGGCAAGACCAGACAGGATGTATCCTCCTT	TTAACTCTGCCATAGGGATGATG	60.338	AAGGAGGATACATCCTGTCTGGT	60.253	123
CL5490.Contig1_All	TCTCTCTCTCTCTC	TC(2*7)	954	14	TTAACTCTGCCATAGGGATGATGAGACACCACCTCGGTG[TCTCTCTCTCTCTC]TTTCTTAGTCTCATTATCTGAATTGATTAAAGTTGGTGGCGGGCAAGACCAGACAGGATGTATCCT	TTAACTCTGCCATAGGGATGATG	60.338	AGGATACATCCTGTCTGGTCTTG	59.516	119
CL5490.Contig2_All	AGAGAGAGAGAGAGAGAG	AG(2*9)	1388	18	GCCACCAACTTTAATCAATTCAGATAATGAGACTA[AGAGAGAGAGAGAGAGAG]ACACCGAGGTGGTGTCTCATCATCCCTATGGCAGAGTTAATTACATAATTTTATTAAATTACTCCAAAAGATGGATATAGATTGATAATTTGCATTCACAGCAG	GCCACCAACTTTAATCAATTCAG	59.891	CTGCTGTGAATGCAAATTATCAA	60.143	157
CL5490.Contig2_All	AGAGAGAGAGAGAGAGAG	AG(2*9)	1388	18	GCCACCAACTTTAATCAATTCAGATAATGAGACTA[AGAGAGAGAGAGAGAGAG]ACACCGAGGTGGTGTCTCATCATCCCTATGGCAGAGTTAA	GCCACCAACTTTAATCAATTCAG	59.891	TTAACTCTGCCATAGGGATGATG	60.338	93
CL5490.Contig2_All	AGAGAGAGAGAGAGAGAG	AG(2*9)	1388	18	GCGGCGACTACTAAATAAGAACAAAGAAAGGAGGATACATCCTGTCTGGTCTTGCCCGCCACCAACTTTAATCAATTCAGATAATGAGACTA[AGAGAGAGAGAGAGAGAG]ACACCGAGGTGGTGTCTCATCATCCCTATGGCAGAGTTAA	GCGGCGACTACTAAATAAGAACA	59.835	TTAACTCTGCCATAGGGATGATG	60.338	150
CL5490.Contig2_All	AGAGAGAGAGAGAGAGAG	AG(2*9)	1388	18	AAGGAGGATACATCCTGTCTGGTCTTGCCCGCCACCAACTTTAATCAATTCAGATAATGAGACTA[AGAGAGAGAGAGAGAGAG]ACACCGAGGTGGTGTCTCATCATCCCTATGGCAGAGTTAA	AAGGAGGATACATCCTGTCTGGT	60.253	TTAACTCTGCCATAGGGATGATG	60.338	123
CL5490.Contig2_All	AGAGAGAGAGAGAGAGAG	AG(2*9)	1388	18	AGGATACATCCTGTCTGGTCTTGCCCGCCACCAACTTTAATCAATTCAGATAATGAGACTA[AGAGAGAGAGAGAGAGAG]ACACCGAGGTGGTGTCTCATCATCCCTATGGCAGAGTTAA	AGGATACATCCTGTCTGGTCTTG	59.516	TTAACTCTGCCATAGGGATGATG	60.338	119
CL550.Contig12_All	ATATATATATAT	AT(2*6)	1348	12	ATTTTCCACTGGGTAAATGAGGTCAACCCCACCTTGCACAATTGGAGCTGTTATTCCATGGGTAGA[ATATATATATAT]AAAGATTATAACATGGAATTATACATTGGGGTGGGATTTTCATGAATGTAAA	ATTTTCCACTGGGTAAATGAGGT	59.998	TTTACATTCATGAAAATCCCACC	59.943	130
CL550.Contig12_All	ATATATATATAT	AT(2*6)	1348	12	CAACTTTTCCAGTGATTTTCCACTGGGTAAATGAGGTCAACCCCACCTTGCACAATTGGAGCTGTTATTCCATGGGTAGA[ATATATATATAT]AAAGATTATAACATGGAATTATACATTGGGGTGGGATTTTCATGAATGTAAA	CAACTTTTCCAGTGATTTTCCAC	59.9	TTTACATTCATGAAAATCCCACC	59.943	144
CL550.Contig12_All	ATATATATATAT	AT(2*6)	1348	12	ATTTTCCACTGGGTAAATGAGGTCAACCCCACCTTGCACAATTGGAGCTGTTATTCCATGGGTAGA[ATATATATATAT]AAAGATTATAACATGGAATTATACATTGGGGTG	ATTTTCCACTGGGTAAATGAGGT	59.998	CACCCCAATGTATAATTCCATGT	59.729	111
CL550.Contig12_All	ATATATATATAT	AT(2*6)	1348	12	TGATTTTCCACTGGGTAAATGAGGTCAACCCCACCTTGCACAATTGGAGCTGTTATTCCATGGGTAGA[ATATATATATAT]AAAGATTATAACATGGAATTATACATTGGGGTGGGATTTTCATGAATGTAAA	TGATTTTCCACTGGGTAAATGAG	60.223	TTTACATTCATGAAAATCCCACC	59.943	132
CL550.Contig12_All	ATATATATATAT	AT(2*6)	1348	12	CACAATTGGAGCTGTTATTCCATGGGTAGA[ATATATATATAT]AAAGATTATAACATGGAATTATACATTGGGGTGGGATTTTCATGAATGTAAA	CACAATTGGAGCTGTTATTCCAT	60.25	TTTACATTCATGAAAATCCCACC	59.943	94
CL551.Contig1_All	AGAGAGAGAGAGAGAGAGAGAG	AG(2*11)	708	22	GACGTTTCAATGGTGTTTTTGTTTCTGCCATTACAGAGAGAGAGA[AGAGAGAGAGAGAGAGAGAGAG]CTATGTTTATTGAAAGTAACAAACGTTAAGCATAAATACTGTCATTAAAACATAAGGAGTCATGTGAGCCGTTTTACACT	GACGTTTCAATGGTGTTTTTGTT	60.176	AGTGTAAAACGGCTCACATGACT	60.109	147
CL551.Contig1_All	AGAGAGAGAGAGAGAGAGAGAG	AG(2*11)	708	22	GGTGTTTTTGTTTCTGCCATTACAGAGAGAGAGA[AGAGAGAGAGAGAGAGAGAGAG]CTATGTTTATTGAAAGTAACAAACGTTAAGCATAAATACTGTCATTAAAACATAAGGAGTCATGTGAGCCGTTTTACACT	GGTGTTTTTGTTTCTGCCATTAC	59.806	AGTGTAAAACGGCTCACATGACT	60.109	136
CL551.Contig1_All	AGAGAGAGAGAGAGAGAGAGAG	AG(2*11)	708	22	ACGTTTCAATGGTGTTTTTGTTTCTGCCATTACAGAGAGAGAGA[AGAGAGAGAGAGAGAGAGAGAG]CTATGTTTATTGAAAGTAACAAACGTTAAGCATAAATACTGTCATTAAAACATAAGGAGTCATGTGAGCCGTTTTACACT	ACGTTTCAATGGTGTTTTTGTTT	59.716	AGTGTAAAACGGCTCACATGACT	60.109	146
CL551.Contig1_All	AGAGAGAGAGAGAGAGAGAGAG	AG(2*11)	708	22	CTTTGACGTTTCAATGGTGTTTTTGTTTCTGCCATTACAGAGAGAGAGA[AGAGAGAGAGAGAGAGAGAGAG]CTATGTTTATTGAAAGTAACAAACGTTAAGCATAAATACTGTCATTAAAACATAAGGAGTCATGTGAGCCGTTTTACACT	CTTTGACGTTTCAATGGTGTTTT	60.295	AGTGTAAAACGGCTCACATGACT	60.109	151
CL551.Contig1_All	AGAGAGAGAGAGAGAGAGAGAG	AG(2*11)	708	22	GACGTTTCAATGGTGTTTTTGTTTCTGCCATTACAGAGAGAGAGA[AGAGAGAGAGAGAGAGAGAGAG]CTATGTTTATTGAAAGTAACAAACGTTAAGCATAAATACTGTCATTAAAACATAAGGAGTCATGTGAGCC	GACGTTTCAATGGTGTTTTTGTT	60.176	GGCTCACATGACTCCTTATGTTT	59.539	137
CL551.Contig2_All	AGAGAGAGAGAGAGAG	AG(2*8)	695	16	GACGTTTCAATGGTGTTTTTGTTTCTGCCATT[AGAGAGAGAGAGAGAG]ATGGAAACGTAGTGGAAGGCTTAAAAAGCAGAGGAAG	GACGTTTCAATGGTGTTTTTGTT	60.176	CTTCCTCTGCTTTTTAAGCCTTC	60.033	85
CL551.Contig2_All	AGAGAGAGAGAGAGAG	AG(2*8)	695	16	GACGTTTCAATGGTGTTTTTGTTTCTGCCATT[AGAGAGAGAGAGAGAG]ATGGAAACGTAGTGGAAGGCTTAAAAAGCAGAGGAAGGAAAAGAATGAGATGTGTATTTTGTGGTGTATGGAATATGGAGTGGGAA	GACGTTTCAATGGTGTTTTTGTT	60.176	TTCCCACTCCATATTCCATACAC	59.959	134
CL551.Contig2_All	AGAGAGAGAGAGAGAG	AG(2*8)	695	16	GACGTTTCAATGGTGTTTTTGTTTCTGCCATT[AGAGAGAGAGAGAGAG]ATGGAAACGTAGTGGAAGGCTTAAAAAGCAGAGGAAGGAAAAGAATGAGATGTGTATTTTGTGGTGTATGGAATATGGAGTGGGAAG	GACGTTTCAATGGTGTTTTTGTT	60.176	CTTCCCACTCCATATTCCATACA	60.082	135
CL551.Contig2_All	AGAGAGAGAGAGAGAG	AG(2*8)	695	16	GACGTTTCAATGGTGTTTTTGTTTCTGCCATT[AGAGAGAGAGAGAGAG]ATGGAAACGTAGTGGAAGGCTTAAAAAGCAGAGGAAGGAAAAGAA	GACGTTTCAATGGTGTTTTTGTT	60.176	TTCTTTTCCTTCCTCTGCTTTTT	59.894	93
CL551.Contig2_All	AGAGAGAGAGAGAGAG	AG(2*8)	695	16	ACGTTTCAATGGTGTTTTTGTTTCTGCCATT[AGAGAGAGAGAGAGAG]ATGGAAACGTAGTGGAAGGCTTAAAAAGCAGAGGAAG	ACGTTTCAATGGTGTTTTTGTTT	59.716	CTTCCTCTGCTTTTTAAGCCTTC	60.033	84
CL551.Contig3_All	GAGAGAGAGAGAGAGAGA	GA(2*9)	177	18	AAGAGCGATTCAATCACAGAAACAAAGAAAGAGAGG[GAGAGAGAGAGAGAGAGA]TCTACATTTACTTGGAAGTCACAAAACC	AAGAGCGATTCAATCACAGAAAC	59.781	GGTTTTGTGACTTCCAAGTAAATG	59.014	82
CL551.Contig3_All	GAGAGAGAGAGAGAGAGA	GA(2*9)	177	18	AAGAGCGATTCAATCACAGAAACAAAGAAAGAGAGG[GAGAGAGAGAGAGAGAGA]TCTACATTTACTTGGAAGTCACAAAACCA	AAGAGCGATTCAATCACAGAAAC	59.781	TGGTTTTGTGACTTCCAAGTAAAT	59.014	83
CL551.Contig3_All	GAGAGAGAGAGAGAGAGA	GA(2*9)	177	18	AAACCATCTTTTAGTAGCGGTCATTAGTCAAGTATAAATGAAGTTCAATTATTGAAGAGCGATTCAATCACAGAAACAAAGAAAGAGAGG[GAGAGAGAGAGAGAGAGA]TCTACATTTACTTGGAAGTCACAAAACCATTAATCA	AAACCATCTTTTAGTAGCGGTCA	59.236	TGATTAATGGTTTTGTGACTTCCA	60.606	144
CL551.Contig3_All	GAGAGAGAGAGAGAGAGA	GA(2*9)	177	18	AAGAGCGATTCAATCACAGAAACAAAGAAAGAGAGG[GAGAGAGAGAGAGAGAGA]TCTACATTTACTTGGAAGTCACAAAACC	AAGAGCGATTCAATCACAGAAAC	59.781	GGTTTTGTGACTTCCAAGTAAATGT	59.751	82
CL551.Contig3_All	GAGAGAGAGAGAGAGAGA	GA(2*9)	177	18	GAAGAGCGATTCAATCACAGAAACAAAGAAAGAGAGG[GAGAGAGAGAGAGAGAGA]TCTACATTTACTTGGAAGTCACAAAACC	GAAGAGCGATTCAATCACAGAAA	60.736	GGTTTTGTGACTTCCAAGTAAATG	59.014	83
CL551.Contig4_All	GAGAGAGAGAGAGAGAGA	GA(2*9)	2287	18	GGAAAATCAATCATGAAAGCAAGAGAGAGAGG[GAGAGAGAGAGAGAGAGA]TCTACATTTACTTGGAAGTCACAAAACCATTAATCA	GGAAAATCAATCATGAAAGCAAG	59.963	TGATTAATGGTTTTGTGACTTCCA	60.606	86
CL551.Contig4_All	GAGAGAGAGAGAGAGAGA	GA(2*9)	2287	18	CCCAATTCCTAGAACATCAAACAAAAGGGAAGACCCAAAAGGAAAATTGGAAAATCAATCATGAAAGCAAGAGAGAGAGG[GAGAGAGAGAGAGAGAGA]TCTACATTTACTTGGAAGTCACAAAACCATTAATCA	CCCAATTCCTAGAACATCAAACA	60.223	TGATTAATGGTTTTGTGACTTCCA	60.606	134
CL551.Contig4_All	GAGAGAGAGAGAGAGAGA	GA(2*9)	2287	18	AACCAGATCCCAATTCCTAGAACATCAAACAAAAGGGAAGACCCAAAAGGAAAATTGGAAAATCAATCATGAAAGCAAGAGAGAGAGG[GAGAGAGAGAGAGAGAGA]TCTACATTTACTTGGAAGTCACAAAACCATTAATCA	AACCAGATCCCAATTCCTAGAAC	59.734	TGATTAATGGTTTTGTGACTTCCA	60.606	142
CL551.Contig4_All	GAGAGAGAGAGAGAGAGA	GA(2*9)	2287	18	ACAATAAACCAGATCCCAATTCCTAGAACATCAAACAAAAGGGAAGACCCAAAAGGAAAATTGGAAAATCAATCATGAAAGCAAGAGAGAGAGG[GAGAGAGAGAGAGAGAGA]TCTACATTTACTTGGAAGTCACAAAACCATTAATCA	ACAATAAACCAGATCCCAATTCC	60.297	TGATTAATGGTTTTGTGACTTCCA	60.606	148
CL551.Contig4_All	GAGAGAGAGAGAGAGAGA	GA(2*9)	2287	18	GGAAAATCAATCATGAAAGCAAGAGAGAGAGG[GAGAGAGAGAGAGAGAGA]TCTACATTTACTTGGAAGTCACAAAACCATTAATC	GGAAAATCAATCATGAAAGCAAG	59.963	GATTAATGGTTTTGTGACTTCCA	58.039	85
CL551.Contig7_All	TCTCTCTCTCTCTCTCTC	TC(2*9)	700	18	TGATTAATGGTTTTGTGACTTCCAAGTAAATGTAGA[TCTCTCTCTCTCTCTCTC]CCTCTCTCTCTCCTTCTGTTTTGGGTTGGTTTACCTGTATTCTCAATATTCTTACTTTGAAAGCAACAGACTCCTTTGTTGTTGTGATATTGGGT	TGATTAATGGTTTTGTGACTTCCA	60.606	ACCCAATATCACAACAACAAAGG	60.028	149
CL551.Contig7_All	TCTCTCTCTCTCTCTCTC	TC(2*9)	700	18	TGATTAATGGTTTTGTGACTTCCAAGTAAATGTAGA[TCTCTCTCTCTCTCTCTC]CCTCTCTCTCTCCTTCTGTTTTGGGTTGGTTTACCTGTATTCTCAATATTCTTACTTTGAAAGCAACAGACTCCTTTGT	TGATTAATGGTTTTGTGACTTCCA	60.606	ACAAAGGAGTCTGTTGCTTTCAA	60.321	133
CL551.Contig7_All	TCTCTCTCTCTCTCTCTC	TC(2*9)	700	18	TGATTAATGGTTTTGTGACTTCCAAGTAAATGTAGA[TCTCTCTCTCTCTCTCTC]CCTCTCTCTCTCCTTCTGTTTTGGGTTGGTTTACCTGTATTCTCAATATTCTTACTTTGAAAGCAACAGACTCCTTTGTT	TGATTAATGGTTTTGTGACTTCCA	60.606	AACAAAGGAGTCTGTTGCTTTCA	60.321	134
CL551.Contig7_All	TCTCTCTCTCTCTCTCTC	TC(2*9)	700	18	TGATTAATGGTTTTGTGACTTCCAAGTAAATGTAGA[TCTCTCTCTCTCTCTCTC]CCTCTCTCTCTCCTTCTGTTTTGGGTTGGTTTACCTGTATTCTCAATATTCTTACTTTGAAAGCAACAGACTCCTTTGTTG	TGATTAATGGTTTTGTGACTTCCA	60.606	CAACAAAGGAGTCTGTTGCTTTC	60.321	135
CL5521.Contig2_All	TCTCTCTCTCTCTCTC	TC(2*8)	1658	16	GACTGTTGGGAATTTCCATTCTATAATCCTATTAATATTACA[TCTCTCTCTCTCTCTC]TTCTTCTGTGTGCATCCATGAATCTTCCTTCCTCTCACCCATCTCATGGTTGACCCACAGTAG	GACTGTTGGGAATTTCCATTCTA	59.363	CTACTGTGGGTCAACCATGAGAT	60.295	121
CL5521.Contig2_All	TCTCTCTCTCTCTCTC	TC(2*8)	1658	16	GACTGTTGGGAATTTCCATTCTATAATCCTATTAATATTACA[TCTCTCTCTCTCTCTC]TTCTTCTGTGTGCATCCATGAATCTTCCTTCCTCTCACCCATCTCATGGTTGACCCACAGTAGAGTTG	GACTGTTGGGAATTTCCATTCTA	59.363	CAACTCTACTGTGGGTCAACCAT	60.329	126
CL5521.Contig2_All	TCTCTCTCTCTCTCTC	TC(2*8)	1658	16	AAACTAGGGACTGTTGGGAATTTCCATTCTATAATCCTATTAATATTACA[TCTCTCTCTCTCTCTC]TTCTTCTGTGTGCATCCATGAATCTTCCTTCCTCTCACCCATCTCATGGTTGACCCACAGTAG	AAACTAGGGACTGTTGGGAATTT	59.329	CTACTGTGGGTCAACCATGAGAT	60.295	129
CL5521.Contig2_All	TCTCTCTCTCTCTCTC	TC(2*8)	1658	16	AAACTAGGGACTGTTGGGAATTTCCATTCTATAATCCTATTAATATTACA[TCTCTCTCTCTCTCTC]TTCTTCTGTGTGCATCCATGAATCTTCCTTCCTCTCACCCATCTCATGGTTGACCCACAGTAGAGTTG	AAACTAGGGACTGTTGGGAATTT	59.329	CAACTCTACTGTGGGTCAACCAT	60.329	134
CL5521.Contig2_All	TCTCTCTCTCTCTCTC	TC(2*8)	1658	16	TTATCATGTTCTCATCATGCCAGAATCTTCAAGTACCGTGGCCGTTGCCTCCAAACTAGGGACTGTTGGGAATTTCCATTCTATAATCCTATTAATATTACA[TCTCTCTCTCTCTCTC]TTCTTCTGTGTGCATCCATGAATCTTCCTTCCTCTCACCCAT	TTATCATGTTCTCATCATGCCAG	59.974	ATGGGTGAGAGGAAGGAAGATT	60.317	160
CL5538.Contig2_All	TATATATATATA	TA(2*6)	290	12	GCCCTCAACCTTAATTCTTTCTCGCGCGCTCCCTATGGTCGTAGATCC[TATATATATATA]GGATCCAAATGTAAAATTTGTGGAGTTAGTTGAAGAAGGC	GCCCTCAACCTTAATTCTTTCTC	59.642	GCCTTCTTCAACTAACTCCACAA	59.812	100
CL5538.Contig2_All	TATATATATATA	TA(2*6)	290	12	CCCTCAACCTTAATTCTTTCTCGCGCGCTCCCTATGGTCGTAGATCC[TATATATATATA]GGATCCAAATGTAAAATTTGTGGAGTTAGTTGAAGAAGGC	CCCTCAACCTTAATTCTTTCTCG	60.452	GCCTTCTTCAACTAACTCCACAA	59.812	99
CL5538.Contig2_All	TATATATATATA	TA(2*6)	290	12	CCTCAACCTTAATTCTTTCTCGCGCGCTCCCTATGGTCGTAGATCC[TATATATATATA]GGATCCAAATGTAAAATTTGTGGAGTTAGTTGAAGAAGGC	CCTCAACCTTAATTCTTTCTCGC	60.579	GCCTTCTTCAACTAACTCCACAA	59.812	98
CL5538.Contig2_All	TATATATATATA	TA(2*6)	290	12	GCCCTCAACCTTAATTCTTTCTCGCGCGCTCCCTATGGTCGTAGATCC[TATATATATATA]GGATCCAAATGTAAAATTTGTGGAGTTAGTTGAAGAAGGCATATTATAGGGCC	GCCCTCAACCTTAATTCTTTCTC	59.642	GGCCCTATAATATGCCTTCTTCA	60.626	113
CL5538.Contig2_All	TATATATATATA	TA(2*6)	290	12	CCCTCAACCTTAATTCTTTCTCGCGCGCTCCCTATGGTCGTAGATCC[TATATATATATA]GGATCCAAATGTAAAATTTGTGGAGTTAGTTGAAGAAGGCATATTATAGGGCC	CCCTCAACCTTAATTCTTTCTCG	60.452	GGCCCTATAATATGCCTTCTTCA	60.626	112
CL5551.Contig2_All	AGAGAGAGAGAGAGAGAG	AG(2*9)	334	18	TTGGATGTGAAAGGACTAGAGGAC[AGAGAGAGAGAGAGAGAG]AAGAGAGAGCGGGGGGAGATGGGTCAGGGACTGAGTTGCAGAGCCAGGGAGGAACATGACCTCTTCAGTTCTGTGCAGAT	TTGGATGTGAAAGGACTAGAGGA	60.116	ATCTGCACAGAACTGAAGAGGTC	59.937	122
CL5551.Contig2_All	AGAGAGAGAGAGAGAGAG	AG(2*9)	334	18	TTGGATGTGAAAGGACTAGAGGAC[AGAGAGAGAGAGAGAGAG]AAGAGAGAGCGGGGGGAGATGGGTCAGGGACTGAGTTGCAGAGCCAGGGAGGAACATGACCTCTTCAGTTCTG	TTGGATGTGAAAGGACTAGAGGA	60.116	CAGAACTGAAGAGGTCATGTTCC	60.16	115
CL5551.Contig2_All	AGAGAGAGAGAGAGAGAG	AG(2*9)	334	18	ACTGTTGTTGGATGTGAAAGGACTAGAGGAC[AGAGAGAGAGAGAGAGAG]AAGAGAGAGCGGGGGGAGATGGGTCAGGGACTGAGTTGCAGAGCCAGGGAGGAACATGACCTCTTCAGTTCTGTGCAGAT	ACTGTTGTTGGATGTGAAAGGAC	60.316	ATCTGCACAGAACTGAAGAGGTC	59.937	129
CL5551.Contig2_All	AGAGAGAGAGAGAGAGAG	AG(2*9)	334	18	GATAAGGTGGTGACTTGTGATCCTCTCCGGCTACTGTTGTTGGATGTGAAAGGACTAGAGGAC[AGAGAGAGAGAGAGAGAG]AAGAGAGAGCGGGGGGAGATGGGTCAGGGACTGAGTTGCAGAGCCAGGGAGGAACATGACCTCTTCAGTTCTG	GATAAGGTGGTGACTTGTGATCC	59.749	CAGAACTGAAGAGGTCATGTTCC	60.16	154
CL5551.Contig2_All	AGAGAGAGAGAGAGAGAG	AG(2*9)	334	18	GGATGTGAAAGGACTAGAGGAC[AGAGAGAGAGAGAGAGAG]AAGAGAGAGCGGGGGGAGATGGGTCAGGGACTGAGTTGCAGAGCCAGGGAGGAACATGACCTCTTCAGTTCTGTGCAGAT	GGATGTGAAAGGACTAGAGGACA	59.63	ATCTGCACAGAACTGAAGAGGTC	59.937	120
CL5551.Contig4_All	TATATATATATATATA	TA(2*8)	1552	16	ACAAACCATGACCCAAGTAGAGATGCTTTCTTTCTCTCTCTCTGGC[TATATATATATATATA]CACACAAGCGCGTGGAACTCGCTTTGCTATGTAGATTAATTTTGGGCGTTTGAAAGCAAATTAAAAGGGGATGGAATCAA	ACAAACCATGACCCAAGTAGAGA	59.914	TTGATTCCATCCCCTTTTAATTT	59.916	142
CL5551.Contig4_All	TATATATATATATATA	TA(2*8)	1552	16	ACAAACCATGACCCAAGTAGAGATGCTTTCTTTCTCTCTCTCTGGC[TATATATATATATATA]CACACAAGCGCGTGGAACTCGCTTTGCTATGTAGATTAATTTTGGGCGTTTGAAAGCAAATTAAAAGGGGATGGAATCAAAA	ACAAACCATGACCCAAGTAGAGA	59.914	TTTTGATTCCATCCCCTTTTAAT	59.916	144
CL5570.Contig1_All	TCTCTCTCTCTCTCTCTC	TC(2*9)	2475	18	ATGAACACCCAATTGAAGAGAAAAGACATAAGTTTTGTGCCTATGTAAGCGCTTAATCAAAGACCAATCTGCCTCTCTGTTCTCT[TCTCTCTCTCTCTCTCTC]CCCTCTGCTACTTGAAGGGTTGAAA	ATGAACACCCAATTGAAGAGAAA	59.864	TTTCAACCCTTCAAGTAGCAGAG	59.935	128
CL5570.Contig1_All	TCTCTCTCTCTCTCTCTC	TC(2*9)	2475	18	ATGAACACCCAATTGAAGAGAAAAGACATAAGTTTTGTGCCTATGTAAGCGCTTAATCAAAGACCAATCTGCCTCTCTGTTCTCT[TCTCTCTCTCTCTCTCTC]CCCTCTGCTACTTGAAGGGTTGAAAG	ATGAACACCCAATTGAAGAGAAA	59.864	CTTTCAACCCTTCAAGTAGCAGA	59.935	129
CL5570.Contig1_All	TCTCTCTCTCTCTCTCTC	TC(2*9)	2475	18	ATGAACACCCAATTGAAGAGAAAAGACATAAGTTTTGTGCCTATGTAAGCGCTTAATCAAAGACCAATCTGCCTCTCTGTTCTCT[TCTCTCTCTCTCTCTCTC]CCCTCTGCTACTTGAAGGGTTGAAAGCAGA	ATGAACACCCAATTGAAGAGAAA	59.864	TCTGCTTTCAACCCTTCAAGTAG	59.935	133
CL5570.Contig1_All	TCTCTCTCTCTCTCTCTC	TC(2*9)	2475	18	ATCATGAACACCCAATTGAAGAGAAAAGACATAAGTTTTGTGCCTATGTAAGCGCTTAATCAAAGACCAATCTGCCTCTCTGTTCTCT[TCTCTCTCTCTCTCTCTC]CCCTCTGCTACTTGAAGGGTTGAAA	ATCATGAACACCCAATTGAAGAG	60.235	TTTCAACCCTTCAAGTAGCAGAG	59.935	131
CL5570.Contig1_All	TCTCTCTCTCTCTCTCTC	TC(2*9)	2475	18	TTAATCAAAGACCAATCTGCCTCTCTGTTCTCT[TCTCTCTCTCTCTCTCTC]CCCTCTGCTACTTGAAGGGTTGAAAGCAGA	TTAATCAAAGACCAATCTGCCTC	59.622	TCTGCTTTCAACCCTTCAAGTAG	59.935	81
CL5592.Contig1_All	AGAGAGAGAGAGAGAG	AG(2*8)	2756	16	TATCCCATATTCATTCATCCCAGAAACCTACAAAAAGACTTAGCCTTTTTATGTTTGAAATGGGAAGTGTTGGGGTGTAACTGCAGCAAGGTA[AGAGAGAGAGAGAGAG]ATGCAAATTTAGGAACAAAACCATTCAGGA	TATCCCATATTCATTCATCCCAG	59.888	TCCTGAATGGTTTTGTTCCTAAA	59.865	139
CL5592.Contig1_All	AGAGAGAGAGAGAGAG	AG(2*8)	2756	16	TATCCCATATTCATTCATCCCAGAAACCTACAAAAAGACTTAGCCTTTTTATGTTTGAAATGGGAAGTGTTGGGGTGTAACTGCAGCAAGGTA[AGAGAGAGAGAGAGAG]ATGCAAATTTAGGAACAAAACCATTCAGGAA	TATCCCATATTCATTCATCCCAG	59.888	TTCCTGAATGGTTTTGTTCCTAA	59.865	140
CL5592.Contig1_All	AGAGAGAGAGAGAGAG	AG(2*8)	2756	16	TTCATCCCAGAAACCTACAAAAAGACTTAGCCTTTTTATGTTTGAAATGGGAAGTGTTGGGGTGTAACTGCAGCAAGGTA[AGAGAGAGAGAGAGAG]ATGCAAATTTAGGAACAAAACCATTCAGGA	TTCATCCCAGAAACCTACAAAAA	59.865	TCCTGAATGGTTTTGTTCCTAAA	59.865	126
CL5592.Contig1_All	AGAGAGAGAGAGAGAG	AG(2*8)	2756	16	TTCATCCCAGAAACCTACAAAAAGACTTAGCCTTTTTATGTTTGAAATGGGAAGTGTTGGGGTGTAACTGCAGCAAGGTA[AGAGAGAGAGAGAGAG]ATGCAAATTTAGGAACAAAACCATTCAGGAA	TTCATCCCAGAAACCTACAAAAA	59.865	TTCCTGAATGGTTTTGTTCCTAA	59.865	127
CL5592.Contig1_All	AGAGAGAGAGAGAGAG	AG(2*8)	2756	16	CATTCATCCCAGAAACCTACAAAAAGACTTAGCCTTTTTATGTTTGAAATGGGAAGTGTTGGGGTGTAACTGCAGCAAGGTA[AGAGAGAGAGAGAGAG]ATGCAAATTTAGGAACAAAACCATTCAGGA	CATTCATCCCAGAAACCTACAAA	60.223	TCCTGAATGGTTTTGTTCCTAAA	59.865	128
CL5624.Contig3_All	CTCTCTCTCTCTCT	CT(2*7)	2139	14	TATCAGACTGAGAACCCCATTTCA[CTCTCTCTCTCTCT]TACAAGTTACACATCTTTTCTCCTTACTGTCCCTGACTCGAATGTAAAGGCTAAGAGCTAGGCTGACCAAAGAGGGGTTTAAGAGGTGGGAGCTTTTGAACAGGGTCCTTAT	TATCAGACTGAGAACCCCATTTC	59.473	ATAAGGACCCTGTTCAAAAGCTC	60.018	150
CL5624.Contig3_All	CTCTCTCTCTCTCT	CT(2*7)	2139	14	TATCAGACTGAGAACCCCATTTCA[CTCTCTCTCTCTCT]TACAAGTTACACATCTTTTCTCCTTACTGTCCCTGACTCGAATGTAAA	TATCAGACTGAGAACCCCATTTC	59.473	TTTACATTCGAGTCAGGGACAGT	60.047	86
CL5624.Contig3_All	CTCTCTCTCTCTCT	CT(2*7)	2139	14	TATCAGACTGAGAACCCCATTTCA[CTCTCTCTCTCTCT]TACAAGTTACACATCTTTTCTCCTTACTGTCCCTGACTCGAATGTAAAG	TATCAGACTGAGAACCCCATTTC	59.473	CTTTACATTCGAGTCAGGGACAG	60.171	87
CL5624.Contig3_All	CTCTCTCTCTCTCT	CT(2*7)	2139	14	TATCAGACTGAGAACCCCATTTCA[CTCTCTCTCTCTCT]TACAAGTTACACATCTTTTCTCCTTACTGTCCCTGACTCGAATGTAAAGGCTAA	TATCAGACTGAGAACCCCATTTC	59.473	TTAGCCTTTACATTCGAGTCAGG	59.801	92
CL5624.Contig3_All	CTCTCTCTCTCTCT	CT(2*7)	2139	14	TCACAGTCACAGTCAGAGTCACAGTCAGTCACATTCAATTAGCCAGAAACTGAATGTTAAAAGAATAGGGTATAGTATCAGACTGAGAACCCCATTTCA[CTCTCTCTCTCTCT]TACAAGTTACACATCTTTTCTCCTTACTGTCCCTGACTCGAATGT	TCACAGTCACAGTCAGAGTCACA	59.553	ACATTCGAGTCAGGGACAGTAAG	59.69	158
CL5645.Contig3_All	TCTCTCTCTCTCTCTCTC	TC(2*9)	2430	18	GGCAGATAAACTACTCTTTCGCATTATTTTTCGCTT[TCTCTCTCTCTCTCTCTC]CTGAATACGGCAATCTTCGCTGGGAAATCCTAGAGGTTTGGCTGCCATGGAAGTATCGAGGAAACTTTCACTTTTGA	GGCAGATAAACTACTCTTTCGCA	59.932	TCAAAAGTGAAAGTTTCCTCGAT	59.295	131
CL5645.Contig3_All	TCTCTCTCTCTCTCTCTC	TC(2*9)	2430	18	TACTCTTTCGCATTATTTTTCGCTT[TCTCTCTCTCTCTCTCTC]CTGAATACGGCAATCTTCGCTGGGAAATCCTAGAGGTTTGGCTGCCATGGAAGTATCGAGGAAACTTTCACTTTTGA	TACTCTTTCGCATTATTTTTCGC	59.79	TCAAAAGTGAAAGTTTCCTCGAT	59.295	120
CL5645.Contig3_All	TCTCTCTCTCTCTCTCTC	TC(2*9)	2430	18	CGGAGTTACCTAAGTATGGCAGATAAACTACTCTTTCGCATTATTTTTCGCTT[TCTCTCTCTCTCTCTCTC]CTGAATACGGCAATCTTCGCTGGGAAATCCTAGAGGTTTGGCTGCCATGGAAGTATCGAGGAAACTTTCACTTTTGA	CGGAGTTACCTAAGTATGGCAGA	59.695	TCAAAAGTGAAAGTTTCCTCGAT	59.295	148
CL5645.Contig3_All	TCTCTCTCTCTCTCTCTC	TC(2*9)	2430	18	ACTCTTTCGCATTATTTTTCGCTT[TCTCTCTCTCTCTCTCTC]CTGAATACGGCAATCTTCGCTGGGAAATCCTAGAGGTTTGGCTGCCATGGAAGTATCGAGGAAACTTTCACTTTTGA	ACTCTTTCGCATTATTTTTCGCT	60.59	TCAAAAGTGAAAGTTTCCTCGAT	59.295	119
CL5645.Contig3_All	TCTCTCTCTCTCTCTCTC	TC(2*9)	2430	18	GGCAGATAAACTACTCTTTCGCATTATTTTTCGCTT[TCTCTCTCTCTCTCTCTC]CTGAATACGGCAATCTTCGCTGGGAAATCCTAGAGGTTTGGCTGCCATGGAAGTATCGAGGAAACTTTCACTTTTGAT	GGCAGATAAACTACTCTTTCGCA	59.932	ATCAAAAGTGAAAGTTTCCTCGAT	59.568	132
CL566.Contig2_All	AGAGAGAGAGAG	AG(2*6)	364	12	CATTTGCCTTTATCACAACACAACAATAACACAAGAGAGATCCTACCCCACCCCCACATTTAATAAAAGA[AGAGAGAGAGAG]ATTTCCCTTACATCGATCATGCTAAGAATAAGACCCCCATAAGACCTCCAATATCACCA	CATTTGCCTTTATCACAACACAA	59.918	TGGTGATATTGGAGGTCTTATGG	60.082	141
CL566.Contig2_All	AGAGAGAGAGAG	AG(2*6)	364	12	CTACTAATTCGTGGGACATTTGCCTTTATCACAACACAACAATAACACAAGAGAGATCCTACCCCACCCCCACATTTAATAAAAGA[AGAGAGAGAGAG]ATTTCCCTTACATCGATCATGCTAAGAATAAGACCCCCATAAGACCTCCAATATCACCA	CTACTAATTCGTGGGACATTTGC	59.912	TGGTGATATTGGAGGTCTTATGG	60.082	157
CL566.Contig2_All	AGAGAGAGAGAG	AG(2*6)	364	12	CCTACTAATTCGTGGGACATTTGCCTTTATCACAACACAACAATAACACAAGAGAGATCCTACCCCACCCCCACATTTAATAAAAGA[AGAGAGAGAGAG]ATTTCCCTTACATCGATCATGCTAAGAATAAGACCCCCATAAGACCTCCAATATCACCA	CCTACTAATTCGTGGGACATTTG	59.78	TGGTGATATTGGAGGTCTTATGG	60.082	158
CL566.Contig2_All	AGAGAGAGAGAG	AG(2*6)	364	12	CATTTGCCTTTATCACAACACAACAATAACACAAGAGAGATCCTACCCCACCCCCACATTTAATAAAAGA[AGAGAGAGAGAG]ATTTCCCTTACATCGATCATGCTAAGAATAAGACCCCCATAAGACCTCCAATATCACCAAACA	CATTTGCCTTTATCACAACACAA	59.918	TGTTTGGTGATATTGGAGGTCTT	59.755	145
CL566.Contig2_All	AGAGAGAGAGAG	AG(2*6)	364	12	TTGCCTTTATCACAACACAACAATAACACAAGAGAGATCCTACCCCACCCCCACATTTAATAAAAGA[AGAGAGAGAGAG]ATTTCCCTTACATCGATCATGCTAAGAATAAGACCCCCATAAGACCTCCAATATCACCA	TTGCCTTTATCACAACACAACAA	60.435	TGGTGATATTGGAGGTCTTATGG	60.082	138
CL5672.Contig1_All	TCTCTCTCTCTCTC	TC(2*7)	224	14	ATAGACCATAGTTTTGGTCCCCACATACCACATAGTTTTGGTCCCCATTGACACACACACAT[TCTCTCTCTCTCTC]CCTCTCTCTCAAAGTCTCTGAAGGTGAAGTCCAGTCCAAGTCCGAAATTTTGTCTTA	ATAGACCATAGTTTTGGTCCCCA	60.802	TAAGACAAAATTTCGGACTTGGA	59.991	133
CL5672.Contig1_All	TCTCTCTCTCTCTC	TC(2*7)	224	14	CATAGACCATAGTTTTGGTCCCCACATACCACATAGTTTTGGTCCCCATTGACACACACACAT[TCTCTCTCTCTCTC]CCTCTCTCTCAAAGTCTCTGAAGGTGAAGTCCAGTCCAAGTCCGAAATTTTGTCTTA	CATAGACCATAGTTTTGGTCCCC	60.802	TAAGACAAAATTTCGGACTTGGA	59.991	134
CL5672.Contig1_All	TCTCTCTCTCTCTC	TC(2*7)	224	14	TCCCCACATACCACATAGTTTTGGTCCCCATTGACACACACACAT[TCTCTCTCTCTCTC]CCTCTCTCTCAAAGTCTCTGAAGGTGAAGTCCAGTCCAAGTCCGAAATTTTGTCTTA	TCCCCACATACCACATAGTTTTG	60.863	TAAGACAAAATTTCGGACTTGGA	59.991	116
CL5672.Contig1_All	TCTCTCTCTCTCTC	TC(2*7)	224	14	ACATACCACATAGTTTTGGTCCCCATTGACACACACACAT[TCTCTCTCTCTCTC]CCTCTCTCTCAAAGTCTCTGAAGGTGAAGTCCAGTCCAAGTCCGAAATTTTGTCTTA	ACATACCACATAGTTTTGGTCCC	59.059	TAAGACAAAATTTCGGACTTGGA	59.991	111
CL5672.Contig1_All	TCTCTCTCTCTCTC	TC(2*7)	224	14	GTCCCCACATACCACATAGTTTTGGTCCCCATTGACACACACACAT[TCTCTCTCTCTCTC]CCTCTCTCTCAAAGTCTCTGAAGGTGAAGTCCAGTCCAAGTCCGAAATTTTGTCTTA	GTCCCCACATACCACATAGTTTT	59.059	TAAGACAAAATTTCGGACTTGGA	59.991	117
CL5672.Contig2_All	GAGAGAGAGAGA	GA(2*6)	1102	12	ACAAACTTCCGTTGCCACTATTAGTGGCTCTGAGGTTAGGAAGGAAAGTGTGCCAAGGCCAAGG[GAGAGAGAGAGA]ATCCACTGCCACGGAACCGGAGATTCTGCTCCGTCGCCTCAGCAGCGGCCGGAGCGGCCCAAGCCTAAATCTAATCCCAAA	ACAAACTTCCGTTGCCACTATTA	59.946	TTTGGGATTAGATTTAGGCTTGG	60.628	157
CL5672.Contig2_All	GAGAGAGAGAGA	GA(2*6)	1102	12	GCTCTGAGGTTAGGAAGGAAAGTGTGCCAAGGCCAAGG[GAGAGAGAGAGA]ATCCACTGCCACGGAACCGGAGATTCTGCTCCGTCGCCTCAGCAGCGGCCGGAGCGGCCCAAGCCTAAATCTAATCCCAAACCGAAATC	GCTCTGAGGTTAGGAAGGAAAGT	59.454	GATTTCGGTTTGGGATTAGATTT	59.601	139
CL5672.Contig2_All	GAGAGAGAGAGA	GA(2*6)	1102	12	GCTCTGAGGTTAGGAAGGAAAGTGTGCCAAGGCCAAGG[GAGAGAGAGAGA]ATCCACTGCCACGGAACCGGAGATTCTGCTCCGTCGCCTCAGCAGCGGCCGGAGCGGCCCAAGCCTAAATCTAATCCCAAACCGAA	GCTCTGAGGTTAGGAAGGAAAGT	59.454	TTCGGTTTGGGATTAGATTTAGG	60.512	136
CL5672.Contig2_All	GAGAGAGAGAGA	GA(2*6)	1102	12	CTGAGGTTAGGAAGGAAAGTGTGCCAAGGCCAAGG[GAGAGAGAGAGA]ATCCACTGCCACGGAACCGGAGATTCTGCTCCGTCGCCTCAGCAGCGGCCGGAGCGGCCCAAGCCTAAATCTAATCCCAAACCGAAATC	CTGAGGTTAGGAAGGAAAGTGTG	59.328	GATTTCGGTTTGGGATTAGATTT	59.601	136
CL5672.Contig2_All	GAGAGAGAGAGA	GA(2*6)	1102	12	ACAAACTTCCGTTGCCACTATTAGTGGCTCTGAGGTTAGGAAGGAAAGTGTGCCAAGGCCAAGG[GAGAGAGAGAGA]ATCCACTGCCACGGAACCGGAGATTCTGCTCCGTCGCCTCAGCAGCGGCCGGAGCGGCCCAAGCCTAAATCTAATCCCAAACC	ACAAACTTCCGTTGCCACTATTA	59.946	GGTTTGGGATTAGATTTAGGCTT	58.983	159
CL5757.Contig3_All	GAGAGAGAGAGAGAGAGA	GA(2*9)	1363	18	CCTTCGAAAAACAAAACACAGACGGTT[GAGAGAGAGAGAGAGAGA]AGAGAAACCCCGATCGTCGCGAATCGCTGTCCTTCGTCGCAGATGAAGGGCTTACAATGCCTCTGTGACTTGGCAATTAAAAGGCATTCGGTGGTGAACCCAACAATTTATAGG	CCTTCGAAAAACAAAACACAGAC	60.062	CCTATAAATTGTTGGGTTCACCA	59.991	159
CL5757.Contig3_All	GAGAGAGAGAGAGAGAGA	GA(2*9)	1363	18	CCTTCGAAAAACAAAACACAGACGGTT[GAGAGAGAGAGAGAGAGA]AGAGAAACCCCGATCGTCGCGAATCGCTGTCCTTCGTCGCAGATGAAGGGCTTACAATGCCTCTGTGACTTGGCAATTAAAAGGCATTCGGTGGTGAACCCAACAATTTATA	CCTTCGAAAAACAAAACACAGAC	60.062	TATAAATTGTTGGGTTCACCACC	59.871	157
CL5757.Contig3_All	GAGAGAGAGAGAGAGAGA	GA(2*9)	1363	18	CCTTCGAAAAACAAAACACAGACGGTT[GAGAGAGAGAGAGAGAGA]AGAGAAACCCCGATCGTCGCGAATCGCTGTCCTTCGTCGCAGATGAAGGGCTTACAATGCCTCTGTGACTTGGCAATTAAAA	CCTTCGAAAAACAAAACACAGAC	60.062	TTTTAATTGCCAAGTCACAGAGG	60.506	127
CL5757.Contig3_All	GAGAGAGAGAGAGAGAGA	GA(2*9)	1363	18	GAAAAACAAAACACAGACGGTT[GAGAGAGAGAGAGAGAGA]AGAGAAACCCCGATCGTCGCGAATCGCTGTCCTTCGTCGCAGATGAAGGGCTTACAATGCCTCTGTGACTTGGCAATTAAAAGGCATTCGGTGGTGAACCCAACAATTTATAGG	GAAAAACAAAACACAGACGGTTG	60.802	CCTATAAATTGTTGGGTTCACCA	59.991	154
CL5757.Contig3_All	GAGAGAGAGAGAGAGAGA	GA(2*9)	1363	18	GAAAAACAAAACACAGACGGTT[GAGAGAGAGAGAGAGAGA]AGAGAAACCCCGATCGTCGCGAATCGCTGTCCTTCGTCGCAGATGAAGGGCTTACAATGCCTCTGTGACTTGGCAATTAAAAGGCATTCGGTGGTGAACCCAACAATTTATA	GAAAAACAAAACACAGACGGTTG	60.802	TATAAATTGTTGGGTTCACCACC	59.871	152
CL5770.Contig1_All	CTCTCTCTCTCTCT	CT(2*7)	268	14	AAATTTAATGCTGAACCCTCCTCAATCTATATCAATGACCTGATGAAG[CTCTCTCTCTCTCT]TTCTCTCTCTATTTATATATGTTTTTTCTCTTAGGCCGGCGACGGTGATGTCTATTACTGGGA	AAATTTAATGCTGAACCCTCCTC	59.867	TCCCAGTAATAGACATCACCGTC	60.256	125
CL5770.Contig1_All	CTCTCTCTCTCTCT	CT(2*7)	268	14	AAATTTAATGCTGAACCCTCCTCAATCTATATCAATGACCTGATGAAG[CTCTCTCTCTCTCT]TTCTCTCTCTATTTATATATGTTTTTTCTCTTAGGCCGGCGACGGTGATGTCTATTACTGGGATGGGTATCCTCC	AAATTTAATGCTGAACCCTCCTC	59.867	GGAGGATACCCATCCCAGTAATA	60.278	137
CL5770.Contig1_All	CTCTCTCTCTCTCT	CT(2*7)	268	14	ATCCACTCAATTCTCTCAACAGCTAATAAATTTAATGCTGAACCCTCCTCAATCTATATCAATGACCTGATGAAG[CTCTCTCTCTCTCT]TTCTCTCTCTATTTATATATGTTTTTTCTCTTAGGCCGGCGACGGTGATGTCTATTACTGGGA	ATCCACTCAATTCTCTCAACAGC	59.771	TCCCAGTAATAGACATCACCGTC	60.256	152
CL5770.Contig1_All	CTCTCTCTCTCTCT	CT(2*7)	268	14	AAATTTAATGCTGAACCCTCCTCAATCTATATCAATGACCTGATGAAG[CTCTCTCTCTCTCT]TTCTCTCTCTATTTATATATGTTTTTTCTCTTAGGCCGGCGACGGTGATGTCTATTACTGGGATGG	AAATTTAATGCTGAACCCTCCTC	59.867	CCATCCCAGTAATAGACATCACC	59.607	128
CL5770.Contig1_All	CTCTCTCTCTCTCT	CT(2*7)	268	14	AAATTTAATGCTGAACCCTCCTCAATCTATATCAATGACCTGATGAAG[CTCTCTCTCTCTCT]TTCTCTCTCTATTTATATATGTTTTTTCTCTTAGGCCGGCGACGGTGATGTCTATTACTGGGATGGG	AAATTTAATGCTGAACCCTCCTC	59.867	CCCATCCCAGTAATAGACATCAC	59.607	129
CL5770.Contig2_All	CTCTCTCTCTCTCTCTCT	CT(2*9)	1835	18	GGAGCTTCGCAAGTAAGAAAGATCTAAGGTGGGTTTCATTTATTTAATTTGTCGGGATGATCTC[CTCTCTCTCTCTCTCTCT]TTCTCTCTCTATTTATATATGTTTTTTCTCTTAGGCCGGCGACGGTGATGTCTATTACTGGGA	GGAGCTTCGCAAGTAAGAAAGAT	60.383	TCCCAGTAATAGACATCACCGTC	60.256	145
CL5770.Contig2_All	CTCTCTCTCTCTCTCTCT	CT(2*9)	1835	18	GGAGCTTCGCAAGTAAGAAAGATCTAAGGTGGGTTTCATTTATTTAATTTGTCGGGATGATCTC[CTCTCTCTCTCTCTCTCT]TTCTCTCTCTATTTATATATGTTTTTTCTCTTAGGCCGGCGACGGTGATGTCTATTACTGGGATGGGTATCCTCC	GGAGCTTCGCAAGTAAGAAAGAT	60.383	GGAGGATACCCATCCCAGTAATA	60.278	157
CL5770.Contig2_All	CTCTCTCTCTCTCTCTCT	CT(2*9)	1835	18	GGAGCTTCGCAAGTAAGAAAGATCTAAGGTGGGTTTCATTTATTTAATTTGTCGGGATGATCTC[CTCTCTCTCTCTCTCTCT]TTCTCTCTCTATTTATATATGTTTTTTCTCTTAGGCCGGCGACGGTGATGTCTATTACTGGGATGG	GGAGCTTCGCAAGTAAGAAAGAT	60.383	CCATCCCAGTAATAGACATCACC	59.607	148
CL5770.Contig2_All	CTCTCTCTCTCTCTCTCT	CT(2*9)	1835	18	GGAGCTTCGCAAGTAAGAAAGATCTAAGGTGGGTTTCATTTATTTAATTTGTCGGGATGATCTC[CTCTCTCTCTCTCTCTCT]TTCTCTCTCTATTTATATATGTTTTTTCTCTTAGGCCGGCGACGGTGATGTCTATTACTGGGATGGG	GGAGCTTCGCAAGTAAGAAAGAT	60.383	CCCATCCCAGTAATAGACATCAC	59.607	149
CL5770.Contig2_All	CTCTCTCTCTCTCTCTCT	CT(2*9)	1835	18	GGAGCTTCGCAAGTAAGAAAGATCTAAGGTGGGTTTCATTTATTTAATTTGTCGGGATGATCTC[CTCTCTCTCTCTCTCTCT]TTCTCTCTCTATTTATATATGTTTTTTCTCTTAGGCCGGCGACGGTGATGTCTATTACTGGGATGGGT	GGAGCTTCGCAAGTAAGAAAGAT	60.383	ACCCATCCCAGTAATAGACATCA	59.607	150
CL6007.Contig3_All	GTGTGTGTGTGT	GT(2*6)	354	12	TGTGCTTGTGAAGTCTGTTTCTCTATTGGTAGCTTTGTGTTGC[GTGTGTGTGTGT]TTGGGAGGGAAGTGAGGTGAGGGGAGAGGAGTTGCTTGGATGTGAATGGGAAATTCGTTT	TGTGCTTGTGAAGTCTGTTTCTC	59.576	AAACGAATTTCCCATTCACATC	60.061	115
CL6007.Contig3_All	GTGTGTGTGTGT	GT(2*6)	354	12	CCGAGAGAGCTCATTCTACCTTTCTCTTTTCTCCATTGTTCTCTTTCCTACCGTCGAATGTGCTTGTGAAGTCTGTTTCTCTATTGGTAGCTTTGTGTTGC[GTGTGTGTGTGT]TTGGGAGGGAAGTGAGGTGAGGGGAGAGGAGTTGCTTGGATGTGAAT	CCGAGAGAGCTCATTCTACCTTT	60.385	ATTCACATCCAAGCAACTCCTCT	61.379	160
CL6007.Contig3_All	GTGTGTGTGTGT	GT(2*6)	354	12	TGTGCTTGTGAAGTCTGTTTCTCTATTGGTAGCTTTGTGTTGC[GTGTGTGTGTGT]TTGGGAGGGAAGTGAGGTGAGGGGAGAGGAGTTGCTTGGATGTGAAT	TGTGCTTGTGAAGTCTGTTTCTC	59.576	ATTCACATCCAAGCAACTCCTCT	61.379	102
CL6007.Contig3_All	GTGTGTGTGTGT	GT(2*6)	354	12	CCGAGAGAGCTCATTCTACCTTTCTCTTTTCTCCATTGTTCTCTTTCCTACCGTCGAATGTGCTTGTGAAGTCTGTTTCTCTATTGGTAGCTTTGTGTTGC[GTGTGTGTGTGT]TTGGGAGGGAAGTGAGGTGAGGGGAGAGGAGTTGCTTGGATGTGAAT	CCGAGAGAGCTCATTCTACCTTT	60.385	ATTCACATCCAAGCAACTCCTC	60.505	160
CL6007.Contig3_All	GTGTGTGTGTGT	GT(2*6)	354	12	TGTGCTTGTGAAGTCTGTTTCTCTATTGGTAGCTTTGTGTTGC[GTGTGTGTGTGT]TTGGGAGGGAAGTGAGGTGAGGGGAGAGGAGTTGCTTGGATGTGAAT	TGTGCTTGTGAAGTCTGTTTCTC	59.576	ATTCACATCCAAGCAACTCCTC	60.505	102
CL613.Contig19_All	TCTCTCTCTCTC	TC(2*6)	159	12	AATCAAATAGAGAAGCGTGGTGAGAAACCCAA[TCTCTCTCTCTC]TACTTTGTTTGTTTCATTATTTCCCTTCGTCTAAGTTCTGG	AATCAAATAGAGAAGCGTGGTGA	60.143	CCAGAACTTAGACGAAGGGAAAT	60.011	85
CL613.Contig19_All	TCTCTCTCTCTC	TC(2*6)	159	12	ATCAAATAGAGAAGCGTGGTGAGAAACCCAA[TCTCTCTCTCTC]TACTTTGTTTGTTTCATTATTTCCCTTCGTCTAAGTTCTGG	ATCAAATAGAGAAGCGTGGTGAG	59.797	CCAGAACTTAGACGAAGGGAAAT	60.011	84
CL613.Contig19_All	TCTCTCTCTCTC	TC(2*6)	159	12	AACAATCAAATAGAGAAGCGTGGTGAGAAACCCAA[TCTCTCTCTCTC]TACTTTGTTTGTTTCATTATTTCCCTTCGTCTAAGTTCTGG	AACAATCAAATAGAGAAGCGTGG	59.68	CCAGAACTTAGACGAAGGGAAAT	60.011	88
CL613.Contig19_All	TCTCTCTCTCTC	TC(2*6)	159	12	CCTCTCTGCCCTTCTTAGGAGTAAGGGGAAGGAGGGGAAATCATATCCCAGAAACAATCAAATAGAGAAGCGTGGTGAGAAACCCAA[TCTCTCTCTCTC]TACTTTGTTTGTTTCATTATTTCCCTTCGTCTAAGTTCTGG	CCTCTCTGCCCTTCTTAGGAGTA	60.377	CCAGAACTTAGACGAAGGGAAAT	60.011	140
CL613.Contig19_All	TCTCTCTCTCTC	TC(2*6)	159	12	AAATAGAGAAGCGTGGTGAGAAACCCAA[TCTCTCTCTCTC]TACTTTGTTTGTTTCATTATTTCCCTTCGTCTAAGTTCTGG	AAATAGAGAAGCGTGGTGAGAAA	59.445	CCAGAACTTAGACGAAGGGAAAT	60.011	81
CL6157.Contig2_All	AGAGAGAGAGAGAGAG	AG(2*8)	273	16	TGGCACAAAAATAAAAATTTGCTGTAACTCCTGCTTTCAACATTTATTACATT[AGAGAGAGAGAGAGAG]AAATCGGTCTTCAAATACCCTTCTCCAGCATTGCTCGAACCCTCATTGGGAGACCATAAAGCCGTATGAAACC	TGGCACAAAAATAAAAATTTGCT	59.903	GGTTTCATACGGCTTTATGGTCT	60.587	142
CL6157.Contig2_All	AGAGAGAGAGAGAGAG	AG(2*8)	273	16	GCTGTAACTCCTGCTTTCAACATTTATTACATT[AGAGAGAGAGAGAGAG]AAATCGGTCTTCAAATACCCTTCTCCAGCATTGCTCGAACCCTCATTGGGAGACCATAAAGCCGTATGAAACC	GCTGTAACTCCTGCTTTCAACAT	59.839	GGTTTCATACGGCTTTATGGTCT	60.587	122
CL6157.Contig2_All	AGAGAGAGAGAGAGAG	AG(2*8)	273	16	ATTTGCTGTAACTCCTGCTTTCAACATTTATTACATT[AGAGAGAGAGAGAGAG]AAATCGGTCTTCAAATACCCTTCTCCAGCATTGCTCGAACCCTCATTGGGAGACCATAAAGCCGTATGAAACC	ATTTGCTGTAACTCCTGCTTTCA	60.302	GGTTTCATACGGCTTTATGGTCT	60.587	126
CL6157.Contig2_All	AGAGAGAGAGAGAGAG	AG(2*8)	273	16	TGGCACAAAAATAAAAATTTGCTGTAACTCCTGCTTTCAACATTTATTACATT[AGAGAGAGAGAGAGAG]AAATCGGTCTTCAAATACCCTTCTCCAGCAT	TGGCACAAAAATAAAAATTTGCT	59.903	ATGCTGGAGAAGGGTATTTGAAG	60.82	100
CL6157.Contig2_All	AGAGAGAGAGAGAGAG	AG(2*8)	273	16	GCAAAAGAAATGGCACAAAAATAAAAATTTGCTGTAACTCCTGCTTTCAACATTTATTACATT[AGAGAGAGAGAGAGAG]AAATCGGTCTTCAAATACCCTTCTCCAGCATTGCTCGAACCCTCATTGGGAGACCATAAAGCCGTATGAAACC	GCAAAAGAAATGGCACAAAAATA	60.341	GGTTTCATACGGCTTTATGGTCT	60.587	152
CL6172.Contig1_All	ATATATATATATATATAT	AT(2*9)	1492	18	ACTTTTCTTTCTCCTTCCCCTTTTTCTCTGATCTGGATTTGCTCCCTCTGAATAAAATTAATGCTGATCTGCCTTTTTCGACTAGCTTTACTAGATTG[ATATATATATATATATAT]ACAGAGCAGGAATCTCGTGAAGATTGAAGCCACAAAGAAGA	ACTTTTCTTTCTCCTTCCCCTTT	59.996	TCTTCTTTGTGGCTTCAATCTTC	59.885	157
CL6172.Contig1_All	ATATATATATATATATAT	AT(2*9)	1492	18	CCCTTTTTCTCTGATCTGGATTTGCTCCCTCTGAATAAAATTAATGCTGATCTGCCTTTTTCGACTAGCTTTACTAGATTG[ATATATATATATATATAT]ACAGAGCAGGAATCTCGTGAAGATTGAAGCCACAAAGAAGA	CCCTTTTTCTCTGATCTGGATTT	59.958	TCTTCTTTGTGGCTTCAATCTTC	59.885	140
CL6172.Contig1_All	ATATATATATATATATAT	AT(2*9)	1492	18	ATCTGCCTTTTTCGACTAGCTTTACTAGATTG[ATATATATATATATATAT]ACAGAGCAGGAATCTCGTGAAGATTGAAGCCACAAAGAAGA	ATCTGCCTTTTTCGACTAGCTTT	59.938	TCTTCTTTGTGGCTTCAATCTTC	59.885	91
CL6172.Contig1_All	ATATATATATATATATAT	AT(2*9)	1492	18	TTTTCTCTGATCTGGATTTGCTCCCTCTGAATAAAATTAATGCTGATCTGCCTTTTTCGACTAGCTTTACTAGATTG[ATATATATATATATATAT]ACAGAGCAGGAATCTCGTGAAGATTGAAGCCACAAAGAAGA	TTTTCTCTGATCTGGATTTGCTC	59.849	TCTTCTTTGTGGCTTCAATCTTC	59.885	136
CL6172.Contig1_All	ATATATATATATATATAT	AT(2*9)	1492	18	ATCTGCCTTTTTCGACTAGCTTTACTAGATTG[ATATATATATATATATAT]ACAGAGCAGGAATCTCGTGAAGATTGAAGCCACAAAGAAGAATTTCTATAGAAAACAGAAAAGAAATTGAAGTGCAGG	ATCTGCCTTTTTCGACTAGCTTT	59.938	CCTGCACTTCAATTTCTTTTCTG	60.275	128
CL6191.Contig1_All	CTCTCTCTCTCTCTCTCTCT	CT(2*10)	387	20	TTCTCTGTTTCTCTTTCTTCCCCCTTTCTCGCCCTGCTTCAGGATTCACCGCTCTGG[CTCTCTCTCTCTCTCTCTCT]TCCCCCCTCACCCCAAATTCCAGGGTGCAAATATGGTGGGTGTAAACAGAGATACATATATCACCTTCTTTAACCGGTGTCT	TTCTCTGTTTCTCTTTCTTCCCC	60.221	AGACACCGGTTAAAGAAGGTGAT	60.28	159
CL6191.Contig1_All	CTCTCTCTCTCTCTCTCTCT	CT(2*10)	387	20	TTCTCTGTTTCTCTTTCTTCCCCCTTTCTCGCCCTGCTTCAGGATTCACCGCTCTGG[CTCTCTCTCTCTCTCTCTCT]TCCCCCCTCACCCCAAATTCCAGGGTGCAAATATGGTGGGTGTAAAC	TTCTCTGTTTCTCTTTCTTCCCC	60.221	GTTTACACCCACCATATTTGCAC	60.397	124
CL6191.Contig1_All	CTCTCTCTCTCTCTCTCTCT	CT(2*10)	387	20	GTTTCTCTTTCTTCCCCCTTTCTCGCCCTGCTTCAGGATTCACCGCTCTGG[CTCTCTCTCTCTCTCTCTCT]TCCCCCCTCACCCCAAATTCCAGGGTGCAAATATGGTGGGTGTAAACAGAGATACATATATCACCTTCTTTAACCGGTGTCT	GTTTCTCTTTCTTCCCCCTTTCT	60.437	AGACACCGGTTAAAGAAGGTGAT	60.28	153
CL6191.Contig1_All	CTCTCTCTCTCTCTCTCTCT	CT(2*10)	387	20	GTTTCTCTTTCTTCCCCCTTTCTCGCCCTGCTTCAGGATTCACCGCTCTGG[CTCTCTCTCTCTCTCTCTCT]TCCCCCCTCACCCCAAATTCCAGGGTGCAAATATGGTGGGTGTAAACAGAGATACATATATCACCTTCTTTAACCGGTGTCTGAT	GTTTCTCTTTCTTCCCCCTTTCT	60.437	ATCAGACACCGGTTAAAGAAGGT	60.28	156
CL6191.Contig1_All	CTCTCTCTCTCTCTCTCTCT	CT(2*10)	387	20	TTCTCTGTTTCTCTTTCTTCCCCCTTTCTCGCCCTGCTTCAGGATTCACCGCTCTGG[CTCTCTCTCTCTCTCTCTCT]TCCCCCCTCACCCCAAATTCCAGGGTGCAAATATGGTGGGTGTAAACAG	TTCTCTGTTTCTCTTTCTTCCCC	60.221	CTGTTTACACCCACCATATTTGC	60.514	126
CL6228.Contig2_All	GAGAGAGAGAGA	GA(2*6)	2586	12	GAACTTAGAACAACCCCCAAAACAACTACTGGTTACAGCTCCAATACCATGTGACAAACACAGAATCTATAACCAACATCTGCAAGTAGAGAGC[GAGAGAGAGAGA]AGAAAGAGATTGAGGAAGAAGGAGACAAGACTG	GAACTTAGAACAACCCCCAAAAC	60.134	CAGTCTTGTCTCCTTCTTCCTCA	60.038	139
CL6228.Contig2_All	GAGAGAGAGAGA	GA(2*6)	2586	12	GAACTTAGAACAACCCCCAAAACAACTACTGGTTACAGCTCCAATACCATGTGACAAACACAGAATCTATAACCAACATCTGCAAGTAGAGAGC[GAGAGAGAGAGA]AGAAAGAGATTGAGGAAGAAGGAGACAAGACTGCT	GAACTTAGAACAACCCCCAAAAC	60.134	AGCAGTCTTGTCTCCTTCTTCCT	60.068	141
CL6228.Contig2_All	GAGAGAGAGAGA	GA(2*6)	2586	12	CCCCAAAACAACTACTGGTTACAGCTCCAATACCATGTGACAAACACAGAATCTATAACCAACATCTGCAAGTAGAGAGC[GAGAGAGAGAGA]AGAAAGAGATTGAGGAAGAAGGAGACAAGACTG	CCCCAAAACAACTACTGGTTACA	60.181	CAGTCTTGTCTCCTTCTTCCTCA	60.038	125
CL6228.Contig2_All	GAGAGAGAGAGA	GA(2*6)	2586	12	CCAATACCATGTGACAAACACAGAATCTATAACCAACATCTGCAAGTAGAGAGC[GAGAGAGAGAGA]AGAAAGAGATTGAGGAAGAAGGAGACAAGACTG	CCAATACCATGTGACAAACACAG	60.196	CAGTCTTGTCTCCTTCTTCCTCA	60.038	99
CL6228.Contig2_All	GAGAGAGAGAGA	GA(2*6)	2586	12	TAGAACAACCCCCAAAACAACTACTGGTTACAGCTCCAATACCATGTGACAAACACAGAATCTATAACCAACATCTGCAAGTAGAGAGC[GAGAGAGAGAGA]AGAAAGAGATTGAGGAAGAAGGAGACAAGACTG	TAGAACAACCCCCAAAACAACTA	59.795	CAGTCTTGTCTCCTTCTTCCTCA	60.038	134
CL628.Contig2_All	TATATATATATATATATATATA	TA(2*11)	1737	22	ATGGTAACTGGGAGCAAGTACAAATCTAAAACTAATTTCATCAAATTAGTTTCATATACTTCATATGG[TATATATATATATATATATATA]TCAAACTTATTTCCCTCTCAAATGGG	ATGGTAACTGGGAGCAAGTACAA	59.941	CCCATTTGAGAGGGAAATAAGTT	59.74	116
CL628.Contig2_All	TATATATATATATATATATATA	TA(2*11)	1737	22	AATGGTAACTGGGAGCAAGTACAAATCTAAAACTAATTTCATCAAATTAGTTTCATATACTTCATATGG[TATATATATATATATATATATA]TCAAACTTATTTCCCTCTCAAATGGG	AATGGTAACTGGGAGCAAGTACA	59.941	CCCATTTGAGAGGGAAATAAGTT	59.74	117
CL628.Contig2_All	TATATATATATATATATATATA	TA(2*11)	1737	22	TTAAAAATGGTAACTGGGAGCAAGTACAAATCTAAAACTAATTTCATCAAATTAGTTTCATATACTTCATATGG[TATATATATATATATATATATA]TCAAACTTATTTCCCTCTCAAATGGG	TTAAAAATGGTAACTGGGAGCAA	59.892	CCCATTTGAGAGGGAAATAAGTT	59.74	122
CL628.Contig2_All	TATATATATATATATATATATA	TA(2*11)	1737	22	ATGGTAACTGGGAGCAAGTACAAATCTAAAACTAATTTCATCAAATTAGTTTCATATACTTCATATGG[TATATATATATATATATATATA]TCAAACTTATTTCCCTCTCAAATGGGGTTGTTTATT	ATGGTAACTGGGAGCAAGTACAA	59.941	AATAAACAACCCCATTTGAGAGG	60.441	126
CL628.Contig2_All	TATATATATATATATATATATA	TA(2*11)	1737	22	AATGGTAACTGGGAGCAAGTACAAATCTAAAACTAATTTCATCAAATTAGTTTCATATACTTCATATGG[TATATATATATATATATATATA]TCAAACTTATTTCCCTCTCAAATGGGGTTGTTTATT	AATGGTAACTGGGAGCAAGTACA	59.941	AATAAACAACCCCATTTGAGAGG	60.441	127
CL6300.Contig2_All	TCTCTCTCTCTCTC	TC(2*7)	1479	14	TTAATCCCTTCATCATCAGCATCATCACGTGTTTATTTCCTAACCCATATAGTTTTTGGATTTTAATT[TCTCTCTCTCTCTC]TGTTGCTGTTTCCTTGAGTCTGCATCGTAT	TTAATCCCTTCATCATCAGCATC	60.294	ATACGATGCAGACTCAAGGAAAC	59.672	112
CL6300.Contig2_All	TCTCTCTCTCTCTC	TC(2*7)	1479	14	CTTAATCCCTTCATCATCAGCATCATCACGTGTTTATTTCCTAACCCATATAGTTTTTGGATTTTAATT[TCTCTCTCTCTCTC]TGTTGCTGTTTCCTTGAGTCTGCATCGTATT	CTTAATCCCTTCATCATCAGCAT	59.476	AATACGATGCAGACTCAAGGAAA	60.143	114
CL6300.Contig2_All	TCTCTCTCTCTCTC	TC(2*7)	1479	14	CCACCTCTTAATCCCTTCATCATCAGCATCATCACGTGTTTATTTCCTAACCCATATAGTTTTTGGATTTTAATT[TCTCTCTCTCTCTC]TGTTGCTGTTTCCTTGAGTCTGCATCGTATT	CCACCTCTTAATCCCTTCATCAT	60.546	AATACGATGCAGACTCAAGGAAA	60.143	120
CL6300.Contig2_All	TCTCTCTCTCTCTC	TC(2*7)	1479	14	TCACGTGTTTATTTCCTAACCCATATAGTTTTTGGATTTTAATT[TCTCTCTCTCTCTC]TGTTGCTGTTTCCTTGAGTCTGCATCGTATT	TCACGTGTTTATTTCCTAACCCA	60.611	AATACGATGCAGACTCAAGGAAA	60.143	89
CL6300.Contig2_All	TCTCTCTCTCTCTC	TC(2*7)	1479	14	CTTAATCCCTTCATCATCAGCATCATCACGTGTTTATTTCCTAACCCATATAGTTTTTGGATTTTAATT[TCTCTCTCTCTCTC]TGTTGCTGTTTCCTTGAGTCTGCATCGTAT	CTTAATCCCTTCATCATCAGCAT	59.476	ATACGATGCAGACTCAAGGAAAC	59.672	113
CL6306.Contig4_All	CTCTCTCTCTCT	CT(2*6)	2014	12	AGAGCAGCAGAGATGAAGTCTGTGCAGGCACGGAGTATCTGTAATTGTAAATCTCTCTCTCG[CTCTCTCTCTCT]CCATCTCTTTCTTTTAATGTCCAAGCCACAGAGT	AGAGCAGCAGAGATGAAGTCTGT	59.843	ACTCTGTGGCTTGGACATTAAAA	60.048	108
CL6306.Contig4_All	CTCTCTCTCTCT	CT(2*6)	2014	12	ACAGAGCAGCAGAGATGAAGTCTGTGCAGGCACGGAGTATCTGTAATTGTAAATCTCTCTCTCG[CTCTCTCTCTCT]CCATCTCTTTCTTTTAATGTCCAAGCCACAGAGT	ACAGAGCAGCAGAGATGAAGTCT	59.843	ACTCTGTGGCTTGGACATTAAAA	60.048	110
CL6306.Contig4_All	CTCTCTCTCTCT	CT(2*6)	2014	12	CAATCTTCCAGTCTCAGTCCAACGCCACATACACAGAGCAGCAGAGATGAAGTCTGTGCAGGCACGGAGTATCTGTAATTGTAAATCTCTCTCTCG[CTCTCTCTCTCT]CCATCTCTTTCTTTTAATGTCCAAGCCACAGAGT	CAATCTTCCAGTCTCAGTCCAAC	60.16	ACTCTGTGGCTTGGACATTAAAA	60.048	142
CL6306.Contig4_All	CTCTCTCTCTCT	CT(2*6)	2014	12	TACACAGAGCAGCAGAGATGAAGTCTGTGCAGGCACGGAGTATCTGTAATTGTAAATCTCTCTCTCG[CTCTCTCTCTCT]CCATCTCTTTCTTTTAATGTCCAAGCCACAGAGT	TACACAGAGCAGCAGAGATGAAG	59.834	ACTCTGTGGCTTGGACATTAAAA	60.048	113
CL6306.Contig4_All	CTCTCTCTCTCT	CT(2*6)	2014	12	AGAGCAGCAGAGATGAAGTCTGTGCAGGCACGGAGTATCTGTAATTGTAAATCTCTCTCTCG[CTCTCTCTCTCT]CCATCTCTTTCTTTTAATGTCCAAGCCACAGAGTAGAAGAA	AGAGCAGCAGAGATGAAGTCTGT	59.843	TTCTTCTACTCTGTGGCTTGGAC	59.936	115
CL6324.Contig3_All	TATATATATATA	TA(2*6)	726	12	ATGGGTACCACGCTTAAATCACGATGATGGATCCTCCAGT[TATATATATATA]TCCTATGGTTGAACCCCCCCATCCCCCGCCCCTTGCCCCTTCTTTTTTCTTCTTCTTATTTTGGCTAAATAACCTTTCACCGATGCTTTACATGATGCAATAA	ATGGGTACCACGCTTAAATCAC	60.136	TTATTGCATCATGTAAAGCATCG	60.002	155
CL6324.Contig3_All	TATATATATATA	TA(2*6)	726	12	AATGGCATACACAAACCATTGATGGGTACCACGCTTAAATCACGATGATGGATCCTCCAGT[TATATATATATA]TCCTATGGTTGAACCCCCCCATCCCCCGCCCCTTGCCCCTTCTTTTTTCTTCTTCTTATTTTGGCTAAATAACCTTTCACCGATGC	AATGGCATACACAAACCATTGAT	60.365	GCATCGGTGAAAGGTTATTTAGC	61.141	159
CL6324.Contig3_All	TATATATATATA	TA(2*6)	726	12	ATGGGTACCACGCTTAAATCACGATGATGGATCCTCCAGT[TATATATATATA]TCCTATGGTTGAACCCCCCCATCCCCCGCCCCTTGCCCCTTCTTTTTTCTTCTTCTTATTTTGGCTAAATAACCTTTCACCGATGCTTTACATGAT	ATGGGTACCACGCTTAAATCAC	60.136	ATCATGTAAAGCATCGGTGAAAG	60.377	148
CL6324.Contig3_All	TATATATATATA	TA(2*6)	726	12	AATGGCATACACAAACCATTGATGGGTACCACGCTTAAATCACGATGATGGATCCTCCAGT[TATATATATATA]TCCTATGGTTGAACCCCCCCATCCCCCGCCCCTTGCCCCTTCTTTTTTCTTCTTCTTATTTTGGCTAAATAACCTTTCACCGATGCT	AATGGCATACACAAACCATTGAT	60.365	AGCATCGGTGAAAGGTTATTTAG	58.769	160
CL6324.Contig3_All	TATATATATATA	TA(2*6)	726	12	ATTGATGGGTACCACGCTTAAATCACGATGATGGATCCTCCAGT[TATATATATATA]TCCTATGGTTGAACCCCCCCATCCCCCGCCCCTTGCCCCTTCTTTTTTCTTCTTCTTATTTTGGCTAAATAACCTTTCACCGATGCTTTACATGATGCAATAA	ATTGATGGGTACCACGCTTAAA	60.595	TTATTGCATCATGTAAAGCATCG	60.002	159
CL6334.Contig2_All	GAGAGAGAGAGA	GA(2*6)	217	12	TAAAGAATCTGTCCTGTTCCCTGTTCCCTGTTCCATCGAAACCCGAGACTCGAGAGTC[GAGAGAGAGAGA]TAGAGAGAGAAAAGTGTTATTTATTGTACAAGAAGAAGAAGAAAGACAAAGATTGGAAGACCCATTTT	TAAAGAATCTGTCCTGTTCCCTG	59.64	AAAATGGGTCTTCCAATCTTTGT	60.102	138
CL6334.Contig2_All	GAGAGAGAGAGA	GA(2*6)	217	12	TAAAGAATCTGTCCTGTTCCCTGTTCCCTGTTCCATCGAAACCCGAGACTCGAGAGTC[GAGAGAGAGAGA]TAGAGAGAGAAAAGTGTTATTTATTGTACAAGAAGAAGAAGAAAGACAAAGATTGGAAGACCCATTTTGTGTA	TAAAGAATCTGTCCTGTTCCCTG	59.64	TACACAAAATGGGTCTTCCAATC	60.102	143
CL6334.Contig2_All	GAGAGAGAGAGA	GA(2*6)	217	12	AAGAATCTGTCCTGTTCCCTGTTCCCTGTTCCATCGAAACCCGAGACTCGAGAGTC[GAGAGAGAGAGA]TAGAGAGAGAAAAGTGTTATTTATTGTACAAGAAGAAGAAGAAAGACAAAGATTGGAAGACCCATTTT	AAGAATCTGTCCTGTTCCCTGTT	60.395	AAAATGGGTCTTCCAATCTTTGT	60.102	136
CL6334.Contig2_All	GAGAGAGAGAGA	GA(2*6)	217	12	AAAGAATCTGTCCTGTTCCCTGTTCCCTGTTCCATCGAAACCCGAGACTCGAGAGTC[GAGAGAGAGAGA]TAGAGAGAGAAAAGTGTTATTTATTGTACAAGAAGAAGAAGAAAGACAAAGATTGGAAGACCCATTTT	AAAGAATCTGTCCTGTTCCCTGT	60.395	AAAATGGGTCTTCCAATCTTTGT	60.102	137
CL6334.Contig2_All	GAGAGAGAGAGA	GA(2*6)	217	12	AAGAATCTGTCCTGTTCCCTGTTCCCTGTTCCATCGAAACCCGAGACTCGAGAGTC[GAGAGAGAGAGA]TAGAGAGAGAAAAGTGTTATTTATTGTACAAGAAGAAGAAGAAAGACAAAGATTGGAAGACCCATTTTGTGTA	AAGAATCTGTCCTGTTCCCTGTT	60.395	TACACAAAATGGGTCTTCCAATC	60.102	141
CL634.Contig1_All	AGAGAGAGAGAGAG	AG(2*7)	1510	14	TTGGAGTTATGGTGGAGAATCACATCAACAAGGGAGTTGC[AGAGAGAGAGAGAG]AAAGAGAGAAATTCGCTCAGAGACATGAAAG	TTGGAGTTATGGTGGAGAATCAC	60.235	CTTTCATGTCTCTGAGCGAATTT	59.906	85
CL634.Contig1_All	AGAGAGAGAGAGAG	AG(2*7)	1510	14	TAGGTTTTTGGAGTTATGGTGGAGAATCACATCAACAAGGGAGTTGC[AGAGAGAGAGAGAG]AAAGAGAGAAATTCGCTCAGAGACATGAAAG	TAGGTTTTTGGAGTTATGGTGGA	59.76	CTTTCATGTCTCTGAGCGAATTT	59.906	92
CL634.Contig1_All	AGAGAGAGAGAGAGAG	AG(2*8)	1560	16	AAATTCGCTCAGAGACATGAAAGAAAAC[AGAGAGAGAGAGAGAG]ATGGGCTTGTGAGTAGTTAGTATATGTGATGGAGTCATCGAGAGAAAGAGAGAAAAATTATTTTCGCTTTTTGAATTTTGAAG	AAATTCGCTCAGAGACATGAAAG	59.906	CTTCAAAATTCAAAAAGCGAAAA	59.779	127
CL634.Contig1_All	AGAGAGAGAGAGAGAG	AG(2*8)	1560	16	AAATTCGCTCAGAGACATGAAAGAAAAC[AGAGAGAGAGAGAGAG]ATGGGCTTGTGAGTAGTTAGTATATGTGATGGAGTCATCGAGAGAAAG	AAATTCGCTCAGAGACATGAAAG	59.906	CTTTCTCTCGATGACTCCATCAC	60.261	92
CL634.Contig1_All	AGAGAGAGAGAGAGAG	AG(2*8)	1560	16	AAATTCGCTCAGAGACATGAAAGAAAAC[AGAGAGAGAGAGAGAG]ATGGGCTTGTGAGTAGTTAGTATATGTGATGGAGTCATCGAGAGAAAGAGAGAAAAATTATTTTCGCTTTTTGAATTTTGAAGTTTAGTTTCAGTTGAAGAGGGAGAGG	AAATTCGCTCAGAGACATGAAAG	59.906	CCTCTCCCTCTTCAACTGAAACT	60.279	153
CL634.Contig1_All	AGAGAGAGAGAGAGAG	AG(2*8)	1560	16	AAATTCGCTCAGAGACATGAAAGAAAAC[AGAGAGAGAGAGAGAG]ATGGGCTTGTGAGTAGTTAGTATATGTGATGGAGTCATCGAGAGA	AAATTCGCTCAGAGACATGAAAG	59.906	TCTCTCGATGACTCCATCACATA	59.708	89
CL6368.Contig2_All	CACACACACACACACACACACA	CA(2*11)	2349	22	TATACGGACCTTTTCCTTCTTCCTGTCGCCGATCTTGTTGATGACACATGAGCTGACCTGCCATTTCCAGATCCATCGAGTAGATGTGCGGGATGAACATC[CACACACACACACACACACACA]AAATTGCACGTCCCATGCTACCGAGTTCAAGGTGTT	TATACGGACCTTTTCCTTCTTCC	59.861	AACACCTTGAACTCGGTAGCAT	60.061	159
CL6368.Contig2_All	CACACACACACACACACACACA	CA(2*11)	2349	22	TTGTTGATGACACATGAGCTGACCTGCCATTTCCAGATCCATCGAGTAGATGTGCGGGATGAACATC[CACACACACACACACACACACA]AAATTGCACGTCCCATGCTACCGAGTTCAAGGTGTTTAGCCCTCT	TTGTTGATGACACATGAGCTGAC	61.152	AGAGGGCTAAACACCTTGAACTC	60.175	134
CL6368.Contig2_All	CACACACACACACACACACACA	CA(2*11)	2349	22	TTGTTGATGACACATGAGCTGACCTGCCATTTCCAGATCCATCGAGTAGATGTGCGGGATGAACATC[CACACACACACACACACACACA]AAATTGCACGTCCCATGCTACCGAGTTCAAGGTGTTTAGCCCTCTC	TTGTTGATGACACATGAGCTGAC	61.152	GAGAGGGCTAAACACCTTGAACT	60.175	135
CL6368.Contig2_All	CACACACACACACACACACACA	CA(2*11)	2349	22	TATACGGACCTTTTCCTTCTTCCTGTCGCCGATCTTGTTGATGACACATGAGCTGACCTGCCATTTCCAGATCCATCGAGTAGATGTGCGGGATGAACATC[CACACACACACACACACACACA]AAATTGCACGTCCCATGCTACCGAGTTCAAGGTGTTT	TATACGGACCTTTTCCTTCTTCC	59.861	AAACACCTTGAACTCGGTAGCAT	61.257	160
CL6368.Contig2_All	CACACACACACACACACACACA	CA(2*11)	2349	22	TGTTGATGACACATGAGCTGACCTGCCATTTCCAGATCCATCGAGTAGATGTGCGGGATGAACATC[CACACACACACACACACACACA]AAATTGCACGTCCCATGCTACCGAGTTCAAGGTGTTTAGCCCTCT	TGTTGATGACACATGAGCTGAC	59.758	AGAGGGCTAAACACCTTGAACTC	60.175	133
CL6368.Contig2_All	GTGTGTGTGTGTGTGTGTGT	GT(2*10)	2593	20	ACCAATGAAAGAGAGTGCAAATCAGAGTAAACCTTGTCTTGAAGTATTACATAAGCA[GTGTGTGTGTGTGTGTGTGT]GCGTGTGTGTGCCCACGTTTATCTGTTATTCT	ACCAATGAAAGAGAGTGCAAATC	59.65	AGAATAACAGATAAACGTGGGCA	59.912	109
CL6368.Contig2_All	GTGTGTGTGTGTGTGTGTGT	GT(2*10)	2593	20	AAAACCACCAATGAAAGAGAGTGCAAATCAGAGTAAACCTTGTCTTGAAGTATTACATAAGCA[GTGTGTGTGTGTGTGTGTGT]GCGTGTGTGTGCCCACGTTTATCTGTTATTCT	AAAACCACCAATGAAAGAGAGTG	59.552	AGAATAACAGATAAACGTGGGCA	59.912	115
CL6368.Contig2_All	GTGTGTGTGTGTGTGTGTGT	GT(2*10)	2593	20	CAAAACCACCAATGAAAGAGAGTGCAAATCAGAGTAAACCTTGTCTTGAAGTATTACATAAGCA[GTGTGTGTGTGTGTGTGTGT]GCGTGTGTGTGCCCACGTTTATCTGTTATTCT	CAAAACCACCAATGAAAGAGAGT	59.552	AGAATAACAGATAAACGTGGGCA	59.912	116
CL6368.Contig2_All	GTGTGTGTGTGTGTGTGTGT	GT(2*10)	2593	20	CACCAATGAAAGAGAGTGCAAATCAGAGTAAACCTTGTCTTGAAGTATTACATAAGCA[GTGTGTGTGTGTGTGTGTGT]GCGTGTGTGTGCCCACGTTTATCTGTTATTCT	CACCAATGAAAGAGAGTGCAAAT	60.528	AGAATAACAGATAAACGTGGGCA	59.912	110
CL6368.Contig2_All	GTGTGTGTGTGTGTGTGTGT	GT(2*10)	2593	20	CAATGAAAGAGAGTGCAAATCAGAGTAAACCTTGTCTTGAAGTATTACATAAGCA[GTGTGTGTGTGTGTGTGTGT]GCGTGTGTGTGCCCACGTTTATCTGTTATTCT	CAATGAAAGAGAGTGCAAATCAG	59.031	AGAATAACAGATAAACGTGGGCA	59.912	107
CL642.Contig9_All	TGTGTGTGTGTG	TG(2*6)	708	12	CGCATTGCTCTATGTGTGAATTAGTATATGCTCTAAGTGTTT[TGTGTGTGTGTG]CGGTGTTCGCATATGCAAATAAGTTTACAGATAAAATAATGGTCTTTCTGCTATTTGGTTAAGAAGCTGCAATGCAATGGGGTTAGGCACTAGGACTCATA	CGCATTGCTCTATGTGTGAATTA	60.164	TATGAGTCCTAGTGCCTAACCCC	60.717	155
CL642.Contig9_All	TGTGTGTGTGTG	TG(2*6)	708	12	CAATGTTCGCATTGCTCTATGTGTGAATTAGTATATGCTCTAAGTGTTT[TGTGTGTGTGTG]CGGTGTTCGCATATGCAAATAAGTTTACAGATAAAATAATGGTCTTTCTGCTATTTGGTTAAGAAGCTGCAA	CAATGTTCGCATTGCTCTATGT	60.159	TTGCAGCTTCTTAACCAAATAGC	59.936	133
CL642.Contig9_All	TGTGTGTGTGTG	TG(2*6)	708	12	CGCATTGCTCTATGTGTGAATTAGTATATGCTCTAAGTGTTT[TGTGTGTGTGTG]CGGTGTTCGCATATGCAAATAAGTTTACAGATAAAATAATGGTCTTTCTGCTATTTGGTTAAGAAGCTGCAATGCAATG	CGCATTGCTCTATGTGTGAATTA	60.164	CATTGCATTGCAGCTTCTTAAC	59.917	133
CL642.Contig9_All	TGTGTGTGTGTG	TG(2*6)	708	12	CATCAATGTTCGCATTGCTCTATGTGTGAATTAGTATATGCTCTAAGTGTTT[TGTGTGTGTGTG]CGGTGTTCGCATATGCAAATAAGTTTACAGATAAAATAATGGTCTTTCTGCTATTTGGTTAAGAAGCTGCAA	CATCAATGTTCGCATTGCTCTAT	61.348	TTGCAGCTTCTTAACCAAATAGC	59.936	136
CL642.Contig9_All	TGTGTGTGTGTG	TG(2*6)	708	12	CGCATTGCTCTATGTGTGAATTAGTATATGCTCTAAGTGTTT[TGTGTGTGTGTG]CGGTGTTCGCATATGCAAATAAGTTTACAGATAAAATAATGGTCTTTCTGCTATTTGGTTAAGAAGCTGCAATGCAATGGGGTTAGGCACTAGGACT	CGCATTGCTCTATGTGTGAATTA	60.164	AGTCCTAGTGCCTAACCCCATT	60.254	151
CL6496.Contig3_All	CTCTCTCTCTCT	CT(2*6)	164	12	GGCAGGCTTCTACCTTGATTTATATTTTCCTTCTCCCTTCTCTCCACAA[CTCTCTCTCTCT]GTCTCTCTCTGTCTCTCTCACTTCACTAATTATAGTTATTGTTGAAGATAACAATAATGGAAAGATCAGTTTGAGGACTGA	GGCAGGCTTCTACCTTGATTTAT	60.007	TCAGTCCTCAAACTGATCTTTCC	59.743	142
CL6496.Contig3_All	CTCTCTCTCTCT	CT(2*6)	164	12	GGCAGGCTTCTACCTTGATTTATATTTTCCTTCTCCCTTCTCTCCACAA[CTCTCTCTCTCT]GTCTCTCTCTGTCTCTCTCACTTCACTAATTATAGTTATTGTTGAAGATAACAATAATGGAAAGATCAGTTTGAGGACTG	GGCAGGCTTCTACCTTGATTTAT	60.007	CAGTCCTCAAACTGATCTTTCCA	60.646	141
CL6496.Contig3_All	CTCTCTCTCTCT	CT(2*6)	164	12	AGGCAGGCTTCTACCTTGATTTATATTTTCCTTCTCCCTTCTCTCCACAA[CTCTCTCTCTCT]GTCTCTCTCTGTCTCTCTCACTTCACTAATTATAGTTATTGTTGAAGATAACAATAATGGAAAGATCAGTTTGAGGACTGA	AGGCAGGCTTCTACCTTGATTTA	60.597	TCAGTCCTCAAACTGATCTTTCC	59.743	143
CL6496.Contig3_All	CTCTCTCTCTCT	CT(2*6)	164	12	TATTTTCCTTCTCCCTTCTCTCCACAA[CTCTCTCTCTCT]GTCTCTCTCTGTCTCTCTCACTTCACTAATTATAGTTATTGTTGAAGATAACAATAATGGAAAGATCAGTTTGAGGACTGA	TATTTTCCTTCTCCCTTCTCTCC	59.249	TCAGTCCTCAAACTGATCTTTCC	59.743	120
CL6496.Contig3_All	CTCTCTCTCTCT	CT(2*6)	164	12	AGGCAGGCTTCTACCTTGATTTATATTTTCCTTCTCCCTTCTCTCCACAA[CTCTCTCTCTCT]GTCTCTCTCTGTCTCTCTCACTTCACTAATTATAGTTATTGTTGAAGATAACAATAATGGAAAGATCAGTTTGAGGACTG	AGGCAGGCTTCTACCTTGATTTA	60.597	CAGTCCTCAAACTGATCTTTCCA	60.646	142
CL6539.Contig1_All	CTCTCTCTCTCTCTCTCTCT	CT(2*10)	3968	20	GAGTTAAAAGCGTTTGGTCACTGATGAAGATCTGTCTCCGCTTTTGCTTGTTTGCTTCCACTCAGTGCCGTGTGTGGTCTGCG[CTCTCTCTCTCTCTCTCTCT]GCCGTCATCTCTCTCCCTCTTGAGTCTGAGGTTCT	GAGTTAAAAGCGTTTGGTCACTG	60.208	AGAACCTCAGACTCAAGAGGGAG	60.417	138
CL6539.Contig1_All	CTCTCTCTCTCTCTCTCTCT	CT(2*10)	3968	20	GAGTTAAAAGCGTTTGGTCACTGATGAAGATCTGTCTCCGCTTTTGCTTGTTTGCTTCCACTCAGTGCCGTGTGTGGTCTGCG[CTCTCTCTCTCTCTCTCTCT]GCCGTCATCTCTCTCCCTCTTGAGTCTGAGGTTCTCCTCTCTTCC	GAGTTAAAAGCGTTTGGTCACTG	60.208	GGAAGAGAGGAGAACCTCAGACT	59.523	148
CL6539.Contig1_All	CTCTCTCTCTCTCTCTCTCT	CT(2*10)	3968	20	GTTAAAAGCGTTTGGTCACTGATGAAGATCTGTCTCCGCTTTTGCTTGTTTGCTTCCACTCAGTGCCGTGTGTGGTCTGCG[CTCTCTCTCTCTCTCTCTCT]GCCGTCATCTCTCTCCCTCTTGAGTCTGAGGTTCT	GTTAAAAGCGTTTGGTCACTGAT	59.594	AGAACCTCAGACTCAAGAGGGAG	60.417	136
CL6540.Contig1_All	TCTCTCTCTCTC	TC(2*6)	152	12	TGATTTAACCACCAATTTGCTCTTTAAA[TCTCTCTCTCTC]TTATCTTCTCCTCATTGCTTGACCACTGACCATTTATCCATCATCTCTCATTCCCAATTCTCTAATATTTCGGAGAACTAATGGCCACCATTAAGCTATCCACCCCCTTAG	TGATTTAACCACCAATTTGCTCT	59.891	CTAAGGGGGTGGATAGCTTAATG	60.214	151
CL6540.Contig1_All	TCTCTCTCTCTC	TC(2*6)	152	12	CTGATTTAACCACCAATTTGCTCTTTAAA[TCTCTCTCTCTC]TTATCTTCTCCTCATTGCTTGACCACTGACCATTTATCCATCATCTCTCATTCCCAATTCTCTAATATTTCGGAGAACTAATGGCCACCATTAAGCTATCCACCCCCTTAG	CTGATTTAACCACCAATTTGCTC	59.891	CTAAGGGGGTGGATAGCTTAATG	60.214	152
CL6540.Contig1_All	TCTCTCTCTCTC	TC(2*6)	152	12	TCCCTATCTGATTTAACCACCAATTTGCTCTTTAAA[TCTCTCTCTCTC]TTATCTTCTCCTCATTGCTTGACCACTGACCATTTATCCATCATCTCTCATTCCCAATTCTCTAATATTTCGGAGAACTAATGGCCACCATTAAGCTATCCACCCCCTTAG	TCCCTATCTGATTTAACCACCAA	59.724	CTAAGGGGGTGGATAGCTTAATG	60.214	159
CL6540.Contig1_All	TCTCTCTCTCTC	TC(2*6)	152	12	CAAATAGTCATCATCCAACCACAGCCACCCTAACTCCCTATCTGATTTAACCACCAATTTGCTCTTTAAA[TCTCTCTCTCTC]TTATCTTCTCCTCATTGCTTGACC	CAAATAGTCATCATCCAACCACA	59.738	GGTCAAGCAATGAGGAGAAGATA	59.739	106
CL6540.Contig1_All	TCTCTCTCTCTC	TC(2*6)	152	12	AATAGTCATCATCCAACCACAGCCACCCTAACTCCCTATCTGATTTAACCACCAATTTGCTCTTTAAA[TCTCTCTCTCTC]TTATCTTCTCCTCATTGCTTGACC	AATAGTCATCATCCAACCACAGC	60.263	GGTCAAGCAATGAGGAGAAGATA	59.739	104
CL655.Contig2_All	TCTCTCTCTCTC	TC(2*6)	3470	12	TTCACGCTCTCTTTCTCTTTCACGCTCCCGTTCCCGCTCCCGCTCCTTCTCCCTTTCTCGCTCTT[TCTCTCTCTCTC]GCATGTGCTCCCTACGACGCTGCTCCTCCTCCTCCCTTATCTCAAGCTCCCGACGAAGCCCAATCCTGTCATCCTTTCTTTC	TTCACGCTCTCTTTCTCTTTCAC	60.178	GAAAGAAAGGATGACAGGATTGG	61.163	159
CL655.Contig2_All	TCTCTCTCTCTC	TC(2*6)	3470	12	GCTCTCTTTCTCTTTCACGCTCCCGTTCCCGCTCCCGCTCCTTCTCCCTTTCTCGCTCTT[TCTCTCTCTCTC]GCATGTGCTCCCTACGACGCTGCTCCTCCTCCTCCCTTATCTCAAGCTCCCGACGAAGCCCAATCCTGTCATCCTTTCTTTCA	GCTCTCTTTCTCTTTCACGCTC	59.913	TGAAAGAAAGGATGACAGGATTG	60.469	155
CL655.Contig2_All	TCTCTCTCTCTC	TC(2*6)	3470	12	GCTCTCTTTCTCTTTCACGCTCCCGTTCCCGCTCCCGCTCCTTCTCCCTTTCTCGCTCTT[TCTCTCTCTCTC]GCATGTGCTCCCTACGACGCTGCTCCTCCTCCTCCCTTATCTCAAGCTCCCGACGAAGCCCAATCCTGTCATCCTTTCTTTCATCAA	GCTCTCTTTCTCTTTCACGCTC	59.913	TTGATGAAAGAAAGGATGACAGG	60.469	159
CL655.Contig2_All	TCTCTCTCTCTC	TC(2*6)	3470	12	CTCTCTTTCTCTTTCACGCTCCCGTTCCCGCTCCCGCTCCTTCTCCCTTTCTCGCTCTT[TCTCTCTCTCTC]GCATGTGCTCCCTACGACGCTGCTCCTCCTCCTCCCTTATCTCAAGCTCCCGACGAAGCCCAATCCTGTCATCCTTTCTTTCA	CTCTCTTTCTCTTTCACGCTCC	59.773	TGAAAGAAAGGATGACAGGATTG	60.469	154
CL655.Contig2_All	TCTCTCTCTCTC	TC(2*6)	3470	12	CTCTCTTTCTCTTTCACGCTCCCGTTCCCGCTCCCGCTCCTTCTCCCTTTCTCGCTCTT[TCTCTCTCTCTC]GCATGTGCTCCCTACGACGCTGCTCCTCCTCCTCCCTTATCTCAAGCTCCCGACGAAGCCCAATCCTGTCATCCTTTCTTTCATCAA	CTCTCTTTCTCTTTCACGCTCC	59.773	TTGATGAAAGAAAGGATGACAGG	60.469	158
CL655.Contig3_All	GAGAGAGAGAGA	GA(2*6)	1286	12	TGAAAGAAAGGATGACAGGATTGGGCTTCGTCGGGAGCTTGAGATAAGGGAGGAGGAGGAGCAGCGTCGTAGGGAGCACATGC[GAGAGAGAGAGA]AAGAGCGAGAAAGGGATCGGGATCGGGAGCGGGAACGGGAAAGAGCAAGAGAGCGTGAAAG	TGAAAGAAAGGATGACAGGATTG	60.469	CTTTCACGCTCTCTTGCTCTTT	60.315	156
CL655.Contig3_All	GAGAGAGAGAGA	GA(2*6)	1286	12	TTGATGAAAGAAAGGATGACAGGATTGGGCTTCGTCGGGAGCTTGAGATAAGGGAGGAGGAGGAGCAGCGTCGTAGGGAGCACATGC[GAGAGAGAGAGA]AAGAGCGAGAAAGGGATCGGGATCGGGAGCGGGAACGGGAAAGAGCAAGAGAGCGTGAAAG	TTGATGAAAGAAAGGATGACAGG	60.469	CTTTCACGCTCTCTTGCTCTTT	60.315	160
CL655.Contig3_All	GAGAGAGAGAGA	GA(2*6)	1286	12	TGATGAAAGAAAGGATGACAGGATTGGGCTTCGTCGGGAGCTTGAGATAAGGGAGGAGGAGGAGCAGCGTCGTAGGGAGCACATGC[GAGAGAGAGAGA]AAGAGCGAGAAAGGGATCGGGATCGGGAGCGGGAACGGGAAAGAGCAAGAGAGCGTGAAAG	TGATGAAAGAAAGGATGACAGGA	60.972	CTTTCACGCTCTCTTGCTCTTT	60.315	159
CL655.Contig3_All	GAGAGAGAGAGA	GA(2*6)	1286	12	TGAAAGAAAGGATGACAGGATTGGGCTTCGTCGGGAGCTTGAGATAAGGGAGGAGGAGGAGCAGCGTCGTAGGGAGCACATGC[GAGAGAGAGAGA]AAGAGCGAGAAAGGGATCGGGATCGGGAGCGGGAACGGGAAAGAGCAAGAGAGCGTGAAAG	TGAAAGAAAGGATGACAGGATTG	60.469	CTTTCACGCTCTCTTGCTCTTTC	61.983	156
CL655.Contig3_All	GAGAGAGAGAGA	GA(2*6)	1286	12	GATGAAAGAAAGGATGACAGGATTGGGCTTCGTCGGGAGCTTGAGATAAGGGAGGAGGAGGAGCAGCGTCGTAGGGAGCACATGC[GAGAGAGAGAGA]AAGAGCGAGAAAGGGATCGGGATCGGGAGCGGGAACGGGAAAGAGCAAGAGAGCGTGAAAG	GATGAAAGAAAGGATGACAGGATT	59.852	CTTTCACGCTCTCTTGCTCTTT	60.315	158
CL6618.Contig1_All	CTCTCTCTCTCT	CT(2*6)	2134	12	GTTGTTTTCCCTTCATGGTGATATGCTGTAACAAAATTTTG[CTCTCTCTCTCT]CCCTCCCCCTCAATATGGAGGGATGAAATGACTTGCTTTGGTGGTCCTCACTCTTGAGTCCCGAGTCCTGACTCTCCACTTCAATGAT	GTTGTTTTCCCTTCATGGTGATA	60.102	ATCATTGAAGTGGAGAGTCAGGA	60.125	141
CL6618.Contig1_All	CTCTCTCTCTCT	CT(2*6)	2134	12	GTTGTTTTCCCTTCATGGTGATATGCTGTAACAAAATTTTG[CTCTCTCTCTCT]CCCTCCCCCTCAATATGGAGGGATGAAATGACTTGCTTTGGTGGTCCTCACTCTTGAGTCCCGAGTCCTGACTCTCCACTTCAATGATC	GTTGTTTTCCCTTCATGGTGATA	60.102	GATCATTGAAGTGGAGAGTCAGG	60.125	142
CL6618.Contig1_All	CTCTCTCTCTCT	CT(2*6)	2134	12	TTAGCTGATGTTGTTTTCCCTTCATGGTGATATGCTGTAACAAAATTTTG[CTCTCTCTCTCT]CCCTCCCCCTCAATATGGAGGGATGAAATGACTTGCTTTGGTGGTCCTCACTCTTGAGTCCCGAGTCCTGACTCTCCACTTCAATGAT	TTAGCTGATGTTGTTTTCCCTTC	59.659	ATCATTGAAGTGGAGAGTCAGGA	60.125	150
CL6618.Contig1_All	CTCTCTCTCTCT	CT(2*6)	2134	12	TTAGCTGATGTTGTTTTCCCTTCATGGTGATATGCTGTAACAAAATTTTG[CTCTCTCTCTCT]CCCTCCCCCTCAATATGGAGGGATGAAATGACTTGCTTTGGTGGTCCTCACTCTTGAGTCCCGAGTCCTGACTCTCCACTTCAATGATC	TTAGCTGATGTTGTTTTCCCTTC	59.659	GATCATTGAAGTGGAGAGTCAGG	60.125	151
CL6618.Contig1_All	CTCTCTCTCTCT	CT(2*6)	2134	12	TTGTGAGCTTTTAGCTGATGTTGTTTTCCCTTCATGGTGATATGCTGTAACAAAATTTTG[CTCTCTCTCTCT]CCCTCCCCCTCAATATGGAGGGATGAAATGACTTGCTTTGGTGGTCCTCACTCTTGAGTCCCGAGTCCTGACTCTCCACTTCAATGAT	TTGTGAGCTTTTAGCTGATGTTG	59.588	ATCATTGAAGTGGAGAGTCAGGA	60.125	160
CL6702.Contig1_All	AGAGAGAGAGAGAGAG	AG(2*8)	260	16	AAGGATTGTGATGGAAAAGAAGGCAGTACTGGGGGCGGTGGTGGCCTTGGGATATTGAGAA[AGAGAGAGAGAGAGAG]AAGAGACGACGATGATCTCCTCATCTTATCTCGTCTGTGGCT	AAGGATTGTGATGGAAAAGAAGG	60.68	AGCCACAGACGAGATAAGATGAG	59.921	119
CL6702.Contig1_All	AGAGAGAGAGAGAGAG	AG(2*8)	260	16	GCTTAAGGATTGTGATGGAAAAGAAGGCAGTACTGGGGGCGGTGGTGGCCTTGGGATATTGAGAA[AGAGAGAGAGAGAGAG]AAGAGACGACGATGATCTCCTCATCTTATCTCGTCTGTGGCT	GCTTAAGGATTGTGATGGAAAAG	59.175	AGCCACAGACGAGATAAGATGAG	59.921	123
CL6702.Contig1_All	AGAGAGAGAGAGAGAG	AG(2*8)	260	16	TTGTGATGGAAAAGAAGGCAGTACTGGGGGCGGTGGTGGCCTTGGGATATTGAGAA[AGAGAGAGAGAGAGAG]AAGAGACGACGATGATCTCCTCATCTTATCTCGTCTGTGGCT	TTGTGATGGAAAAGAAGGCAGTA	60.989	AGCCACAGACGAGATAAGATGAG	59.921	114
CL6702.Contig1_All	AGAGAGAGAGAGAGAG	AG(2*8)	260	16	ATTGTGATGGAAAAGAAGGCAGTACTGGGGGCGGTGGTGGCCTTGGGATATTGAGAA[AGAGAGAGAGAGAGAG]AAGAGACGACGATGATCTCCTCATCTTATCTCGTCTGTGGCT	ATTGTGATGGAAAAGAAGGCAGT	61.216	AGCCACAGACGAGATAAGATGAG	59.921	115
CL6702.Contig1_All	AGAGAGAGAGAGAGAG	AG(2*8)	260	16	AAGGATTGTGATGGAAAAGAAGGCAGTACTGGGGGCGGTGGTGGCCTTGGGATATTGAGAA[AGAGAGAGAGAGAGAG]AAGAGACGACGATGATCTCCTCATCTTATCTCGTCTGTGG	AAGGATTGTGATGGAAAAGAAGG	60.68	CCACAGACGAGATAAGATGAGGA	60.635	117
CL6770.Contig1_All	TCTCTCTCTCTCTCTCTC	TC(2*9)	2268	18	GGAAACAAAATTGATCTTCCTTGTATACTAGATTTAGTGTATGAGAAGGAAAGATAGATTTTCCAATTATTCAAATCGTTCTTGTTAATATTGCAACCTCTT[TCTCTCTCTCTCTCTCTC]TGTTGTATGTGTGCCAACTTTTCTGGTAAATT	GGAAACAAAATTGATCTTCCTTG	59.026	AATTTACCAGAAAAGTTGGCACA	59.926	152
CL6770.Contig1_All	TCTCTCTCTCTCTCTCTC	TC(2*9)	2268	18	GGAAACAAAATTGATCTTCCTTGTATACTAGATTTAGTGTATGAGAAGGAAAGATAGATTTTCCAATTATTCAAATCGTTCTTGTTAATATTGCAACCTCTT[TCTCTCTCTCTCTCTCTC]TGTTGTATGTGTGCCAACTTTTCTG	GGAAACAAAATTGATCTTCCTTG	59.026	CAGAAAAGTTGGCACACATACAA	60.082	145
CL6770.Contig1_All	TCTCTCTCTCTCTCTCTC	TC(2*9)	2268	18	GGAAACAAAATTGATCTTCCTTGTATACTAGATTTAGTGTATGAGAAGGAAAGATAGATTTTCCAATTATTCAAATCGTTCTTGTTAATATTGCAACCTCTT[TCTCTCTCTCTCTCTCTC]TGTTGTATGTGTGCCAACTTTTCTGGT	GGAAACAAAATTGATCTTCCTTG	59.026	ACCAGAAAAGTTGGCACACATAC	60.329	147
CL6770.Contig1_All	TCTCTCTCTCTCTCTCTC	TC(2*9)	2268	18	GGAAACAAAATTGATCTTCCTTGTATACTAGATTTAGTGTATGAGAAGGAAAGATAGATTTTCCAATTATTCAAATCGTTCTTGTTAATATTGCAACCTCTT[TCTCTCTCTCTCTCTCTC]TGTTGTATGTGTGCCAACTTTTCTGGTA	GGAAACAAAATTGATCTTCCTTG	59.026	TACCAGAAAAGTTGGCACACATA	59.566	148
CL6770.Contig1_All	TCTCTCTCTCTCTCTCTC	TC(2*9)	2268	18	GGAAACAAAATTGATCTTCCTTGTATACTAGATTTAGTGTATGAGAAGGAAAGATAGATTTTCCAATTATTCAAATCGTTCTTGTTAATATTGCAACCTCTT[TCTCTCTCTCTCTCTCTC]TGTTGTATGTGTGCCAACTTTTCTGGTAAAT	GGAAACAAAATTGATCTTCCTTG	59.026	ATTTACCAGAAAAGTTGGCACAC	59.467	151
CL6811.Contig1_All	TATATATATATATATATA	TA(2*9)	266	18	ATTTCCATGAATTCAACCAGATGATGGCTTAATCATATTATATATCAGTGTC[TATATATATATATATATA]ATATATACATATTATCTGTTTTAATGTATTTTTGCGTTTCAAATATGCA	ATTTCCATGAATTCAACCAGATG	60.068	TGCATATTTGAAACGCAAAAATA	59.543	119
CL6811.Contig1_All	TATATATATATATATATA	TA(2*9)	266	18	ATTTCCATGAATTCAACCAGATGATGGCTTAATCATATTATATATCAGTGTC[TATATATATATATATATA]ATATATACATATTATCTGTTTTAATGTATTTTTGCGTTTCAAATATGCATA	ATTTCCATGAATTCAACCAGATG	60.068	TATGCATATTTGAAACGCAAAAA	59.543	121
CL6811.Contig1_All	TATATATATATATATATA	TA(2*9)	266	18	GAATTCAACCAGATGATGGCTTAATCATATTATATATCAGTGTC[TATATATATATATATATA]ATATATACATATTATCTGTTTTAATGTATTTTTGCGTTTCAAATATGCATATAAAAAGTATGCAGATGAATCAATGGC	GAATTCAACCAGATGATGGCTTA	60.326	GCCATTGATTCATCTGCATACTT	60.353	140
CL6811.Contig1_All	TATATATATATATATATA	TA(2*9)	266	18	GAATTCAACCAGATGATGGCTTAATCATATTATATATCAGTGTC[TATATATATATATATATA]ATATATACATATTATCTGTTTTAATGTATTTTTGCGTTTCAAATATGCA	GAATTCAACCAGATGATGGCTTA	60.326	TGCATATTTGAAACGCAAAAATA	59.543	111
CL6811.Contig1_All	TATATATATATATATATA	TA(2*9)	266	18	GAATTCAACCAGATGATGGCTTAATCATATTATATATCAGTGTC[TATATATATATATATATA]ATATATACATATTATCTGTTTTAATGTATTTTTGCGTTTCAAATATGCATA	GAATTCAACCAGATGATGGCTTA	60.326	TATGCATATTTGAAACGCAAAAA	59.543	113
CL6820.Contig1_All	AGAGAGAGAGAGAG	AG(2*7)	162	14	ATTTAGTCGTTGTCCAGTCCAGACTCC[AGAGAGAGAGAGAG]GGGGGAGAAAGTTACATTTCACCTTCCGGCTTTCAAATTTTGTTGGAAATTTTTCGATCTGTAAACTGTAAAGTGAAGATTCGTTCTTGCAG	ATTTAGTCGTTGTCCAGTCCAGA	60.047	CTGCAAGAACGAATCTTCACTTT	59.941	133
CL6820.Contig1_All	AGAGAGAGAGAGAG	AG(2*7)	162	14	ATTTAGTCGTTGTCCAGTCCAGACTCC[AGAGAGAGAGAGAG]GGGGGAGAAAGTTACATTTCACCTTCCGGCTTTCAAATTTTGTTGGAAATTTTTCGATCTGT	ATTTAGTCGTTGTCCAGTCCAGA	60.047	ACAGATCGAAAAATTTCCAACAA	59.871	103
CL6820.Contig1_All	AGAGAGAGAGAGAG	AG(2*7)	162	14	CATACAAAGCAACAAGCAAATCATTTAGTCGTTGTCCAGTCCAGACTCC[AGAGAGAGAGAGAG]GGGGGAGAAAGTTACATTTCACCTTCCGGCTTTCAAATTTTGTTGGAAATTTTTCGATCTGTAAACTGTAAAGTGAAGATTCGTTCTTGCAG	CATACAAAGCAACAAGCAAATCA	60.177	CTGCAAGAACGAATCTTCACTTT	59.941	155
CL6820.Contig1_All	AGAGAGAGAGAGAG	AG(2*7)	162	14	CATACAAAGCAACAAGCAAATCATTTAGTCGTTGTCCAGTCCAGACTCC[AGAGAGAGAGAGAG]GGGGGAGAAAGTTACATTTCACCTTCCGGCTTTCAAATTTTGTTGGAAATTTTTCGATCTGTAAACTGTAAAGTGAAGATTCGTTCTTGCAGAG	CATACAAAGCAACAAGCAAATCA	60.177	CTCTGCAAGAACGAATCTTCACT	60.068	157
CL6820.Contig1_All	AGAGAGAGAGAGAG	AG(2*7)	162	14	CATACAAAGCAACAAGCAAATCATTTAGTCGTTGTCCAGTCCAGACTCC[AGAGAGAGAGAGAG]GGGGGAGAAAGTTACATTTCACCTTCCGGCTTTCAAATTTTGTTGGAAATTTTTCGATCTGT	CATACAAAGCAACAAGCAAATCA	60.177	ACAGATCGAAAAATTTCCAACAA	59.871	125
CL6827.Contig1_All	TATATATATATA	TA(2*6)	1578	12	CAGGATAAGTTTCAAACAGTCGGCGTGT[TATATATATATA]TTTTTTCCCACTCATGAAGTTAGTTTTTACAGTGGATCCAGGGAGAGAACCCTGGACAACAGAAATGGTGGTCGATAACTGCAACAGTATG	CAGGATAAGTTTCAAACAGTCGG	60.042	CATACTGTTGCAGTTATCGACCA	60.068	131
CL6827.Contig1_All	TATATATATATA	TA(2*6)	1578	12	CCAGGATAAGTTTCAAACAGTCGGCGTGT[TATATATATATA]TTTTTTCCCACTCATGAAGTTAGTTTTTACAGTGGATCCAGGGAGAGAACCCTGGACAACAGAAATGGTGGTCGATAACTGCAACAGTATG	CCAGGATAAGTTTCAAACAGTCG	60.042	CATACTGTTGCAGTTATCGACCA	60.068	132
CL6827.Contig1_All	TATATATATATA	TA(2*6)	1578	12	CAGGATAAGTTTCAAACAGTCGGCGTGT[TATATATATATA]TTTTTTCCCACTCATGAAGTTAGTTTTTACAGTGGATCCAGGGAGAGAACCCTGGACAACAGAAATGGTGGTCGATAACTGCAACAGTATGGTTATGGGAT	CAGGATAAGTTTCAAACAGTCGG	60.042	ATCCCATAACCATACTGTTGCAG	60.143	141
CL6827.Contig1_All	TATATATATATA	TA(2*6)	1578	12	CCAGGATAAGTTTCAAACAGTCGGCGTGT[TATATATATATA]TTTTTTCCCACTCATGAAGTTAGTTTTTACAGTGGATCCAGGGAGAGAACCCTGGACAACAGAAATGGTGGTCGATAACTGCAACAGTATGGTTATGGGAT	CCAGGATAAGTTTCAAACAGTCG	60.042	ATCCCATAACCATACTGTTGCAG	60.143	142
CL6827.Contig1_All	TATATATATATA	TA(2*6)	1578	12	CCAGGATAAGTTTCAAACAGTCGGCGTGT[TATATATATATA]TTTTTTCCCACTCATGAAGTTAGTTTTTACAGTGGATCCAGGGAGAGAACCCTGGACAACAGAAATGGTGGTCGATAACTGCAACAGTATGGTTATGGGATGCT	CCAGGATAAGTTTCAAACAGTCG	60.042	AGCATCCCATAACCATACTGTTG	60.143	145
CL686.Contig2_All	GAGAGAGAGAGA	GA(2*6)	479	12	ATTCGAGGAAGCTTAGGAAGTTGG[GAGAGAGAGAGA]CCTTTTGCTTGCCCGTTCATTCTAAAGCTCCAGCCCAACAGATGATGAGATACCACTAATGCAGAAGTAGATGACGAGAAGCCCACGAACATGGGATCCTCCACTATCGTCTGGGAAAGATCAA	ATTCGAGGAAGCTTAGGAAGTTG	60.255	TTGATCTTTCCCAGACGATAGTG	60.489	160
CL686.Contig2_All	GAGAGAGAGAGA	GA(2*6)	479	12	ATTCGAGGAAGCTTAGGAAGTTGG[GAGAGAGAGAGA]CCTTTTGCTTGCCCGTTCATTCTAAAGCTCCAGCCCAACAGATGATGAGATACCACTAATGCAGAAGTAGATGACGAGAAGCCCACGAACATGGGATCCTCCACTATCGTCTGGGAAAGAT	ATTCGAGGAAGCTTAGGAAGTTG	60.255	ATCTTTCCCAGACGATAGTGGAG	60.844	157
CL686.Contig2_All	GAGAGAGAGAGA	GA(2*6)	479	12	CTAGATTTTGTTTTGGGTCCTCCGATTCGAGGAAGCTTAGGAAGTTGG[GAGAGAGAGAGA]CCTTTTGCTTGCCCGTTCATTCTAAAGCTCCAGCCCAACAGATGATGAGATAC	CTAGATTTTGTTTTGGGTCCTCC	60.217	GTATCTCATCATCTGTTGGGCTG	60.89	113
CL686.Contig2_All	GAGAGAGAGAGA	GA(2*6)	479	12	ATTCGAGGAAGCTTAGGAAGTTGG[GAGAGAGAGAGA]CCTTTTGCTTGCCCGTTCATTCTAAAGCTCCAGCCCAACAGATGATGAGATAC	ATTCGAGGAAGCTTAGGAAGTTG	60.255	GTATCTCATCATCTGTTGGGCTG	60.89	89
CL686.Contig2_All	GAGAGAGAGAGA	GA(2*6)	479	12	ATTCGAGGAAGCTTAGGAAGTTGG[GAGAGAGAGAGA]CCTTTTGCTTGCCCGTTCATTCTAAAGCTCCAGCCCAACAGATGATGAGATACCACTAATGCAGAAGTAGATGACGAGAAGCCCACGAACATGGGATCCTCCACTATCGTCTGGGAAAGAT	ATTCGAGGAAGCTTAGGAAGTTG	60.255	ATCTTTCCCAGACGATAGTGGA	59.962	157
CL686.Contig3_All	TCTCTCTCTCTC	TC(2*6)	895	12	GTATCTCATCATCTGTTGGGCTGGAGCTTTAGAATGAACGGGCAAGCAAAAGG[TCTCTCTCTCTC]CCAACTTCCTAAGCTTCCTAGAAGAGGATCTAAGGGGAAAGTTAGAGCTTCAAA	GTATCTCATCATCTGTTGGGCTG	60.89	TTTGAAGCTCTAACTTTCCCCTT	59.793	119
CL686.Contig3_All	TCTCTCTCTCTC	TC(2*6)	895	12	GTATCTCATCATCTGTTGGGCTGGAGCTTTAGAATGAACGGGCAAGCAAAAGG[TCTCTCTCTCTC]CCAACTTCCTAAGCTTCCTAGAAGAGGATCTAAGGGGAAAGTTAGAGCTTCAAATATTGGACTTCCTATTGCCAGTGCCACTTTAGCATTACTT	GTATCTCATCATCTGTTGGGCTG	60.89	AAGTAATGCTAAAGTGGCACTGG	59.736	159
CL686.Contig3_All	TCTCTCTCTCTC	TC(2*6)	895	12	TATCTCATCATCTGTTGGGCTGGAGCTTTAGAATGAACGGGCAAGCAAAAGG[TCTCTCTCTCTC]CCAACTTCCTAAGCTTCCTAGAAGAGGATCTAAGGGGAAAGTTAGAGCTTCAAA	TATCTCATCATCTGTTGGGCTG	60.096	TTTGAAGCTCTAACTTTCCCCTT	59.793	118
CL686.Contig3_All	TCTCTCTCTCTC	TC(2*6)	895	12	TATCTCATCATCTGTTGGGCTGGAGCTTTAGAATGAACGGGCAAGCAAAAGG[TCTCTCTCTCTC]CCAACTTCCTAAGCTTCCTAGAAGAGGATCTAAGGGGAAAGTTAGAGCTTCAAATATTGGACTTCCTATTGCCAGTGCCACTTTAGCATTACTT	TATCTCATCATCTGTTGGGCTG	60.096	AAGTAATGCTAAAGTGGCACTGG	59.736	158
CL6878.Contig3_All	CTCTCTCTCTCTCT	CT(2*7)	224	14	AGGCTCTCAACCCTTTTCAGTAGCACTTATAG[CTCTCTCTCTCTCT]CGCTCTCGCTCTCCCTGTAAGTATTCTTATGGCTTCTTCCTTGTTCTGCTCCAACCAGCCCACATATATGAAACCAAATCG	AGGCTCTCAACCCTTTTCAGTAG	60.292	CGATTTGGTTTCATATATGTGGG	60.311	127
CL6878.Contig3_All	CTCTCTCTCTCTCT	CT(2*7)	224	14	AGGCTCTCAACCCTTTTCAGTAGCACTTATAG[CTCTCTCTCTCTCT]CGCTCTCGCTCTCCCTGTAAGTATTCTTATGGCTTCTTCCTTGTTCTGCTCCAACCAGCCCACATATATGAAAC	AGGCTCTCAACCCTTTTCAGTAG	60.292	GTTTCATATATGTGGGCTGGTTG	60.484	120
CL6878.Contig3_All	CTCTCTCTCTCTCT	CT(2*7)	224	14	AGGCTCTCAACCCTTTTCAGTAGCACTTATAG[CTCTCTCTCTCTCT]CGCTCTCGCTCTCCCTGTAAGTATTCTTATGGCTTCTTCCTTGTTCTGCTCCAACCAGCCCACATATATGAAACCAAATC	AGGCTCTCAACCCTTTTCAGTAG	60.292	GATTTGGTTTCATATATGTGGGC	59.479	126
CL6878.Contig3_All	CTCTCTCTCTCTCT	CT(2*7)	224	14	CTCTCAACCCTTTTCAGTAGCACTTATAG[CTCTCTCTCTCTCT]CGCTCTCGCTCTCCCTGTAAGTATTCTTATGGCTTCTTCCTTGTTCTGCTCCAACCAGCCCACATATATGAAACCAAATCG	CTCTCAACCCTTTTCAGTAGCAC	59.464	CGATTTGGTTTCATATATGTGGG	60.311	124
CL6878.Contig3_All	CTCTCTCTCTCTCT	CT(2*7)	224	14	AGGCTCTCAACCCTTTTCAGTAGCACTTATAG[CTCTCTCTCTCTCT]CGCTCTCGCTCTCCCTGTAAGTATTCTTATGGCTTCTTCCTTGTTCTG	AGGCTCTCAACCCTTTTCAGTAG	60.292	CAGAACAAGGAAGAAGCCATAAG	59.441	94
CL6912.Contig3_All	TATATATATATATATATATA	TA(2*10)	231	20	GGCAGAAGAATAAAACCCCTTACATAACCATTATTAATTGATAAAATTGAACTCATGAC[TATATATATATATATATATA]TGTGTGTGTGAAGGAGCAGTAGAATTTACCAAAAACAAGGGCAAAGAGAATAGG	GGCAGAAGAATAAAACCCCTTAC	59.436	CCTATTCTCTTTGCCCTTGTTTT	60.014	133
CL6912.Contig3_All	TATATATATATATATATATA	TA(2*10)	231	20	GGCAGAAGAATAAAACCCCTTACATAACCATTATTAATTGATAAAATTGAACTCATGAC[TATATATATATATATATATA]TGTGTGTGTGAAGGAGCAGTAGAATTTACCAAAAACAAGGGCAAAGAGAATA	GGCAGAAGAATAAAACCCCTTAC	59.436	TATTCTCTTTGCCCTTGTTTTTG	59.667	131
CL6912.Contig3_All	TATATATATATATATATATA	TA(2*10)	231	20	TCTCTGGCAGAAGAATAAAACCCCTTACATAACCATTATTAATTGATAAAATTGAACTCATGAC[TATATATATATATATATATA]TGTGTGTGTGAAGGAGCAGTAGAATTTACCAAAAACAAGGGCAAAGAGAATAGG	TCTCTGGCAGAAGAATAAAACCC	60.924	CCTATTCTCTTTGCCCTTGTTTT	60.014	138
CL6912.Contig3_All	TATATATATATATATATATA	TA(2*10)	231	20	GGCAGAAGAATAAAACCCCTTACATAACCATTATTAATTGATAAAATTGAACTCATGAC[TATATATATATATATATATA]TGTGTGTGTGAAGGAGCAGTAGAATTTACCAAAAACAAGGGCAAAGAGAATAGGGATTA	GGCAGAAGAATAAAACCCCTTAC	59.436	TAATCCCTATTCTCTTTGCCCTT	59.516	138
CL6912.Contig3_All	TATATATATATATATATATA	TA(2*10)	231	20	GGCAGAAGAATAAAACCCCTTACATAACCATTATTAATTGATAAAATTGAACTCATGAC[TATATATATATATATATATA]TGTGTGTGTGAAGGAGCAGTAGAATTTACCAAAAACAAGGGCAAAGAGAATAGGGATTAA	GGCAGAAGAATAAAACCCCTTAC	59.436	TTAATCCCTATTCTCTTTGCCCT	59.516	139
CL6967.Contig2_All	ATATATATATAT	AT(2*6)	170	12	TGATGCCAAAAATCTAACCCTAAATTTTTGTTTTAATATAA[ATATATATATAT]GAAGGGCAAAGTCAAACCAAGTATGAGG	TGATGCCAAAAATCTAACCCTAA	59.858	CCTCATACTTGGTTTGACTTTGC	60.048	81
CL6967.Contig2_All	ATATATATATAT	AT(2*6)	170	12	TTGATGCCAAAAATCTAACCCTAAATTTTTGTTTTAATATAA[ATATATATATAT]GAAGGGCAAAGTCAAACCAAGTATGAGG	TTGATGCCAAAAATCTAACCCTA	59.858	CCTCATACTTGGTTTGACTTTGC	60.048	82
CL6967.Contig2_All	ATATATATATAT	AT(2*6)	170	12	CGAGTTGATGCCAAAAATCTAACCCTAAATTTTTGTTTTAATATAA[ATATATATATAT]GAAGGGCAAAGTCAAACCAAGTATGAGGACATAAGGTTCCAACTGATCA	CGAGTTGATGCCAAAAATCTAAC	60.017	TGATCAGTTGGAACCTTATGTCC	60.235	107
CL6967.Contig2_All	ATATATATATAT	AT(2*6)	170	12	CGAGTTGATGCCAAAAATCTAACCCTAAATTTTTGTTTTAATATAA[ATATATATATAT]GAAGGGCAAAGTCAAACCAAGTATGAGGACATAAGGTTCCAACTGATCATCATGT	CGAGTTGATGCCAAAAATCTAAC	60.017	ACATGATGATCAGTTGGAACCTT	59.749	113
CL6967.Contig2_All	ATATATATATAT	AT(2*6)	170	12	TGATGCCAAAAATCTAACCCTAAATTTTTGTTTTAATATAA[ATATATATATAT]GAAGGGCAAAGTCAAACCAAGTATGAGGACATAAGGTTCCAACTGATCA	TGATGCCAAAAATCTAACCCTAA	59.858	TGATCAGTTGGAACCTTATGTCC	60.235	102
CL6968.Contig2_All	ATATATATATAT	AT(2*6)	1947	12	GCTCATAATAGTGAAACGTCGCTATAAATTTATATATTTAATTATATTTGCCCCTGTAAAATGTAGAATTCATTTCCCATATTCCATTTAA[ATATATATATAT]AAAAAAAAGCTTTGGTGTTGTGCATAGCCTGAAGATT	GCTCATAATAGTGAAACGTCGCT	59.832	AATCTTCAGGCTATGCACAACAC	60.556	140
CL6968.Contig2_All	ATATATATATAT	AT(2*6)	1947	12	TTTGCCCCTGTAAAATGTAGAATTCATTTCCCATATTCCATTTAA[ATATATATATAT]AAAAAAAAGCTTTGGTGTTGTGCATAGCCTGAAGATTGCCAAACTGTTCCCATTGGTACAAATTTTTCAGTTCTTTGTCTAGCATTGGTTCAGGTT	TTTGCCCCTGTAAAATGTAGAAT	58.976	AACCTGAACCAATGCTAGACAAA	60.048	153
CL6968.Contig2_All	ATATATATATAT	AT(2*6)	1947	12	ATTTGCCCCTGTAAAATGTAGAATTCATTTCCCATATTCCATTTAA[ATATATATATAT]AAAAAAAAGCTTTGGTGTTGTGCATAGCCTGAAGATTGCCAAACTGTTCCCATTGGTACAAATTTTTCAGTTCTTTGTCTAGCATTGGTTCAGGTT	ATTTGCCCCTGTAAAATGTAGAA	58.976	AACCTGAACCAATGCTAGACAAA	60.048	154
CL6968.Contig2_All	ATATATATATAT	AT(2*6)	1947	12	TTTGCCCCTGTAAAATGTAGAATTCATTTCCCATATTCCATTTAA[ATATATATATAT]AAAAAAAAGCTTTGGTGTTGTGCATAGCCTGAAGATTGCCAAACTGTTCCCATTGGTACAAATTTTTCAGTTCTTTGTCTAGCATTGGTTCAGGTTGAG	TTTGCCCCTGTAAAATGTAGAAT	58.976	CTCAACCTGAACCAATGCTAGAC	60.178	156
CL6968.Contig2_All	ATATATATATAT	AT(2*6)	1947	12	ATTTGCCCCTGTAAAATGTAGAATTCATTTCCCATATTCCATTTAA[ATATATATATAT]AAAAAAAAGCTTTGGTGTTGTGCATAGCCTGAAGATTGCCAAACTGTTCCCATTGGTACAAATTTTTCAGTTCTTTGTCTAGCATTGGTTCAGGTTGAG	ATTTGCCCCTGTAAAATGTAGAA	58.976	CTCAACCTGAACCAATGCTAGAC	60.178	157
CL7012.Contig1_All	GAGAGAGAGAGAGAGA	GA(2*8)	2781	16	TCACCTGAAAAGCTTAGAAATCGAATTTCTCACAAAATGTTTGTGCAAATTCAACTCAGCTGAGTCTTTCTCTCTCGCTCTGCAATGGG[GAGAGAGAGAGAGAGA]GCAATAGATGACGATAGAACAGCTTGATTGGGCTTT	TCACCTGAAAAGCTTAGAAATCG	59.906	AAAGCCCAATCAAGCTGTTCTAT	60.485	141
CL7012.Contig1_All	GAGAGAGAGAGAGAGA	GA(2*8)	2781	16	AATGTTTGTGCAAATTCAACTCAGCTGAGTCTTTCTCTCTCGCTCTGCAATGGG[GAGAGAGAGAGAGAGA]GCAATAGATGACGATAGAACAGCTTGATTGGGCTTTA	AATGTTTGTGCAAATTCAACTCA	59.549	TAAAGCCCAATCAAGCTGTTCTA	60.257	107
CL7012.Contig2_All	CTCTCTCTCTCTCTCT	CT(2*8)	186	16	AAAGCCCAATCAAGCTGTTCTATCGTCATCTATTG[CTCTCTCTCTCTCTCT]CCCCATTGCAGAGCGAGAGAGAAAGACTCAGCTGAGTTGAATTTGCACAAACATTTTGTGAGAAATTCGATTTCTAAGCTTTTCAGGTGA	AAAGCCCAATCAAGCTGTTCTAT	60.485	TCACCTGAAAAGCTTAGAAATCG	59.906	141
CL7012.Contig2_All	CTCTCTCTCTCTCTCT	CT(2*8)	186	16	TAAAGCCCAATCAAGCTGTTCTATCGTCATCTATTG[CTCTCTCTCTCTCTCT]CCCCATTGCAGAGCGAGAGAGAAAGACTCAGCTGAGTTGAATTTGCACAAACATT	TAAAGCCCAATCAAGCTGTTCTA	60.257	AATGTTTGTGCAAATTCAACTCA	59.549	107
CL7027.Contig2_All	TCTCTCTCTCTC	TC(2*6)	1960	12	ATCCCCTTCCTTCTTCACTTTCCCGCTTTGACAAAGAATCTTCATGGGGTTGCTTGAGCCTCTGCCGATCA[TCTCTCTCTCTC]TGTCGCCAGCTCTCATCTCTGTGCCTAGAAGAACGGTGATCATCAGGT	ATCCCCTTCCTTCTTCACTTTC	59.947	ACCTGATGATCACCGTTCTTCTA	60.012	131
CL7027.Contig2_All	TCTCTCTCTCTC	TC(2*6)	1960	12	GATCCCCTTCCTTCTTCACTTTCCCGCTTTGACAAAGAATCTTCATGGGGTTGCTTGAGCCTCTGCCGATCA[TCTCTCTCTCTC]TGTCGCCAGCTCTCATCTCTGTGCCTAGAAGAACGGTGATCATCAGGT	GATCCCCTTCCTTCTTCACTTT	59.947	ACCTGATGATCACCGTTCTTCTA	60.012	132
CL7027.Contig2_All	TCTCTCTCTCTC	TC(2*6)	1960	12	ATCCCCTTCCTTCTTCACTTTCCCGCTTTGACAAAGAATCTTCATGGGGTTGCTTGAGCCTCTGCCGATCA[TCTCTCTCTCTC]TGTCGCCAGCTCTCATCTCTGTGCCTAGAAGAACGGTGATCATCAG	ATCCCCTTCCTTCTTCACTTTC	59.947	CTGATGATCACCGTTCTTCTAGG	60.137	129
CL7027.Contig2_All	TCTCTCTCTCTC	TC(2*6)	1960	12	GATCCCCTTCCTTCTTCACTTTCCCGCTTTGACAAAGAATCTTCATGGGGTTGCTTGAGCCTCTGCCGATCA[TCTCTCTCTCTC]TGTCGCCAGCTCTCATCTCTGTGCCTAGAAGAACGGTGATCATCAG	GATCCCCTTCCTTCTTCACTTT	59.947	CTGATGATCACCGTTCTTCTAGG	60.137	130
CL7027.Contig2_All	TCTCTCTCTCTC	TC(2*6)	1960	12	AATTTTGTCATCTAGACCTCTGCCGCTCCTTGATGATCCCCTTCCTTCTTCACTTTCCCGCTTTGACAAAGAATCTTCATGGGGTTGCTTGAGCCTCTGCCGATCA[TCTCTCTCTCTC]TGTCGCCAGCTCTCATCTCTGTGCCTAGAAG	AATTTTGTCATCTAGACCTCTGCC	60.03	CTTCTAGGCACAGAGATGAGAGC	59.809	149
CL7102.Contig4_All	AGAGAGAGAGAGAGAGAG	AG(2*9)	1304	18	ATGAAACTTCCCAAAGAGGAAAGCAAAAAAGAAAGAGAA[AGAGAGAGAGAGAGAGAG]TGAGAGTGCAGTACCTTTTGAGATGGTC	ATGAAACTTCCCAAAGAGGAAAG	59.992	GACCATCTCAAAAGGTACTGCAC	60.054	85
CL7102.Contig4_All	AGAGAGAGAGAGAGAGAG	AG(2*9)	1304	18	ATGAAACTTCCCAAAGAGGAAAGCAAAAAAGAAAGAGAA[AGAGAGAGAGAGAGAGAG]TGAGAGTGCAGTACCTTTTGAGATGGTCAC	ATGAAACTTCCCAAAGAGGAAAG	59.992	GTGACCATCTCAAAAGGTACTGC	60.054	87
CL7102.Contig4_All	AGAGAGAGAGAGAGAGAG	AG(2*9)	1304	18	GAGGGAAAGCCAAAGTAACCTAATTTGGAAAGATTGATGGATGATGAAACTTCCCAAAGAGGAAAGCAAAAAAGAAAGAGAA[AGAGAGAGAGAGAGAGAG]TGAGAGTGCAGTACCTTTTGAGATGGTC	GAGGGAAAGCCAAAGTAACCTAA	60.014	GACCATCTCAAAAGGTACTGCAC	60.054	128
CL7102.Contig4_All	AGAGAGAGAGAGAGAGAG	AG(2*9)	1304	18	GAGGGAAAGCCAAAGTAACCTAATTTGGAAAGATTGATGGATGATGAAACTTCCCAAAGAGGAAAGCAAAAAAGAAAGAGAA[AGAGAGAGAGAGAGAGAG]TGAGAGTGCAGTACCTTTTGAGATGGTCAC	GAGGGAAAGCCAAAGTAACCTAA	60.014	GTGACCATCTCAAAAGGTACTGC	60.054	130
CL7102.Contig4_All	AGAGAGAGAGAGAGAGAG	AG(2*9)	1304	18	ATGAAACTTCCCAAAGAGGAAAGCAAAAAAGAAAGAGAA[AGAGAGAGAGAGAGAGAG]TGAGAGTGCAGTACCTTTTGAGATGGTCACACTCAATTGAACATACAAATTTAATGCGGCTAACCTGTAATTATTTCCC	ATGAAACTTCCCAAAGAGGAAAG	59.992	GGGAAATAATTACAGGTTAGCCG	60.101	136
CL7147.Contig3_All	TCTCTCTCTCTCTCTCTCTC	TC(2*10)	212	20	GCTTTAACTCCCTATTGGTTTGGAGCACTTTTATT[TCTCTCTCTCTCTCTCTCTC]TTTTCGTCTCTCTCAATTCAAACGATTGCCTCCGTTGCCCCAAAGACCAGGACTTAGCCCGAATCCCTCTCGCTTCTTCTCTTTA	GCTTTAACTCCCTATTGGTTTGG	60.232	TAAAGAGAAGAAGCGAGAGGGAT	59.998	140
CL7147.Contig3_All	TCTCTCTCTCTCTCTCTCTC	TC(2*10)	212	20	CCTATTGGTTTGGAGCACTTTTATT[TCTCTCTCTCTCTCTCTCTC]TTTTCGTCTCTCTCAATTCAAACGATTGCCTCCGTTGCCCCAAAGACCAGGACTTAGCCCGAATCCCTCTCGCTTCTTCTCTTTA	CCTATTGGTTTGGAGCACTTTTA	59.564	TAAAGAGAAGAAGCGAGAGGGAT	59.998	130
CL7147.Contig3_All	TCTCTCTCTCTCTCTCTCTC	TC(2*10)	212	20	TGCTTTAACTCCCTATTGGTTTGGAGCACTTTTATT[TCTCTCTCTCTCTCTCTCTC]TTTTCGTCTCTCTCAATTCAAACGATTGCCTCCGTTGCCCCAAAGACCAGGACTTAGCCCGAATCCCTCTCGCTTCTTCTCTTTA	TGCTTTAACTCCCTATTGGTTTG	59.564	TAAAGAGAAGAAGCGAGAGGGAT	59.998	141
CL7166.Contig3_All	GAGAGAGAGAGAGAGAGA	GA(2*9)	226	18	AGCAAGGAGAGAAAAGGAGAGAAAGAGAAAG[GAGAGAGAGAGAGAGAGA]AAGACAGATAGAGAAACCCAGAGAGGGCTTAGAAGAATTCAAGAAGC	AGCAAGGAGAGAAAAGGAGAGAA	60.135	GCTTCTTGAATTCTTCTAAGCCC	59.886	96
CL7166.Contig3_All	GAGAGAGAGAGAGAGAGA	GA(2*9)	226	18	AGCAAGGAGAGAAAAGGAGAGAAAGAGAAAG[GAGAGAGAGAGAGAGAGA]AAGACAGATAGAGAAACCCAGAGAGGGCTTAGAAGAATTCAAGAAGCTTTCAATCAGACAGAAGGAAA	AGCAAGGAGAGAAAAGGAGAGAA	60.135	TTTCCTTCTGTCTGATTGAAAGC	59.885	117
CL7166.Contig3_All	GAGAGAGAGAGAGAGAGA	GA(2*9)	226	18	AGCAAGGAGAGAAAAGGAGAGAAAGAGAAAG[GAGAGAGAGAGAGAGAGA]AAGACAGATAGAGAAACCCAGAGAGGGCTTAGAAGAATTC	AGCAAGGAGAGAAAAGGAGAGAA	60.135	GAATTCTTCTAAGCCCTCTCTGG	59.874	89
CL7191.Contig2_All	TCTCTCTCTCTCTC	TC(2*7)	816	14	ACTGAACAGCTTCCACTACTTGCCGACTGCTGCTGCTGTTGATCTCTCTGATATACTTCTCTGTATAAAATGTGACAGTTTGCAGCTAAAACTGACATTCTA[TCTCTCTCTCTCTC]TTGTGAACAAAGTAAAGTGTAATTTAAGCCGCTGATG	ACTGAACAGCTTCCACTACTTGC	59.999	CATCAGCGGCTTAAATTACACTT	59.712	153
CL7191.Contig2_All	TCTCTCTCTCTCTC	TC(2*7)	816	14	TGCTGCTGTTGATCTCTCTGATATACTTCTCTGTATAAAATGTGACAGTTTGCAGCTAAAACTGACATTCTA[TCTCTCTCTCTCTC]TTGTGAACAAAGTAAAGTGTAATTTAAGCCGCTGATG	TGCTGCTGTTGATCTCTCTGATA	60.169	CATCAGCGGCTTAAATTACACTT	59.712	123
CL7191.Contig2_All	TCTCTCTCTCTCTC	TC(2*7)	816	14	TGTAGTCACTGAACAGCTTCCACTACTTGCCGACTGCTGCTGCTGTTGATCTCTCTGATATACTTCTCTGTATAAAATGTGACAGTTTGCAGCTAAAACTGACATTCTA[TCTCTCTCTCTCTC]TTGTGAACAAAGTAAAGTGTAATTTAAGCCGCTGATG	TGTAGTCACTGAACAGCTTCCAC	59.458	CATCAGCGGCTTAAATTACACTT	59.712	160
CL7191.Contig2_All	TCTCTCTCTCTCTC	TC(2*7)	816	14	TGCTGCTGTTGATCTCTCTGATATACTTCTCTGTATAAAATGTGACAGTTTGCAGCTAAAACTGACATTCTA[TCTCTCTCTCTCTC]TTGTGAACAAAGTAAAGTGTAATTTAAGCCGCTGATGGGTCACAGAAACAACTAG	TGCTGCTGTTGATCTCTCTGATA	60.169	CTAGTTGTTTCTGTGACCCATCA	59.156	141
CL7191.Contig2_All	TCTCTCTCTCTCTC	TC(2*7)	816	14	CACTGAACAGCTTCCACTACTTGCCGACTGCTGCTGCTGTTGATCTCTCTGATATACTTCTCTGTATAAAATGTGACAGTTTGCAGCTAAAACTGACATTCTA[TCTCTCTCTCTCTC]TTGTGAACAAAGTAAAGTGTAATTTAAGCCGCTGATG	CACTGAACAGCTTCCACTACTTG	59.108	CATCAGCGGCTTAAATTACACTT	59.712	154
CL7218.Contig1_All	TCTCTCTCTCTC	TC(2*6)	154	12	TAAATGAAGCATTTTGCCATTTTGGTTATCAGCT[TCTCTCTCTCTC]ACTATAAGAGTGTCTGAATCAAAGAGAGATATGGCAGATCAATCTATACCAGTAAGCTCCATTGATCCCTATGACCGACTCAAACTCATC	TAAATGAAGCATTTTGCCATTTT	59.871	GATGAGTTTGAGTCGGTCATAGG	60.012	136
CL7218.Contig1_All	TCTCTCTCTCTC	TC(2*6)	154	12	TAAATGAAGCATTTTGCCATTTTGGTTATCAGCT[TCTCTCTCTCTC]ACTATAAGAGTGTCTGAATCAAAGAGAGATATGGCAGATCAATCTATACCAGTAAGCTCCATTGATCCCTATGACCGACTCAAACTCATCC	TAAATGAAGCATTTTGCCATTTT	59.871	GGATGAGTTTGAGTCGGTCATAG	60.012	137
CL7218.Contig1_All	TCTCTCTCTCTC	TC(2*6)	154	12	TCTGTTAAATGAAGCATTTTGCCATTTTGGTTATCAGCT[TCTCTCTCTCTC]ACTATAAGAGTGTCTGAATCAAAGAGAGATATGGCAGATCAATCTATACCAGTAAGCTCCATTGATCCCTATGACCGACTCAAACTCATC	TCTGTTAAATGAAGCATTTTGCC	60.472	GATGAGTTTGAGTCGGTCATAGG	60.012	141
CL7218.Contig1_All	TCTCTCTCTCTC	TC(2*6)	154	12	TCTGTTAAATGAAGCATTTTGCCATTTTGGTTATCAGCT[TCTCTCTCTCTC]ACTATAAGAGTGTCTGAATCAAAGAGAGATATGGCAGATCAATCTATACCAGTAAGCTCCATTGATCCCTATGACCGACTCAAACTCATCC	TCTGTTAAATGAAGCATTTTGCC	60.472	GGATGAGTTTGAGTCGGTCATAG	60.012	142
CL7218.Contig1_All	TCTCTCTCTCTC	TC(2*6)	154	12	CATTTTGCCATTTTGGTTATCAGCT[TCTCTCTCTCTC]ACTATAAGAGTGTCTGAATCAAAGAGAGATATGGCAGATCAATCTATACCAGTAAGCTCCATTGATCCCTATGACCGACTCAAACTCATC	CATTTTGCCATTTTGGTTATCAG	60.567	GATGAGTTTGAGTCGGTCATAGG	60.012	127
CL7229.Contig2_All	GAGAGAGAGAGAGAGA	GA(2*8)	2109	16	TATCAGAACTTCGGGTCTTGAAAAGCAGTTGGAACTAGGAAGTTTGGAAGCTTTAGAAG[GAGAGAGAGAGAGAGA]AAGAAACAGAGATGACACAGATGGGT	TATCAGAACTTCGGGTCTTGAAA	60.116	ACCCATCTGTGTCATCTCTGTTT	59.915	101
CL7229.Contig2_All	GAGAGAGAGAGAGAGA	GA(2*8)	2109	16	TATCAGAACTTCGGGTCTTGAAAAGCAGTTGGAACTAGGAAGTTTGGAAGCTTTAGAAG[GAGAGAGAGAGAGAGA]AAGAAACAGAGATGACACAGATGGGTT	TATCAGAACTTCGGGTCTTGAAA	60.116	AACCCATCTGTGTCATCTCTGTT	59.915	102
CL7229.Contig2_All	GAGAGAGAGAGAGAGA	GA(2*8)	2109	16	TATCAGAACTTCGGGTCTTGAAAAGCAGTTGGAACTAGGAAGTTTGGAAGCTTTAGAAG[GAGAGAGAGAGAGAGA]AAGAAACAGAGATGACACAGATGGGTTT	TATCAGAACTTCGGGTCTTGAAA	60.116	AAACCCATCTGTGTCATCTCTGT	59.915	103
CL7229.Contig2_All	GAGAGAGAGAGAGAGA	GA(2*8)	2109	16	TATCAGAACTTCGGGTCTTGAAAAGCAGTTGGAACTAGGAAGTTTGGAAGCTTTAGAAG[GAGAGAGAGAGAGAGA]AAGAAACAGAGATGACACAGATGGGTTTGT	TATCAGAACTTCGGGTCTTGAAA	60.116	ACAAACCCATCTGTGTCATCTCT	59.915	105
CL7252.Contig1_All	GAGAGAGAGAGA	GA(2*6)	183	12	CAAAGGAATTCATTGTAACGAGGGAGGTGTTATTGTTAGATTTATGCTGTAGGGTTACGTTCTCAT[GAGAGAGAGAGA]ATCCCCAATCTTTCTAAGCCCTTCTTTATTCCAGGTTTACAGAGGATTGCCAATCTCCCTTCATAAGTTTACGCAA	CAAAGGAATTCATTGTAACGAGG	59.886	TTGCGTAAACTTATGAAGGGAGA	60.134	154
CL7252.Contig1_All	GAGAGAGAGAGA	GA(2*6)	183	12	TGTAACGAGGGAGGTGTTATTGTTAGATTTATGCTGTAGGGTTACGTTCTCAT[GAGAGAGAGAGA]ATCCCCAATCTTTCTAAGCCCTTCTTTATTCCAGG	TGTAACGAGGGAGGTGTTATTGT	59.812	CCTGGAATAAAGAAGGGCTTAGA	60.095	100
CL7252.Contig1_All	GAGAGAGAGAGA	GA(2*6)	183	12	TGTAACGAGGGAGGTGTTATTGTTAGATTTATGCTGTAGGGTTACGTTCTCAT[GAGAGAGAGAGA]ATCCCCAATCTTTCTAAGCCCTTCTTTATTCCAGGTTTACAGAGGATTGCCAATCTCCCTTCATAAGTTTACGCAA	TGTAACGAGGGAGGTGTTATTGT	59.812	TTGCGTAAACTTATGAAGGGAGA	60.134	141
CL7252.Contig1_All	GAGAGAGAGAGA	GA(2*6)	183	12	TTGTAACGAGGGAGGTGTTATTGTTAGATTTATGCTGTAGGGTTACGTTCTCAT[GAGAGAGAGAGA]ATCCCCAATCTTTCTAAGCCCTTCTTTATTCCAGG	TTGTAACGAGGGAGGTGTTATTG	60.275	CCTGGAATAAAGAAGGGCTTAGA	60.095	101
CL7252.Contig1_All	GAGAGAGAGAGA	GA(2*6)	183	12	TTGTAACGAGGGAGGTGTTATTGTTAGATTTATGCTGTAGGGTTACGTTCTCAT[GAGAGAGAGAGA]ATCCCCAATCTTTCTAAGCCCTTCTTTATTCCAGGTTTACAGAGGATTGCCAATCTCCCTTCATAAGTTTACGCAA	TTGTAACGAGGGAGGTGTTATTG	60.275	TTGCGTAAACTTATGAAGGGAGA	60.134	142
CL725.Contig1_All	TCTCTCTCTCTCTCTCTCTC	TC(2*10)	167	20	CCTTGAGTCGCTCAAAAATCTTAGACACCTCAGTAAGCTTTGGATCCATGT[TCTCTCTCTCTCTCTCTCTC]TTCTTCAGACTTGAGCTCCAGCCCCGACCCTCGGCCCCCGCCCCCAGAAGCTCACGGGAGGAGCAGAAATTTGAGTTCT	CCTTGAGTCGCTCAAAAATCTTA	59.906	AGAACTCAAATTTCTGCTCCTCC	60.248	150
CL725.Contig1_All	TCTCTCTCTCTCTCTCTCTC	TC(2*10)	167	20	CTCAGTAAGCTTTGGATCCATGT[TCTCTCTCTCTCTCTCTCTC]TTCTTCAGACTTGAGCTCCAGCCCCGACCCTCGGCCCCCGCCCCCAGAAGCTCACGGGAGGAGCAGAAATTTGAGTTCT	CTCAGTAAGCTTTGGATCCATGT	59.666	AGAACTCAAATTTCTGCTCCTCC	60.248	122
CL725.Contig1_All	TCTCTCTCTCTCTCTCTCTC	TC(2*10)	167	20	CTCAGTAAGCTTTGGATCCATGT[TCTCTCTCTCTCTCTCTCTC]TTCTTCAGACTTGAGCTCCAGCCCCGACCCTCGGCCCCCGCCCCCAGAAGCTCACGGGAGGAGCAGAAATTTGAGTTCTCGAAAG	CTCAGTAAGCTTTGGATCCATGT	59.666	CTTTCGAGAACTCAAATTTCTGC	59.552	128
CL725.Contig1_All	TCTCTCTCTCTCTCTCTCTC	TC(2*10)	167	20	CGCTCAAAAATCTTAGACACCTCAGTAAGCTTTGGATCCATGT[TCTCTCTCTCTCTCTCTCTC]TTCTTCAGACTTGAGCTCCAGCCCCGACCCTCGGCCCCCGCCCCCAGAAGCTCACGGGAGGAGCAGAAATTTGAGTTCT	CGCTCAAAAATCTTAGACACCTC	59.445	AGAACTCAAATTTCTGCTCCTCC	60.248	142
CL725.Contig1_All	TCTCTCTCTCTCTCTCTCTC	TC(2*10)	167	20	TCGCTCAAAAATCTTAGACACCTCAGTAAGCTTTGGATCCATGT[TCTCTCTCTCTCTCTCTCTC]TTCTTCAGACTTGAGCTCCAGCCCCGACCCTCGGCCCCCGCCCCCAGAAGCTCACGGGAGGAGCAGAAATTTGAGTTCT	TCGCTCAAAAATCTTAGACACCT	59.445	AGAACTCAAATTTCTGCTCCTCC	60.248	143
CL7278.Contig1_All	TCTCTCTCTCTC	TC(2*6)	290	12	ATCTCTCAGTGGTAGGACAATCGTGGTTGACGCGTTGAGCTA[TCTCTCTCTCTC]GCTAGCTTGTTCGACGAAGTTTCACTTCCAAAGACCTGACTTCAGGCGGTATGTTCCTGGATTTCTATCTTCACACAAGACACTCTTCACG	ATCTCTCAGTGGTAGGACAATCG	59.652	CGTGAAGAGTGTCTTGTGTGAAG	59.999	145
CL7278.Contig1_All	TCTCTCTCTCTC	TC(2*6)	290	12	ATCTCTCAGTGGTAGGACAATCGTGGTTGACGCGTTGAGCTA[TCTCTCTCTCTC]GCTAGCTTGTTCGACGAAGTTTCACTTCCAAAGACCTGACTTCAGGCGGTATGTTCCTGGATTTCTATCTTCACACAAGACACTCTTCACGGTTCTCT	ATCTCTCAGTGGTAGGACAATCG	59.652	AGAGAACCGTGAAGAGTGTCTTG	59.967	152
CL7278.Contig1_All	TCTCTCTCTCTC	TC(2*6)	290	12	ATCTCTCAGTGGTAGGACAATCGTGGTTGACGCGTTGAGCTA[TCTCTCTCTCTC]GCTAGCTTGTTCGACGAAGTTTCACTTCCAAAGACCTGACTTCAGGCGGTATGTTCCTGGATTTCTATCTTCACACAAGACACTCTTCACGGTTCTC	ATCTCTCAGTGGTAGGACAATCG	59.652	GAGAACCGTGAAGAGTGTCTTGT	59.837	151
CL7278.Contig1_All	TCTCTCTCTCTC	TC(2*6)	290	12	TCATCTCAGGCTGATCTCTCAGTGGTAGGACAATCGTGGTTGACGCGTTGAGCTA[TCTCTCTCTCTC]GCTAGCTTGTTCGACGAAGTTTCACTTCCAAAGACCTGACTTCAGGCGGTATGTTCCTGGATTTCTATCTTCACACAAGACACTCTTCACG	TCATCTCAGGCTGATCTCTCAGT	60.547	CGTGAAGAGTGTCTTGTGTGAAG	59.999	158
CL7278.Contig1_All	TCTCTCTCTCTC	TC(2*6)	290	12	ATCTCTCAGTGGTAGGACAATCGTGGTTGACGCGTTGAGCTA[TCTCTCTCTCTC]GCTAGCTTGTTCGACGAAGTTTCACTTCCAAAGACCTGACTTC	ATCTCTCAGTGGTAGGACAATCG	59.652	GAAGTCAGGTCTTTGGAAGTGAA	59.781	97
CL7295.Contig1_All	AGAGAGAGAGAGAGAG	AG(2*8)	407	16	ATACTCAGCAGGGCCTCTTACTCCCGGCATTCTTCGAACTTTCTAC[AGAGAGAGAGAGAGAG]ATAAGAGATGGCAGAAGAATATTCAATCTCTCCTGAAGATCAAGCATATGATAGCCCA	ATACTCAGCAGGGCCTCTTACTC	60.287	TGGGCTATCATATGCTTGATCTT	59.969	120
CL7295.Contig1_All	AGAGAGAGAGAGAGAG	AG(2*8)	407	16	ATACTCAGCAGGGCCTCTTACTCCCGGCATTCTTCGAACTTTCTAC[AGAGAGAGAGAGAGAG]ATAAGAGATGGCAGAAGAATATTCAATCTCTCCTGAAGATCAAGCATATGATAGCCCAA	ATACTCAGCAGGGCCTCTTACTC	60.287	TTGGGCTATCATATGCTTGATCT	59.969	121
CL7295.Contig1_All	AGAGAGAGAGAGAGAG	AG(2*8)	407	16	GAATACTCAGCAGGGCCTCTTACTCCCGGCATTCTTCGAACTTTCTAC[AGAGAGAGAGAGAGAG]ATAAGAGATGGCAGAAGAATATTCAATCTCTCCTGAAGATCAAGCATATGATAGCCCA	GAATACTCAGCAGGGCCTCTTAC	60.621	TGGGCTATCATATGCTTGATCTT	59.969	122
CL7295.Contig1_All	AGAGAGAGAGAGAGAG	AG(2*8)	407	16	GAATACTCAGCAGGGCCTCTTACTCCCGGCATTCTTCGAACTTTCTAC[AGAGAGAGAGAGAGAG]ATAAGAGATGGCAGAAGAATATTCAATCTCTCCTGAAGATCAAGCATATGATAGCCCAA	GAATACTCAGCAGGGCCTCTTAC	60.621	TTGGGCTATCATATGCTTGATCT	59.969	123
CL7295.Contig1_All	AGAGAGAGAGAGAGAG	AG(2*8)	407	16	GACGAGAGGGTTCTTGTGAATACTCAGCAGGGCCTCTTACTCCCGGCATTCTTCGAACTTTCTAC[AGAGAGAGAGAGAGAG]ATAAGAGATGGCAGAAGAATATTCAATCTCTCCTGAAGATCAAGCATATGATAGCCCA	GACGAGAGGGTTCTTGTGAATAC	59.16	TGGGCTATCATATGCTTGATCTT	59.969	139
CL733.Contig4_All	GAGAGAGAGAGAGA	GA(2*7)	201	14	ATTGAGATCATTGAAAGAGGCAGCAGTGAAGAAGAAAGAAGAAAAGAAAGCAAAGAAGGTAGG[GAGAGAGAGAGAGA]TGGTATAGAGAGTTCTTTCCTCTCTCTCTTTCTGTATAAATTGAACTATTGCATTCCTACTTCTCCCTCTCTGTGAAACTTTG	ATTGAGATCATTGAAAGAGGCAG	59.739	CAAAGTTTCACAGAGAGGGAGAA	59.908	160
CL733.Contig4_All	GAGAGAGAGAGAGA	GA(2*7)	201	14	GCAGCAGTGAAGAAGAAAGAAGAAAAGAAAGCAAAGAAGGTAGG[GAGAGAGAGAGAGA]TGGTATAGAGAGTTCTTTCCTCTCTCTCTTTCTGTATAAATTGAACTATTGCATTCCTACTTCTCCCTCTCTGTGAAACTTTG	GCAGCAGTGAAGAAGAAAGAAGA	60.309	CAAAGTTTCACAGAGAGGGAGAA	59.908	141
CL733.Contig4_All	GAGAGAGAGAGAGA	GA(2*7)	201	14	GCAGCAGTGAAGAAGAAAGAAGAAAAGAAAGCAAAGAAGGTAGG[GAGAGAGAGAGAGA]TGGTATAGAGAGTTCTTTCCTCTCTCTCTTTCTGTATAAATTGAACTATTGCATTCCTACTTCTCCCTCTCTGTGAAACTTTGAA	GCAGCAGTGAAGAAGAAAGAAGA	60.309	TTCAAAGTTTCACAGAGAGGGAG	59.908	143
CL733.Contig4_All	GAGAGAGAGAGAGA	GA(2*7)	201	14	GCAGCAGTGAAGAAGAAAGAAGAAAAGAAAGCAAAGAAGGTAGG[GAGAGAGAGAGAGA]TGGTATAGAGAGTTCTTTCCTCTCTCTCTTTCTGTATAAATTGAACTATTGCATTCCTACTTCTCCCTCTCTGTGAAACTTTGAAAA	GCAGCAGTGAAGAAGAAAGAAGA	60.309	TTTTCAAAGTTTCACAGAGAGGG	59.785	145
CL733.Contig4_All	GAGAGAGAGAGAGA	GA(2*7)	201	14	GCAGCAGTGAAGAAGAAAGAAGAAAAGAAAGCAAAGAAGGTAGG[GAGAGAGAGAGAGA]TGGTATAGAGAGTTCTTTCCTCTCTCTCTTTCTGTATAAATTGAACTATTGCATTCCTACTTCTCCCTCTCTGTGAAACTTTGAAA	GCAGCAGTGAAGAAGAAAGAAGA	60.309	TTTCAAAGTTTCACAGAGAGGGA	60.261	144
CL7380.Contig1_All	TCTCTCTCTCTC	TC(2*6)	176	12	ATTTTGTCATTCGCATTTACTCGTTTCGCAGCCAACAAACCAACAACCCTTCTCCACCTTTCTGTCTTCAGTAATTCATTCTTCACTTACTTTCAACTCTT[TCTCTCTCTCTC]TTTCACCTGCAGAGACAGTCACAGCCTTACAAAGATTTGG	ATTTTGTCATTCGCATTTACTCG	60.368	CCAAATCTTTGTAAGGCTGTGAC	60.048	153
CL7380.Contig1_All	TCTCTCTCTCTC	TC(2*6)	176	12	CTTCTCCACCTTTCTGTCTTCAGTAATTCATTCTTCACTTACTTTCAACTCTT[TCTCTCTCTCTC]TTTCACCTGCAGAGACAGTCACAGCCTTACAAAGATTTGG	CTTCTCCACCTTTCTGTCTTCAG	59.551	CCAAATCTTTGTAAGGCTGTGAC	60.048	105
CL7380.Contig1_All	TCTCTCTCTCTC	TC(2*6)	176	12	CTCTTCATTTTGTCATTCGCATTTACTCGTTTCGCAGCCAACAAACCAACAACCCTTCTCCACCTTTCTGTCTTCAGTAATTCATTCTTCACTTACTTTCAACTCTT[TCTCTCTCTCTC]TTTCACCTGCAGAGACAGTCACAGCCTTACAAAGATTTGG	CTCTTCATTTTGTCATTCGCATT	60.484	CCAAATCTTTGTAAGGCTGTGAC	60.048	159
CL7380.Contig1_All	TCTCTCTCTCTC	TC(2*6)	176	12	TTCTCCACCTTTCTGTCTTCAGTAATTCATTCTTCACTTACTTTCAACTCTT[TCTCTCTCTCTC]TTTCACCTGCAGAGACAGTCACAGCCTTACAAAGATTTGG	TTCTCCACCTTTCTGTCTTCAGT	59.42	CCAAATCTTTGTAAGGCTGTGAC	60.048	104
CL7380.Contig1_All	TCTCTCTCTCTC	TC(2*6)	176	12	TCTTCATTTTGTCATTCGCATTTACTCGTTTCGCAGCCAACAAACCAACAACCCTTCTCCACCTTTCTGTCTTCAGTAATTCATTCTTCACTTACTTTCAACTCTT[TCTCTCTCTCTC]TTTCACCTGCAGAGACAGTCACAGCCTTACAAAGATTTGG	TCTTCATTTTGTCATTCGCATTT	60.821	CCAAATCTTTGTAAGGCTGTGAC	60.048	158
CL7423.Contig1_All	TCTCTCTCTCTC	TC(2*6)	161	12	GCCCTCATCAACCTTCTTCTTATTCTCTCTAGTTCCTTAGTTCATTCTCACTTCTTGCCATTTATATA[TCTCTCTCTCTC]TTCCCCAAGTAAGCAGTAGAAGCAGTATAAGATTTCAGGATGGGTTCGCAGACATTGATAGAGGTGATACTGGCC	GCCCTCATCAACCTTCTTCTTAT	59.984	GGCCAGTATCACCTCTATCAATG	59.87	155
CL7423.Contig1_All	TCTCTCTCTCTC	TC(2*6)	161	12	GCCCTCATCAACCTTCTTCTTATTCTCTCTAGTTCCTTAGTTCATTCTCACTTCTTGCCATTTATATA[TCTCTCTCTCTC]TTCCCCAAGTAAGCAGTAGAAGCAGTATAAGATTTCAGGATGGGTTCGCAGACATTGATAGAGGTGATACTGGCCA	GCCCTCATCAACCTTCTTCTTAT	59.984	TGGCCAGTATCACCTCTATCAAT	59.87	156
CL7423.Contig1_All	TCTCTCTCTCTC	TC(2*6)	161	12	GCCCTCATCAACCTTCTTCTTATTCTCTCTAGTTCCTTAGTTCATTCTCACTTCTTGCCATTTATATA[TCTCTCTCTCTC]TTCCCCAAGTAAGCAGTAGAAGCAGTATAAGATTTCAGGATGGGTTCGCAGACATTGATAGAGGTGATACTGGCCAT	GCCCTCATCAACCTTCTTCTTAT	59.984	ATGGCCAGTATCACCTCTATCAA	59.87	157
CL7423.Contig1_All	TCTCTCTCTCTC	TC(2*6)	161	12	GCCCTCATCAACCTTCTTCTTATTCTCTCTAGTTCCTTAGTTCATTCTCACTTCTTGCCATTTATATA[TCTCTCTCTCTC]TTCCCCAAGTAAGCAGTAGAAGCAGTATAAGATTTCAGGATGGGTTCGCAGACATTGATAGAGGTGATACTGGCCATT	GCCCTCATCAACCTTCTTCTTAT	59.984	AATGGCCAGTATCACCTCTATCA	59.87	158
CL7423.Contig1_All	TCTCTCTCTCTC	TC(2*6)	161	12	TTCATTCTCACTTCTTGCCATTTATATA[TCTCTCTCTCTC]TTCCCCAAGTAAGCAGTAGAAGCAGTATAAGATTTCAGGATGGGTTCGCAGACATTGATAGAGGTGATACTGGCC	TTCATTCTCACTTCTTGCCATTT	60.122	GGCCAGTATCACCTCTATCAATG	59.87	115
CL744.Contig6_All	GAGAGAGAGAGAGA	GA(2*7)	3538	14	GTCTTGGTTCTTTGAATGATTGCGTTCAAACAAATTCCAAAAAGACGGACAGCTTTGAAG[GAGAGAGAGAGAGA]AAGAGTAGGTCTGGTCACGTGTGTTT	GTCTTGGTTCTTTGAATGATTGC	60	AAACACACGTGACCAGACCTACT	60.011	100
CL744.Contig6_All	GAGAGAGAGAGAGA	GA(2*7)	3538	14	GTCTTGGTTCTTTGAATGATTGCGTTCAAACAAATTCCAAAAAGACGGACAGCTTTGAAG[GAGAGAGAGAGAGA]AAGAGTAGGTCTGGTCACGTGTGTTTCGGCTTTTATCCGACTCTACACATCGAGATACGATTCTCTCTGCCTCTGTG	GTCTTGGTTCTTTGAATGATTGC	60	CACAGAGGCAGAGAGAATCGTAT	59.921	151
CL744.Contig6_All	GAGAGAGAGAGAGA	GA(2*7)	3538	14	GTCTTGGTTCTTTGAATGATTGCGTTCAAACAAATTCCAAAAAGACGGACAGCTTTGAAG[GAGAGAGAGAGAGA]AAGAGTAGGTCTGGTCACGTGTGT	GTCTTGGTTCTTTGAATGATTGC	60	ACACACGTGACCAGACCTACTCT	60.147	98
CL744.Contig6_All	GAGAGAGAGAGAGA	GA(2*7)	3538	14	TTCAAACAAATTCCAAAAAGACGGACAGCTTTGAAG[GAGAGAGAGAGAGA]AAGAGTAGGTCTGGTCACGTGTGTTTCGGCTTTTATCCGACTCTACACATCGAGATACGATTCTCTCTGCCTCTGTG	TTCAAACAAATTCCAAAAAGACG	60.353	CACAGAGGCAGAGAGAATCGTAT	59.921	127
CL744.Contig6_All	GAGAGAGAGAGAGA	GA(2*7)	3538	14	CGTTCAAACAAATTCCAAAAAGACGGACAGCTTTGAAG[GAGAGAGAGAGAGA]AAGAGTAGGTCTGGTCACGTGTGTTTCGGCTTTTATCCGACTCTACACATCGAGATACGATTCTCTCTGCCTCTGTG	CGTTCAAACAAATTCCAAAAAGA	60.353	CACAGAGGCAGAGAGAATCGTAT	59.921	129
CL7470.Contig2_All	TCTCTCTCTCTCTC	TC(2*7)	167	14	GTAGTTTTTCTTCCATCAGCCCTTCAACTCTCCACAAACAGAAGCGT[TCTCTCTCTCTCTC]TGCATCTCTCAAAGCAATCGCAAGCTCTAGAGCTTTAATTTCCTCTTGGAAATCAGCAATATGGAGTT	GTAGTTTTTCTTCCATCAGCCCT	60.018	AACTCCATATTGCTGATTTCCAA	59.857	129
CL7470.Contig2_All	TCTCTCTCTCTCTC	TC(2*7)	167	14	AGTAGTTTTTCTTCCATCAGCCCTTCAACTCTCCACAAACAGAAGCGT[TCTCTCTCTCTCTC]TGCATCTCTCAAAGCAATCGCAAGCTCTAGAGCTTTAATTTCCTCTTGGAAATCAGCAATATGGAGTT	AGTAGTTTTTCTTCCATCAGCCC	60.018	AACTCCATATTGCTGATTTCCAA	59.857	130
CL7470.Contig2_All	TCTCTCTCTCTCTC	TC(2*7)	167	14	CAGCTGCAATCTTATCCGTAAGTAGTTTTTCTTCCATCAGCCCTTCAACTCTCCACAAACAGAAGCGT[TCTCTCTCTCTCTC]TGCATCTCTCAAAGCAATCGCAAGCTCTAGAGCTTTAATTTCCTCTTGGAAATCAGCAATATGGAGTT	CAGCTGCAATCTTATCCGTAAGT	59.826	AACTCCATATTGCTGATTTCCAA	59.857	150
CL7470.Contig2_All	TCTCTCTCTCTCTC	TC(2*7)	167	14	GTAGTTTTTCTTCCATCAGCCCTTCAACTCTCCACAAACAGAAGCGT[TCTCTCTCTCTCTC]TGCATCTCTCAAAGCAATCGCAAGCTCTAGAGCTTTAATTTCCTCTTGGAAATCAGCAATATGGAGTTGA	GTAGTTTTTCTTCCATCAGCCCT	60.018	TCAACTCCATATTGCTGATTTCC	60.326	131
CL7470.Contig2_All	TCTCTCTCTCTCTC	TC(2*7)	167	14	AGTAGTTTTTCTTCCATCAGCCCTTCAACTCTCCACAAACAGAAGCGT[TCTCTCTCTCTCTC]TGCATCTCTCAAAGCAATCGCAAGCTCTAGAGCTTTAATTTCCTCTTGGAAATCAGCAATATGGAGTTGA	AGTAGTTTTTCTTCCATCAGCCC	60.018	TCAACTCCATATTGCTGATTTCC	60.326	132
CL7515.Contig2_All	GCGCGCGCGCGC	GC(2*6)	331	12	AGCTCTTTAACGTCGGAGCTATCGTTTTGATGGAATAAAAGCCGCCCACTCCCCATATCAACACATCGAATCGCACACATTCACAAGATCGCCTTGCTT[GCGCGCGCGCGC]GAGAGAGAGGATCAGGGCTCAGGAGTCGTTCATTAACAGCTT	AGCTCTTTAACGTCGGAGCTATC	60.402	AAGCTGTTAATGAACGACTCCTG	59.833	153
CL7515.Contig2_All	GCGCGCGCGCGC	GC(2*6)	331	12	GGAGCTATCGTTTTGATGGAATAAAAGCCGCCCACTCCCCATATCAACACATCGAATCGCACACATTCACAAGATCGCCTTGCTT[GCGCGCGCGCGC]GAGAGAGAGGATCAGGGCTCAGGAGTCGTTCATTAACAGCTT	GGAGCTATCGTTTTGATGGAATA	59.496	AAGCTGTTAATGAACGACTCCTG	59.833	139
CL7515.Contig2_All	GCGCGCGCGCGC	GC(2*6)	331	12	ATCGTTTTGATGGAATAAAAGCCGCCCACTCCCCATATCAACACATCGAATCGCACACATTCACAAGATCGCCTTGCTT[GCGCGCGCGCGC]GAGAGAGAGGATCAGGGCTCAGGAGTCGTTCATTAACAGCTT	ATCGTTTTGATGGAATAAAAGCC	60.527	AAGCTGTTAATGAACGACTCCTG	59.833	133
CL7515.Contig2_All	GCGCGCGCGCGC	GC(2*6)	331	12	AGCTCTTTAACGTCGGAGCTATCGTTTTGATGGAATAAAAGCCGCCCACTCCCCATATCAACACATCGAATCGCACACATTCACAAGATCGCCTTGCTT[GCGCGCGCGCGC]GAGAGAGAGGATCAGGGCTCAGGAGTCGTTCATTAACAG	AGCTCTTTAACGTCGGAGCTATC	60.402	CTGTTAATGAACGACTCCTGAGC	60.309	150
CL7515.Contig2_All	GCGCGCGCGCGC	GC(2*6)	331	12	AGCTCTTTAACGTCGGAGCTATCGTTTTGATGGAATAAAAGCCGCCCACTCCCCATATCAACACATCGAATCGCACACATTCACAAGATCGCCTTGCTT[GCGCGCGCGCGC]GAGAGAGAGGATCAGGGCTCAGGAGTCGTTCATTAACAGCT	AGCTCTTTAACGTCGGAGCTATC	60.402	AGCTGTTAATGAACGACTCCTGA	60.309	152
CL7570.Contig1_All	GAGAGAGAGAGAGA	GA(2*7)	207	14	GTCTACATTGCAGTCCAACATGATTACGTGTCAAAGTATTGTTTTATCAAAGATTGAAGGACTTATGTCTATTTCTCATTTGTGTTAGG[GAGAGAGAGAGAGA]GCTGAATGGATGCTTATATCCGCTACA	GTCTACATTGCAGTCCAACATGA	60.052	TGTAGCGGATATAAGCATCCATT	59.87	130
CL7570.Contig1_All	GAGAGAGAGAGAGA	GA(2*7)	207	14	TCCAACATGATTACGTGTCAAAGTATTGTTTTATCAAAGATTGAAGGACTTATGTCTATTTCTCATTTGTGTTAGG[GAGAGAGAGAGAGA]GCTGAATGGATGCTTATATCCGCTACA	TCCAACATGATTACGTGTCAAAG	59.912	TGTAGCGGATATAAGCATCCATT	59.87	117
CL7570.Contig1_All	GAGAGAGAGAGAGA	GA(2*7)	207	14	GTCCAACATGATTACGTGTCAAAGTATTGTTTTATCAAAGATTGAAGGACTTATGTCTATTTCTCATTTGTGTTAGG[GAGAGAGAGAGAGA]GCTGAATGGATGCTTATATCCGCTACA	GTCCAACATGATTACGTGTCAAA	59.783	TGTAGCGGATATAAGCATCCATT	59.87	118
CL7570.Contig1_All	GAGAGAGAGAGAGA	GA(2*7)	207	14	TCCAACATGATTACGTGTCAAAGTATTGTTTTATCAAAGATTGAAGGACTTATGTCTATTTCTCATTTGTGTTAGG[GAGAGAGAGAGAGA]GCTGAATGGATGCTTATATCCGCTACATAGACAATTTGTCGTAGTACACAGAAAACCCAGAAAGGAG	TCCAACATGATTACGTGTCAAAG	59.912	CTCCTTTCTGGGTTTTCTGTGTA	59.677	157
CL7570.Contig1_All	GAGAGAGAGAGAGA	GA(2*7)	207	14	TCCAACATGATTACGTGTCAAAGTATTGTTTTATCAAAGATTGAAGGACTTATGTCTATTTCTCATTTGTGTTAGG[GAGAGAGAGAGAGA]GCTGAATGGATGCTTATATCCGCTACATAGACAATTTGTCGTAGTACACAGAAAACCCAGAAAGGAGTA	TCCAACATGATTACGTGTCAAAG	59.912	TACTCCTTTCTGGGTTTTCTGTG	59.677	159
CL758.Contig1_All	ATATATATATATATATAT	AT(2*9)	2049	18	TCTGGTTTGACCACGTAGAGTTTGTGTAACTGTGTTAGAAGTCCACGTTACTGTGCTC[ATATATATATATATATAT]ACTTTATTCTATTCATTTATCTCAAACTCTCCCAATCCA	TCTGGTTTGACCACGTAGAGTTT	60.082	TGGATTGGGAGAGTTTGAGATAA	59.952	115
CL758.Contig1_All	ATATATATATATATATAT	AT(2*9)	2049	18	GCGTCAAATATACCTCTGGTTTGACCACGTAGAGTTTGTGTAACTGTGTTAGAAGTCCACGTTACTGTGCTC[ATATATATATATATATAT]ACTTTATTCTATTCATTTATCTCAAACTCTCCCAATCCA	GCGTCAAATATACCTCTGGTTTG	59.912	TGGATTGGGAGAGTTTGAGATAA	59.952	129
CL758.Contig1_All	ATATATATATATATATAT	AT(2*9)	2049	18	TCTGGTTTGACCACGTAGAGTTTGTGTAACTGTGTTAGAAGTCCACGTTACTGTGCTC[ATATATATATATATATAT]ACTTTATTCTATTCATTTATCTCAAACTCTCCCAATCCACTCTTCTC	TCTGGTTTGACCACGTAGAGTTT	60.082	GAGAAGAGTGGATTGGGAGAGTT	60.123	123
CL758.Contig1_All	ATATATATATATATATAT	AT(2*9)	2049	18	GCGTCAAATATACCTCTGGTTTGACCACGTAGAGTTTGTGTAACTGTGTTAGAAGTCCACGTTACTGTGCTC[ATATATATATATATATAT]ACTTTATTCTATTCATTTATCTCAAACTCTCCCAATCCACTCTTCTC	GCGTCAAATATACCTCTGGTTTG	59.912	GAGAAGAGTGGATTGGGAGAGTT	60.123	137
CL758.Contig1_All	ATATATATATATATATAT	AT(2*9)	2049	18	TCTGGTTTGACCACGTAGAGTTTGTGTAACTGTGTTAGAAGTCCACGTTACTGTGCTC[ATATATATATATATATAT]ACTTTATTCTATTCATTTATCTCAAACTCTCCCAATCCACTCTTCTCT	TCTGGTTTGACCACGTAGAGTTT	60.082	AGAGAAGAGTGGATTGGGAGAGT	59.769	124
CL758.Contig2_All	TATATATATATATATATA	TA(2*9)	345	18	TGGATTGGGAGAGTTTGAGATAAATGAATAGAATAAAG[TATATATATATATATATA]TGAGCACAGTAACGTGGACTTCTAACACAGTTACACAAACTCTACGTGGTCAAACCAGA	TGGATTGGGAGAGTTTGAGATAA	59.952	TCTGGTTTGACCACGTAGAGTTT	60.082	115
CL758.Contig2_All	TATATATATATATATATA	TA(2*9)	345	18	TGGATTGGGAGAGTTTGAGATAAATGAATAGAATAAAG[TATATATATATATATATA]TGAGCACAGTAACGTGGACTTCTAACACAGTTACACAAACTCTACGTGGTCAAACCAGAGGTATATTTGACGC	TGGATTGGGAGAGTTTGAGATAA	59.952	GCGTCAAATATACCTCTGGTTTG	59.912	129
CL758.Contig2_All	TATATATATATATATATA	TA(2*9)	345	18	GAGAAGAGTGGATTGGGAGAGTTTGAGATAAATGAATAGAATAAAG[TATATATATATATATATA]TGAGCACAGTAACGTGGACTTCTAACACAGTTACACAAACTCTACGTGGTCAAACCAGA	GAGAAGAGTGGATTGGGAGAGTT	60.123	TCTGGTTTGACCACGTAGAGTTT	60.082	123
CL758.Contig2_All	TATATATATATATATATA	TA(2*9)	345	18	GAGAAGAGTGGATTGGGAGAGTTTGAGATAAATGAATAGAATAAAG[TATATATATATATATATA]TGAGCACAGTAACGTGGACTTCTAACACAGTTACACAAACTCTACGTGGTCAAACCAGAGGTATATTTGACGC	GAGAAGAGTGGATTGGGAGAGTT	60.123	GCGTCAAATATACCTCTGGTTTG	59.912	137
CL758.Contig2_All	TATATATATATATATATA	TA(2*9)	345	18	AGAGAAGAGTGGATTGGGAGAGTTTGAGATAAATGAATAGAATAAAG[TATATATATATATATATA]TGAGCACAGTAACGTGGACTTCTAACACAGTTACACAAACTCTACGTGGTCAAACCAGA	AGAGAAGAGTGGATTGGGAGAGT	59.769	TCTGGTTTGACCACGTAGAGTTT	60.082	124
CL7607.Contig1_All	TCTCTCTCTCTCTCTC	TC(2*8)	465	16	TAACCAAAAGCAAAGGATTCAAAGGGAGTACAATGGGAGAACGTCAACTGTTTCCAGATGGATCACAAATATTGCTCTG[TCTCTCTCTCTCTCTC]AGATTGGCCTACCTTTTGGAACAATCTGATCTTTGAGCCACAT	TAACCAAAAGCAAAGGATTCAAA	59.994	ATGTGGCTCAAAGATCAGATTGT	60.018	138
CL7607.Contig1_All	TCTCTCTCTCTCTCTC	TC(2*8)	465	16	TAACCAAAAGCAAAGGATTCAAAGGGAGTACAATGGGAGAACGTCAACTGTTTCCAGATGGATCACAAATATTGCTCTG[TCTCTCTCTCTCTCTC]AGATTGGCCTACCTTTTGGAACAATCTGATCTTTGAGCCACATGT	TAACCAAAAGCAAAGGATTCAAA	59.994	ACATGTGGCTCAAAGATCAGATT	60.018	140
CL7607.Contig1_All	TCTCTCTCTCTCTCTC	TC(2*8)	465	16	GAGTACAATGGGAGAACGTCAACTGTTTCCAGATGGATCACAAATATTGCTCTG[TCTCTCTCTCTCTCTC]AGATTGGCCTACCTTTTGGAACAATCTGATCTTTGAGCCACAT	GAGTACAATGGGAGAACGTCAAC	59.921	ATGTGGCTCAAAGATCAGATTGT	60.018	113
CL7607.Contig1_All	TCTCTCTCTCTCTCTC	TC(2*8)	465	16	GAGTACAATGGGAGAACGTCAACTGTTTCCAGATGGATCACAAATATTGCTCTG[TCTCTCTCTCTCTCTC]AGATTGGCCTACCTTTTGGAACAATCTGATCTTTGAGCCACATGT	GAGTACAATGGGAGAACGTCAAC	59.921	ACATGTGGCTCAAAGATCAGATT	60.018	115
CL7607.Contig1_All	TCTCTCTCTCTCTCTC	TC(2*8)	465	16	TAACCAAAAGCAAAGGATTCAAAGGGAGTACAATGGGAGAACGTCAACTGTTTCCAGATGGATCACAAATATTGCTCTG[TCTCTCTCTCTCTCTC]AGATTGGCCTACCTTTTGGAACAATCTGATCTTTGAGCCACATGTAA	TAACCAAAAGCAAAGGATTCAAA	59.994	TTACATGTGGCTCAAAGATCAGA	59.761	142
CL7607.Contig3_All	GAGAGAGAGAGAGA	GA(2*7)	541	14	CTCAAAGATCAAATTGTTCCCAGTGGTAAGCCTATATGATTATGAGAGAGAGT[GAGAGAGAGAGAGA]TAGGAGCGAGGTTCTGTGGTCCTGCATCAAAAGCAACAATCCACAAACAACGAAAGAAGA	CTCAAAGATCAAATTGTTCCCAG	59.987	TCTTCTTTCGTTGTTTGTGGATT	60.028	127
CL7607.Contig3_All	GAGAGAGAGAGAGA	GA(2*7)	541	14	TTCCCAGTGGTAAGCCTATATGATTATGAGAGAGAGT[GAGAGAGAGAGAGA]TAGGAGCGAGGTTCTGTGGTCCTGCATCAAAAGCAACAATCCACAAACAACGAAAGAAGA	TTCCCAGTGGTAAGCCTATATGA	59.871	TCTTCTTTCGTTGTTTGTGGATT	60.028	111
CL7607.Contig3_All	GAGAGAGAGAGAGA	GA(2*7)	541	14	TCAAAGATCAAATTGTTCCCAGTGGTAAGCCTATATGATTATGAGAGAGAGT[GAGAGAGAGAGAGA]TAGGAGCGAGGTTCTGTGGTCCTGCATCAAAAGCAACAATCCACAAACAACGAAAGAAGA	TCAAAGATCAAATTGTTCCCAGT	59.864	TCTTCTTTCGTTGTTTGTGGATT	60.028	126
CL7607.Contig3_All	GAGAGAGAGAGAGA	GA(2*7)	541	14	ATTGTTCCCAGTGGTAAGCCTATATGATTATGAGAGAGAGT[GAGAGAGAGAGAGA]TAGGAGCGAGGTTCTGTGGTCCTGCATCAAAAGCAACAATCCACAAACAACGAAAGAAGA	ATTGTTCCCAGTGGTAAGCCTAT	60.14	TCTTCTTTCGTTGTTTGTGGATT	60.028	115
CL7607.Contig3_All	GAGAGAGAGAGAGA	GA(2*7)	541	14	AACTATCTACATGCGGCTCAAAGATCAAATTGTTCCCAGTGGTAAGCCTATATGATTATGAGAGAGAGT[GAGAGAGAGAGAGA]TAGGAGCGAGGTTCTGTGGTCCTGCATCAAAAGCAACAATCCACAAACAACGAAAGAAGA	AACTATCTACATGCGGCTCAAAG	59.826	TCTTCTTTCGTTGTTTGTGGATT	60.028	143
CL7685.Contig2_All	AGAGAGAGAGAG	AG(2*6)	677	12	CCTTAAAGCAAATTCGAGAGAC[AGAGAGAGAGAG]AAAGTTAAAAATGGATGGTTAGAATCGAGAAAGACAAAAGAGACAATGAGATATGGTTGGAAATGGAGAGCAGAAGCAGATGAGGATGGGCGTAGATATTAGGAAACCAATCTCTCATCGA	CCTTAAAGCAAATTCGAGAGACA	59.906	TCGATGAGAGATTGGTTTCCTAA	60.082	155
CL7685.Contig2_All	AGAGAGAGAGAG	AG(2*6)	677	12	CCTTAAAGCAAATTCGAGAGAC[AGAGAGAGAGAG]AAAGTTAAAAATGGATGGTTAGAATCGAGAAAGACAAAAGAGACAATGAGATATGGTTGGAAATGGAGAGCAGAAGCAGATGAGGATGGGCGTAGATATTAGGAA	CCTTAAAGCAAATTCGAGAGACA	59.906	TTCCTAATATCTACGCCCATCCT	60.19	139
CL7685.Contig2_All	AGAGAGAGAGAG	AG(2*6)	677	12	CCTTAAAGCAAATTCGAGAGAC[AGAGAGAGAGAG]AAAGTTAAAAATGGATGGTTAGAATCGAGAAAGACAAAAGAGACAATGAGATATGGTTGGAAATGGAGAGCAGAAGCAGATGAGGATGGGCGTAGATATT	CCTTAAAGCAAATTCGAGAGACA	59.906	AATATCTACGCCCATCCTCATCT	60.2	134
CL7685.Contig2_All	AGAGAGAGAGAG	AG(2*6)	677	12	CCTTAAAGCAAATTCGAGAGAC[AGAGAGAGAGAG]AAAGTTAAAAATGGATGGTTAGAATCGAGAAAGACAAAAGAGACAATGAGATATGGTTGGAAATGGAGAGCAGAAGCAGATGAGGATGGGCGTAGATATTAGGAAACC	CCTTAAAGCAAATTCGAGAGACA	59.906	GGTTTCCTAATATCTACGCCCAT	59.641	142
CL7685.Contig2_All	AGAGAGAGAGAG	AG(2*6)	677	12	CCTTAAAGCAAATTCGAGAGAC[AGAGAGAGAGAG]AAAGTTAAAAATGGATGGTTAGAATCGAGAAAGACAAAAGAGACAATGAGATATGGTTGGAAATGGAGAGCAGAAGCAGATGAGGATGGGCGTAGATATTAGGAAACCAATCTCTCATCGAC	CCTTAAAGCAAATTCGAGAGACA	59.906	GTCGATGAGAGATTGGTTTCCTA	59.607	156
CL7703.Contig1_All	AGAGAGAGAGAGAG	AG(2*7)	1164	14	GTAGATTCCTCTGCTTGGTGATGAACGACGA[AGAGAGAGAGAGAG]ACAGAGAGAGGAGGTGGTGGTGGGTATTGGTATTATTCCTCTTTATTTAGGTTTGGTTTTATGTGCAGTAAGAAGTCTGAGATTGTTTAGGTAGTGTAGGGTGGTGGTG	GTAGATTCCTCTGCTTGGTGATG	60.144	CACCACCACCCTACACTACCTAA	60.205	154
CL7703.Contig1_All	AGAGAGAGAGAGAG	AG(2*7)	1164	14	TCACTGAGACTGACTGTCTGGAAATAAGCGTAGATTCCTCTGCTTGGTGATGAACGACGA[AGAGAGAGAGAGAG]ACAGAGAGAGGAGGTGGTGGTGGGTATTGGTATTATT	TCACTGAGACTGACTGTCTGGAA	60.08	AATAATACCAATACCCACCACCA	59.281	111
CL7703.Contig1_All	AGAGAGAGAGAGAG	AG(2*7)	1164	14	GTACCGGAAGATCACTGAGACTGACTGTCTGGAAATAAGCGTAGATTCCTCTGCTTGGTGATGAACGACGA[AGAGAGAGAGAGAG]ACAGAGAGAGGAGGTGGTGGTGGGTATTGGTATTATT	GTACCGGAAGATCACTGAGACTG	60.181	AATAATACCAATACCCACCACCA	59.281	122
CL7703.Contig1_All	AGAGAGAGAGAGAG	AG(2*7)	1164	14	GACTGACTGTCTGGAAATAAGCGTAGATTCCTCTGCTTGGTGATGAACGACGA[AGAGAGAGAGAGAG]ACAGAGAGAGGAGGTGGTGGTGGGTATTGGTATTATT	GACTGACTGTCTGGAAATAAGCG	60.309	AATAATACCAATACCCACCACCA	59.281	104
CL7703.Contig1_All	AGAGAGAGAGAGAG	AG(2*7)	1164	14	ATAAGCGTAGATTCCTCTGCTTGGTGATGAACGACGA[AGAGAGAGAGAGAG]ACAGAGAGAGGAGGTGGTGGTGGGTATTGGTATTATTCCTCTTTATTTAGGTTTGGTTTTATGTGCAGTAAGAAGTCTGAGATTGTTTAGGTAGTGTAGGGTGGTGGTG	ATAAGCGTAGATTCCTCTGCTTG	59.113	CACCACCACCCTACACTACCTAA	60.205	160
CL7703.Contig2_All	AGAGAGAGAGAGAG	AG(2*7)	1682	14	GTAGATTCCTCTGCTTGGTGATGAACGACGA[AGAGAGAGAGAGAG]ACAGAGAGAGAGAATCTCTAGAACCCGACTGGAATC	GTAGATTCCTCTGCTTGGTGATG	60.144	GATTCCAGTCGGGTTCTAGAGAT	59.981	81
CL7703.Contig2_All	AGAGAGAGAGAGAG	AG(2*7)	1682	14	GTACCGGAAGATCACTGAGACTGACTGTCTGGAAATAAGCGTAGATTCCTCTGCTTGGTGATGAACGACGA[AGAGAGAGAGAGAG]ACAGAGAGAGAGAATCTCTAGAACCCGACTGGAATC	GTACCGGAAGATCACTGAGACTG	60.181	GATTCCAGTCGGGTTCTAGAGAT	59.981	121
CL7703.Contig2_All	AGAGAGAGAGAGAG	AG(2*7)	1682	14	GACTGACTGTCTGGAAATAAGCGTAGATTCCTCTGCTTGGTGATGAACGACGA[AGAGAGAGAGAGAG]ACAGAGAGAGAGAATCTCTAGAACCCGACTGGAATC	GACTGACTGTCTGGAAATAAGCG	60.309	GATTCCAGTCGGGTTCTAGAGAT	59.981	103
CL7703.Contig2_All	AGAGAGAGAGAGAG	AG(2*7)	1682	14	GTAGATTCCTCTGCTTGGTGATGAACGACGA[AGAGAGAGAGAGAG]ACAGAGAGAGAGAATCTCTAGAACCCGACTGGAATCGAAAGGAATTGAGATTT	GTAGATTCCTCTGCTTGGTGATG	60.144	AAATCTCAATTCCTTTCGATTCC	59.813	98
CL7703.Contig2_All	AGAGAGAGAGAGAG	AG(2*7)	1682	14	CACTGAGACTGACTGTCTGGAAATAAGCGTAGATTCCTCTGCTTGGTGATGAACGACGA[AGAGAGAGAGAGAG]ACAGAGAGAGAGAATCTCTAGAACCCGACTGGAATC	CACTGAGACTGACTGTCTGGAAA	59.552	GATTCCAGTCGGGTTCTAGAGAT	59.981	109
CL7724.Contig1_All	CTCTCTCTCTCTCTCT	CT(2*8)	1829	16	TTTGCATTACTTTCCTACCATGAATATATATTAGTGTTGTATTCTATTCCATTACTGCTACTGTAATGG[CTCTCTCTCTCTCTCT]TTTGCTTAACCCATCACCAGTGAAGGGTAGTGGAAATGCTTGCTTGTGTAAATCGCTGGAGTCATTTC	TTTGCATTACTTTCCTACCATGAA	59.904	GAAATGACTCCAGCGATTTACAC	60.021	153
CL7724.Contig1_All	CTCTCTCTCTCTCTCT	CT(2*8)	1829	16	TTTGCATTACTTTCCTACCATGAATATATATTAGTGTTGTATTCTATTCCATTACTGCTACTGTAATGG[CTCTCTCTCTCTCTCT]TTTGCTTAACCCATCACCAGTGAAGGGTAGTGGAAATGCTTGCTTGTGTAAATC	TTTGCATTACTTTCCTACCATGAA	59.904	GATTTACACAAGCAAGCATTTCC	60.023	139
CL7724.Contig1_All	CTCTCTCTCTCTCTCT	CT(2*8)	1829	16	TTTGCATTACTTTCCTACCATGAATATATATTAGTGTTGTATTCTATTCCATTACTGCTACTGTAATGG[CTCTCTCTCTCTCTCT]TTTGCTTAACCCATCACCAGTGAAGGGTAGTGGAAATGCTTGCTTGTGTAAATCGCTGGAGTCATTTCT	TTTGCATTACTTTCCTACCATGAA	59.904	AGAAATGACTCCAGCGATTTACA	60.143	154
CL7724.Contig1_All	CTCTCTCTCTCTCTCT	CT(2*8)	1829	16	TTTGCATTACTTTCCTACCATGAATATATATTAGTGTTGTATTCTATTCCATTACTGCTACTGTAATGG[CTCTCTCTCTCTCTCT]TTTGCTTAACCCATCACCAGTGAAGGGTAGTGGAAATGCTTGCTTGTGTA	TTTGCATTACTTTCCTACCATGAA	59.904	TACACAAGCAAGCATTTCCACTA	59.829	135
CL7724.Contig1_All	CTCTCTCTCTCTCTCT	CT(2*8)	1829	16	TTGCATTACTTTCCTACCATGAATATATATTAGTGTTGTATTCTATTCCATTACTGCTACTGTAATGG[CTCTCTCTCTCTCTCT]TTTGCTTAACCCATCACCAGTGAAGGGTAGTGGAAATGCTTGCTTGTGTAAATCGCTGGAGTCATTTC	TTGCATTACTTTCCTACCATGAA	58.687	GAAATGACTCCAGCGATTTACAC	60.021	152
CL7724.Contig2_All	AGAGAGAGAGAGAGAGAG	AG(2*9)	336	18	CCCAGATAACCCATAAAAGAAGGAAGCAAATCTGCAAAAGCAAA[AGAGAGAGAGAGAGAGAG]CCATTACAGTAGCAGTAATGGAATAGAATACAACACTAATATATATTCATGGTAGGAAAGTAATGCAAA	CCCAGATAACCCATAAAAGAAGG	60.076	TTTGCATTACTTTCCTACCATGAA	59.904	131
CL7724.Contig2_All	AGAGAGAGAGAGAGAGAG	AG(2*9)	336	18	TGAAGAACCCAGATAACCCATAAAAGAAGGAAGCAAATCTGCAAAAGCAAA[AGAGAGAGAGAGAGAGAG]CCATTACAGTAGCAGTAATGGAATAGAATACAACACTAATATATATTCATGGTAGGAAAGTAATGCAAA	TGAAGAACCCAGATAACCCATAA	59.724	TTTGCATTACTTTCCTACCATGAA	59.904	138
CL7724.Contig2_All	AGAGAGAGAGAGAGAGAG	AG(2*9)	336	18	CCCAGATAACCCATAAAAGAAGGAAGCAAATCTGCAAAAGCAAA[AGAGAGAGAGAGAGAGAG]CCATTACAGTAGCAGTAATGGAATAGAATACAACACTAATATATATTCATGGTAGGAAAGTAATGCAA	CCCAGATAACCCATAAAAGAAGG	60.076	TTGCATTACTTTCCTACCATGAA	58.687	130
CL7724.Contig2_All	AGAGAGAGAGAGAGAGAG	AG(2*9)	336	18	CCCAGATAACCCATAAAAGAAGGAAGCAAATCTGCAAAAGCAAA[AGAGAGAGAGAGAGAGAG]CCATTACAGTAGCAGTAATGGAATAGAATACAACACTAATATATATTCATGGTAGGAAAGTAATGCAAA	CCCAGATAACCCATAAAAGAAGG	60.076	TTTGCATTACTTTCCTACCATGA	58.687	131
CL7724.Contig2_All	AGAGAGAGAGAGAGAGAG	AG(2*9)	336	18	CCCATAAAAGAAGGAAGCAAATCTGCAAAAGCAAA[AGAGAGAGAGAGAGAGAG]CCATTACAGTAGCAGTAATGGAATAGAATACAACACTAATATATATTCATGGTAGGAAAGTAATGCAAA	CCCATAAAAGAAGGAAGCAAATC	60.302	TTTGCATTACTTTCCTACCATGAA	59.904	122
CL772.Contig1_All	ATATATATATATAT	AT(2*7)	1593	14	TTTCAGAGAATCAAAAGCAAAGCAAACCCAAATGAAAATCTTTAAGCCCCA[ATATATATATATAT]AAGAAAAGATGGGAGTAGAAGAAAGGTCTCTCGC	TTTCAGAGAATCAAAAGCAAAGC	60.017	GCGAGAGACCTTTCTTCTACTCC	60.035	99
CL772.Contig1_All	ATATATATATATAT	AT(2*7)	1593	14	CTCTTCTGATGGTTGCTCTCATTATCGTTTCAGAGAATCAAAAGCAAAGCAAACCCAAATGAAAATCTTTAAGCCCCA[ATATATATATATAT]AAGAAAAGATGGGAGTAGAAGAAAGGTCTCTCGC	CTCTTCTGATGGTTGCTCTCATT	59.899	GCGAGAGACCTTTCTTCTACTCC	60.035	126
CL772.Contig1_All	ATATATATATATAT	AT(2*7)	1593	14	GGTTGCTCTCATTATCGTTTCAGAGAATCAAAAGCAAAGCAAACCCAAATGAAAATCTTTAAGCCCCA[ATATATATATATAT]AAGAAAAGATGGGAGTAGAAGAAAGGTCTCTCGC	GGTTGCTCTCATTATCGTTTCAG	60.143	GCGAGAGACCTTTCTTCTACTCC	60.035	116
CL772.Contig1_All	ATATATATATATAT	AT(2*7)	1593	14	CTCTTCTGATGGTTGCTCTCATTATCGTTTCAGAGAATCAAAAGCAAAGCAAACCCAAATGAAAATCTTTAAGCCCCA[ATATATATATATAT]AAGAAAAGATGGGAGTAGAAGAAAGGTCTCTCG	CTCTTCTGATGGTTGCTCTCATT	59.899	CGAGAGACCTTTCTTCTACTCCC	59.902	125
CL772.Contig1_All	ATATATATATATAT	AT(2*7)	1593	14	GGTTGCTCTCATTATCGTTTCAGAGAATCAAAAGCAAAGCAAACCCAAATGAAAATCTTTAAGCCCCA[ATATATATATATAT]AAGAAAAGATGGGAGTAGAAGAAAGGTCTCTCG	GGTTGCTCTCATTATCGTTTCAG	60.143	CGAGAGACCTTTCTTCTACTCCC	59.902	115
CL772.Contig1_All	GAGAGAGAGAGAGA	GA(2*7)	1659	14	GGAGTAGAAGAAAGGTCTCTCGCTTCCAAGAAGGGAGAGAT[GAGAGAGAGAGAGA]AGCACTAATAAAGAGAGTCACGGACTCACGGGCGGGCCACAACAAATTGAAATAACCCCTGA	GGAGTAGAAGAAAGGTCTCTCGC	60.035	TCAGGGGTTATTTCAATTTGTTG	60.095	117
CL772.Contig1_All	GAGAGAGAGAGAGA	GA(2*7)	1659	14	GGGAGTAGAAGAAAGGTCTCTCGCTTCCAAGAAGGGAGAGAT[GAGAGAGAGAGAGA]AGCACTAATAAAGAGAGTCACGGACTCACGGGCGGGCCACAACAAATTGAAATAACCCCTGA	GGGAGTAGAAGAAAGGTCTCTCG	59.902	TCAGGGGTTATTTCAATTTGTTG	60.095	118
CL772.Contig1_All	GAGAGAGAGAGAGA	GA(2*7)	1659	14	GGAGTAGAAGAAAGGTCTCTCGCTTCCAAGAAGGGAGAGAT[GAGAGAGAGAGAGA]AGCACTAATAAAGAGAGTCACGGACTCACG	GGAGTAGAAGAAAGGTCTCTCGC	60.035	CGTGAGTCCGTGACTCTCTTTAT	59.824	85
CL772.Contig2_All	TCTCTCTCTCTCTC	TC(2*7)	489	14	TCAGGGGTTATTTCAATTTGTTGTGGCCCGCCCGTGAGTCCGTGACTCTCTTTATTAGTGCT[TCTCTCTCTCTCTC]ATCTCTCCCTTCTTGGAAGCGAGAGACCTTTCTTCTACTCC	TCAGGGGTTATTTCAATTTGTTG	60.095	GGAGTAGAAGAAAGGTCTCTCGC	60.035	117
CL772.Contig2_All	TCTCTCTCTCTCTC	TC(2*7)	489	14	TCAGGGGTTATTTCAATTTGTTGTGGCCCGCCCGTGAGTCCGTGACTCTCTTTATTAGTGCT[TCTCTCTCTCTCTC]ATCTCTCCCTTCTTGGAAGCGAGAGACCTTTCTTCTACTCCC	TCAGGGGTTATTTCAATTTGTTG	60.095	GGGAGTAGAAGAAAGGTCTCTCG	59.902	118
CL772.Contig2_All	TCTCTCTCTCTCTC	TC(2*7)	489	14	CGTGAGTCCGTGACTCTCTTTATTAGTGCT[TCTCTCTCTCTCTC]ATCTCTCCCTTCTTGGAAGCGAGAGACCTTTCTTCTACTCC	CGTGAGTCCGTGACTCTCTTTAT	59.824	GGAGTAGAAGAAAGGTCTCTCGC	60.035	85
CL772.Contig2_All	TATATATATATATA	TA(2*7)	554	14	GCGAGAGACCTTTCTTCTACTCCCATCTTTTCT[TATATATATATATA]TTGGGGCTTAAAGATTTTCATTTGGGTTTGCTTTGCTTTTGATTCTCTGAAA	GCGAGAGACCTTTCTTCTACTCC	60.035	TTTCAGAGAATCAAAAGCAAAGC	60.017	99
CL772.Contig2_All	TATATATATATATA	TA(2*7)	554	14	GCGAGAGACCTTTCTTCTACTCCCATCTTTTCT[TATATATATATATA]TTGGGGCTTAAAGATTTTCATTTGGGTTTGCTTTGCTTTTGATTCTCTGAAACGATAATGAGAGCAACCATCAGAAGAG	GCGAGAGACCTTTCTTCTACTCC	60.035	CTCTTCTGATGGTTGCTCTCATT	59.899	126
CL772.Contig2_All	TATATATATATATA	TA(2*7)	554	14	GCGAGAGACCTTTCTTCTACTCCCATCTTTTCT[TATATATATATATA]TTGGGGCTTAAAGATTTTCATTTGGGTTTGCTTTGCTTTTGATTCTCTGAAACGATAATGAGAGCAACC	GCGAGAGACCTTTCTTCTACTCC	60.035	GGTTGCTCTCATTATCGTTTCAG	60.143	116
CL772.Contig2_All	TATATATATATATA	TA(2*7)	554	14	CGAGAGACCTTTCTTCTACTCCCATCTTTTCT[TATATATATATATA]TTGGGGCTTAAAGATTTTCATTTGGGTTTGCTTTGCTTTTGATTCTCTGAAACGATAATGAGAGCAACCATCAGAAGAG	CGAGAGACCTTTCTTCTACTCCC	59.902	CTCTTCTGATGGTTGCTCTCATT	59.899	125
CL772.Contig2_All	TATATATATATATA	TA(2*7)	554	14	CGAGAGACCTTTCTTCTACTCCCATCTTTTCT[TATATATATATATA]TTGGGGCTTAAAGATTTTCATTTGGGTTTGCTTTGCTTTTGATTCTCTGAAACGATAATGAGAGCAACC	CGAGAGACCTTTCTTCTACTCCC	59.902	GGTTGCTCTCATTATCGTTTCAG	60.143	115
CL7796.Contig2_All	CTCTCTCTCTCT	CT(2*6)	215	12	ACAGAGCATTCAAACCTGAAAACGAGCAACCCATCCTGGTTTGCACTCTCCA[CTCTCTCTCTCT]CCCCCTCTCTCTCACATTTAGAAATGGAGTACTACTTCCAGGTACTGAATGCTTGA	ACAGAGCATTCAAACCTGAAAAC	59.688	TCAAGCATTCAGTACCTGGAAGT	60.178	120
CL7796.Contig2_All	CTCTCTCTCTCT	CT(2*6)	215	12	ACAGAGCATTCAAACCTGAAAACGAGCAACCCATCCTGGTTTGCACTCTCCA[CTCTCTCTCTCT]CCCCCTCTCTCTCACATTTAGAAATGGAGTACTACTTCCAGGTACTGAATGCTTGAAGGGAAGTTTGTTCCTCTTTC	ACAGAGCATTCAAACCTGAAAAC	59.688	GAAAGAGGAACAAACTTCCCTTC	59.644	141
CL7796.Contig2_All	CTCTCTCTCTCT	CT(2*6)	215	12	ACAGAGCATTCAAACCTGAAAACGAGCAACCCATCCTGGTTTGCACTCTCCA[CTCTCTCTCTCT]CCCCCTCTCTCTCACATTTAGAAATGGAGTACTACTTCCAGGTACTGAATGCTTGAAGGGAAGTTTGTTCCTCTTTCTTC	ACAGAGCATTCAAACCTGAAAAC	59.688	GAAGAAAGAGGAACAAACTTCCC	59.644	144
CL7796.Contig2_All	CTCTCTCTCTCT	CT(2*6)	215	12	ACAGAGCATTCAAACCTGAAAACGAGCAACCCATCCTGGTTTGCACTCTCCA[CTCTCTCTCTCT]CCCCCTCTCTCTCACATTTAGAAATGGAGTACTACTTCCAGGTACTGAATGCTTGAAGGGAAGTTTGTTCCTCTTTCTTCC	ACAGAGCATTCAAACCTGAAAAC	59.688	GGAAGAAAGAGGAACAAACTTCC	59.644	145
CL7796.Contig2_All	CTCTCTCTCTCT	CT(2*6)	215	12	ATCGTACAGAGCATTCAAACCTGAAAACGAGCAACCCATCCTGGTTTGCACTCTCCA[CTCTCTCTCTCT]CCCCCTCTCTCTCACATTTAGAAATGGAGTACTACTTCCAGGTACTGAATGCTTGA	ATCGTACAGAGCATTCAAACCTG	60.547	TCAAGCATTCAGTACCTGGAAGT	60.178	125
CL7895.Contig3_All	TCTCTCTCTCTC	TC(2*6)	838	12	ATCAGATCGAAAGCTCCCTCTA[TCTCTCTCTCTC]CTTCTCCTTTTTCTTCTTCTTCTCCTCCTTCTCTTGCAGTCGCAGAATAAGAT	ATCAGATCGAAAGCTCCCTCTAT	59.739	ATCTTATTCTGCGACTGCAAGAG	60.055	87
CL7895.Contig3_All	TCTCTCTCTCTC	TC(2*6)	838	12	ATCAGATCGAAAGCTCCCTCTA[TCTCTCTCTCTC]CTTCTCCTTTTTCTTCTTCTTCTCCTCCTTCTCTTGCAGTCGCAGAATAAGATAACGAATCTTATAGATGTTTGTTGAAACCAGTCTAAGGATTACCGGAACAAATAAAAGAGGGATTTCGTGAGG	ATCAGATCGAAAGCTCCCTCTAT	59.739	CCTCACGAAATCCCTCTTTTATT	59.861	160
CL7895.Contig3_All	TCTCTCTCTCTC	TC(2*6)	838	12	ATCAGATCGAAAGCTCCCTCTA[TCTCTCTCTCTC]CTTCTCCTTTTTCTTCTTCTTCTCCTCCTTCTCTTGCAGTCGCAGAATAAGATAACGAATCTTATAGATGTTTGTTGAAACCAGTCTAAGGATTACCGGAAC	ATCAGATCGAAAGCTCCCTCTAT	59.739	GTTCCGGTAATCCTTAGACTGGT	59.79	136
CL7895.Contig3_All	TCTCTCTCTCTC	TC(2*6)	838	12	ATCAGATCGAAAGCTCCCTCTA[TCTCTCTCTCTC]CTTCTCCTTTTTCTTCTTCTTCTCCTCCTTCTCTTGCAGTCGCAGAATAAGATAACGAATCTTATAGATGTTTGTTGAAACCAGTCTAAGGATTACCGG	ATCAGATCGAAAGCTCCCTCTAT	59.739	CCGGTAATCCTTAGACTGGTTTC	60.236	133
CL7895.Contig3_All	TCTCTCTCTCTC	TC(2*6)	838	12	ATCAGATCGAAAGCTCCCTCTA[TCTCTCTCTCTC]CTTCTCCTTTTTCTTCTTCTTCTCCTCCTTCTCTTGCAGTCGCAGAATAAGATAACGAATCTTATAGATGTTTGTTGAAACCAGTCTAAGGATTACCGGA	ATCAGATCGAAAGCTCCCTCTAT	59.739	TCCGGTAATCCTTAGACTGGTTT	60.236	134
CL7901.Contig1_All	TGTGTGTGTGTGTG	TG(2*7)	3348	14	ATTCCTCTGTTCATCCTTTTCCTGTGAGCTCTCTCTCT[TGTGTGTGTGTGTG]TTGGCTGGGGTTTATGGAGTTCGGTACCTTAGTTGGATTTTCTGCTTGAGTATATCTCCTTTATTTCTGCTTCTTGCAGTAGGATC	ATTCCTCTGTTCATCCTTTTCCT	59.501	GATCCTACTGCAAGAAGCAGAAA	60.035	138
CL7901.Contig1_All	TGTGTGTGTGTGTG	TG(2*7)	3348	14	TCTGTTCATCCTTTTCCTGTGAGCTCTCTCTCT[TGTGTGTGTGTGTG]TTGGCTGGGGTTTATGGAGTTCGGTACCTTAGTTGGATTTTCTGCTTGAGTATATCTCCTTTATTTCTGCTTCTTGCA	TCTGTTCATCCTTTTCCTGTGAG	60.646	TGCAAGAAGCAGAAATAAAGGAG	60.03	125
CL7901.Contig1_All	TGTGTGTGTGTGTG	TG(2*7)	3348	14	TCTGTTCATCCTTTTCCTGTGAGCTCTCTCTCT[TGTGTGTGTGTGTG]TTGGCTGGGGTTTATGGAGTTCGGTACCTTAGTTGGATTTTCTGCTTGAGTATATCTCCTTTATTTCTGCTTCTTGCAG	TCTGTTCATCCTTTTCCTGTGAG	60.646	CTGCAAGAAGCAGAAATAAAGGA	60.03	126
CL7901.Contig1_All	TGTGTGTGTGTGTG	TG(2*7)	3348	14	CTCTGTTCATCCTTTTCCTGTGAGCTCTCTCTCT[TGTGTGTGTGTGTG]TTGGCTGGGGTTTATGGAGTTCGGTACCTTAGTTGGATTTTCTGCTTGAGTATATCTCCTTTATTTCTGCTTCTTGCA	CTCTGTTCATCCTTTTCCTGTGA	60.646	TGCAAGAAGCAGAAATAAAGGAG	60.03	126
CL7901.Contig1_All	TGTGTGTGTGTGTG	TG(2*7)	3348	14	CTCTGTTCATCCTTTTCCTGTGAGCTCTCTCTCT[TGTGTGTGTGTGTG]TTGGCTGGGGTTTATGGAGTTCGGTACCTTAGTTGGATTTTCTGCTTGAGTATATCTCCTTTATTTCTGCTTCTTGCAGTAGGATC	CTCTGTTCATCCTTTTCCTGTGA	60.646	GATCCTACTGCAAGAAGCAGAAA	60.035	134
CL7963.Contig3_All	ATATATATATAT	AT(2*6)	511	12	TCCATGTGTGTCATTCATAAAGCAGACAATTAGGCCAATTATCCAATAAAAACTCAAATACAA[ATATATATATAT]AGGTGAAGAGGATGGCTGTATTCAAT	TCCATGTGTGTCATTCATAAAGC	59.881	ATTGAATACAGCCATCCTCTTCA	59.979	101
CL7963.Contig3_All	ATATATATATAT	AT(2*6)	511	12	CACATATTCAGGAACCCAATTTCTACATATTTGATCCCTCTTGAACATTACAATCCATGTGTGTCATTCATAAAGCAGACAATTAGGCCAATTATCCAATAAAAACTCAAATACAA[ATATATATATAT]AGGTGAAGAGGATGGCTGTATTCAAT	CACATATTCAGGAACCCAATTTC	59.601	ATTGAATACAGCCATCCTCTTCA	59.979	154
CL7963.Contig3_All	ATATATATATAT	AT(2*6)	511	12	TCCATGTGTGTCATTCATAAAGCAGACAATTAGGCCAATTATCCAATAAAAACTCAAATACAA[ATATATATATAT]AGGTGAAGAGGATGGCTGTATTCAA	TCCATGTGTGTCATTCATAAAGC	59.881	TTGAATACAGCCATCCTCTTCAC	60.497	100
CL7963.Contig3_All	ATATATATATAT	AT(2*6)	511	12	TCCCTCTTGAACATTACAATCCATGTGTGTCATTCATAAAGCAGACAATTAGGCCAATTATCCAATAAAAACTCAAATACAA[ATATATATATAT]AGGTGAAGAGGATGGCTGTATTCAAT	TCCCTCTTGAACATTACAATCCA	60.707	ATTGAATACAGCCATCCTCTTCA	59.979	120
CL7963.Contig3_All	ATATATATATAT	AT(2*6)	511	12	CCCTCTTGAACATTACAATCCATGTGTGTCATTCATAAAGCAGACAATTAGGCCAATTATCCAATAAAAACTCAAATACAA[ATATATATATAT]AGGTGAAGAGGATGGCTGTATTCAAT	CCCTCTTGAACATTACAATCCAT	59.255	ATTGAATACAGCCATCCTCTTCA	59.979	119
CL7989.Contig1_All	GAGAGAGAGAGA	GA(2*6)	947	12	CCTGTATTGCATTATGGCTTTGTACACAAATGGGATGAGACCCTCCATTACTTGTATGTGTTTTTTTCTCT[GAGAGAGAGAGA]AAGAGAGAGAGAAACTATAGTTTGGTAGGGAGGATGGATATATGA	CCTGTATTGCATTATGGCTTTGT	60.264	TCATATATCCATCCTCCCTACCA	59.542	128
CL7989.Contig1_All	GAGAGAGAGAGA	GA(2*6)	947	12	GGATGAGACCCTCCATTACTTGTATGTGTTTTTTTCTCT[GAGAGAGAGAGA]AAGAGAGAGAGAAACTATAGTTTGGTAGGGAGGATGGATATATGATGATCATGAGGGTATGTATAGGTTGGAAAGAGCTTGCAGAACGTGAAGTTGAAACCTCAA	GGATGAGACCCTCCATTACTTGT	60.6	TTGAGGTTTCAACTTCACGTTCT	60.192	156
CL7989.Contig1_All	GAGAGAGAGAGA	GA(2*6)	947	12	GGATGAGACCCTCCATTACTTGTATGTGTTTTTTTCTCT[GAGAGAGAGAGA]AAGAGAGAGAGAAACTATAGTTTGGTAGGGAGGATGGATATATGATGATCATGAGGGTATGTATAGGTTGGAAAGAGCTTGC	GGATGAGACCCTCCATTACTTGT	60.6	GCAAGCTCTTTCCAACCTATACA	59.806	133
CL7989.Contig1_All	GAGAGAGAGAGA	GA(2*6)	947	12	GGATGAGACCCTCCATTACTTGTATGTGTTTTTTTCTCT[GAGAGAGAGAGA]AAGAGAGAGAGAAACTATAGTTTGGTAGGGAGGATGGATATATGATGATCATGAGGGTATGTATAGGTTGGAAAGAGCTTGCA	GGATGAGACCCTCCATTACTTGT	60.6	TGCAAGCTCTTTCCAACCTATAC	59.806	134
CL7989.Contig1_All	GAGAGAGAGAGA	GA(2*6)	947	12	GCTTTGTACACAAATGGGATGAGACCCTCCATTACTTGTATGTGTTTTTTTCTCT[GAGAGAGAGAGA]AAGAGAGAGAGAAACTATAGTTTGGTAGGGAGGATGGATATATGATGATCATGAGGGTATGTATAGGTTGGAAAGAGCTTGCA	GCTTTGTACACAAATGGGATGAG	60.764	TGCAAGCTCTTTCCAACCTATAC	59.806	150
CL8005.Contig1_All	TCTCTCTCTCTC	TC(2*6)	369	12	CATCAGAGAACTCTTCCTGGGTACTAAAGCAATTGCTGCCTCTCTCTTCCCTTAT[TCTCTCTCTCTC]AGCTCCTGTTTGAACAGAGGTTCCAACCTCATGTCTAATCCTTGAGGATTCTTGATAAGATTGTATTTCATTAGCCTGGGCT	CATCAGAGAACTCTTCCTGGGTA	59.759	AGCCCAGGCTAATGAAATACAAT	60.227	149
CL8005.Contig1_All	TCTCTCTCTCTC	TC(2*6)	369	12	CACTCCCTTCAAATTCTCTCCTTGCATCAGAGAACTCTTCCTGGGTACTAAAGCAATTGCTGCCTCTCTCTTCCCTTAT[TCTCTCTCTCTC]AGCTCCTGTTTGAACAGAGGTTCCAACCTCATGTCTAATCCTTGA	CACTCCCTTCAAATTCTCTCCTT	60.115	TCAAGGATTAGACATGAGGTTGG	60.359	136
CL8005.Contig1_All	TCTCTCTCTCTC	TC(2*6)	369	12	CTCCTTGCATCAGAGAACTCTTCCTGGGTACTAAAGCAATTGCTGCCTCTCTCTTCCCTTAT[TCTCTCTCTCTC]AGCTCCTGTTTGAACAGAGGTTCCAACCTCATGTCTAATCCTTGAGGATTCTTGATAAGATTGTATTTCATTAGCCTGGGCT	CTCCTTGCATCAGAGAACTCTTC	59.652	AGCCCAGGCTAATGAAATACAAT	60.227	156
CL8005.Contig1_All	TCTCTCTCTCTC	TC(2*6)	369	12	TTCTCTCCTTGCATCAGAGAACTCTTCCTGGGTACTAAAGCAATTGCTGCCTCTCTCTTCCCTTAT[TCTCTCTCTCTC]AGCTCCTGTTTGAACAGAGGTTCCAACCTCATGTCTAATCCTTGAGGATTCTTGATAAGATTGTATTTCATTAGCCTGGGCT	TTCTCTCCTTGCATCAGAGAACT	59.652	AGCCCAGGCTAATGAAATACAAT	60.227	160
CL8005.Contig1_All	TCTCTCTCTCTC	TC(2*6)	369	12	CATCAGAGAACTCTTCCTGGGTACTAAAGCAATTGCTGCCTCTCTCTTCCCTTAT[TCTCTCTCTCTC]AGCTCCTGTTTGAACAGAGGTTCCAACCTCATGTCTAATCCTTG	CATCAGAGAACTCTTCCTGGGTA	59.759	CAAGGATTAGACATGAGGTTGGA	60.359	111
CL8021.Contig2_All	TCTCTCTCTCTCTCTCTC	TC(2*9)	817	18	GATTGCCAGCATTTCAGTACTCTGAATGAAAACGTGTTTCAAAGGTTCATTTGCTGGACTGGTCTATTGAGATGTTTCG[TCTCTCTCTCTCTCTCTC]GCTACTTGGCACAAAAGCTTCAAAT	GATTGCCAGCATTTCAGTACTCT	59.803	ATTTGAAGCTTTTGTGCCAAGTA	60.173	122
CL8021.Contig2_All	TCTCTCTCTCTCTCTCTC	TC(2*9)	817	18	AGAAGATTGCCAGCATTTCAGTACTCTGAATGAAAACGTGTTTCAAAGGTTCATTTGCTGGACTGGTCTATTGAGATGTTTCG[TCTCTCTCTCTCTCTCTC]GCTACTTGGCACAAAAGCTTCAAAT	AGAAGATTGCCAGCATTTCAGTA	60.27	ATTTGAAGCTTTTGTGCCAAGTA	60.173	126
CL8021.Contig2_All	TCTCTCTCTCTCTCTCTC	TC(2*9)	817	18	TTCATTTGCTGGACTGGTCTATTGAGATGTTTCG[TCTCTCTCTCTCTCTCTC]GCTACTTGGCACAAAAGCTTCAAATTAAG	TTCATTTGCTGGACTGGTCTATT	60.014	CTTAATTTGAAGCTTTTGTGCCA	60.613	81
CL8021.Contig2_All	TCTCTCTCTCTCTCTCTC	TC(2*9)	817	18	GATTGCCAGCATTTCAGTACTCTGAATGAAAACGTGTTTCAAAGGTTCATTTGCTGGACTGGTCTATTGAGATGTTTCG[TCTCTCTCTCTCTCTCTC]GCTACTTGGCACAAAAGCTTCAAATTA	GATTGCCAGCATTTCAGTACTCT	59.803	TAATTTGAAGCTTTTGTGCCAAG	60.613	124
CL8021.Contig2_All	TCTCTCTCTCTCTCTCTC	TC(2*9)	817	18	GATTGCCAGCATTTCAGTACTCTGAATGAAAACGTGTTTCAAAGGTTCATTTGCTGGACTGGTCTATTGAGATGTTTCG[TCTCTCTCTCTCTCTCTC]GCTACTTGGCACAAAAGCTTCAAATTAAG	GATTGCCAGCATTTCAGTACTCT	59.803	CTTAATTTGAAGCTTTTGTGCCA	60.613	126
CL8024.Contig1_All	TCTCTCTCTCTCTCTC	TC(2*8)	293	16	TTACCAAGGCAAAATTTAATCCATAGACTTATCAGAAAAAGGTCTCTCAAACTGATTCAGTATTGGACTACACTCTCTCCTCTCTCTA[TCTCTCTCTCTCTCTC]GCTCACCACCAAAGTGTACAGATTC	TTACCAAGGCAAAATTTAATCCA	59.746	GAATCTGTACACTTTGGTGGTGA	59.018	129
CL8024.Contig1_All	TCTCTCTCTCTCTCTC	TC(2*8)	293	16	TTACCAAGGCAAAATTTAATCCATAGACTTATCAGAAAAAGGTCTCTCAAACTGATTCAGTATTGGACTACACTCTCTCCTCTCTCTA[TCTCTCTCTCTCTCTC]GCTCACCACCAAAGTGTACAGATTC	TTACCAAGGCAAAATTTAATCCA	59.746	GAATCTGTACACTTTGGTGGTGAG	59.964	129
CL8024.Contig1_All	TCTCTCTCTCTCTCTC	TC(2*8)	293	16	TTACCAAGGCAAAATTTAATCCATAGACTTATCAGAAAAAGGTCTCTCAAACTGATTCAGTATTGGACTACACTCTCTCCTCTCTCTA[TCTCTCTCTCTCTCTC]GCTCACCACCAAAGTGTACAGATTCT	TTACCAAGGCAAAATTTAATCCA	59.746	AGAATCTGTACACTTTGGTGGTGA	59.964	130
CL8024.Contig1_All	TCTCTCTCTCTCTCTC	TC(2*8)	293	16	TTACCAAGGCAAAATTTAATCCATAGACTTATCAGAAAAAGGTCTCTCAAACTGATTCAGTATTGGACTACACTCTCTCCTCTCTCTA[TCTCTCTCTCTCTCTC]GCTCACCACCAAAGTGTACAGATTCTC	TTACCAAGGCAAAATTTAATCCA	59.746	GAGAATCTGTACACTTTGGTGGTG	59.964	131
CL8024.Contig1_All	TCTCTCTCTCTCTCTC	TC(2*8)	293	16	TTACCAAGGCAAAATTTAATCCATAGACTTATCAGAAAAAGGTCTCTCAAACTGATTCAGTATTGGACTACACTCTCTCCTCTCTCTA[TCTCTCTCTCTCTCTC]GCTCACCACCAAAGTGTACAGATTCTCTCTATGAGATGCACTCCA	TTACCAAGGCAAAATTTAATCCA	59.746	TGGAGTGCATCTCATAGAGAGAAT	59.397	149
CL8024.Contig2_All	GAGAGAGAGAGAGAGA	GA(2*8)	1370	16	TGGTAACCATTTATGCATGGAGTGCATCTCATAGAGAGAATCTGTACACTTTGGTGGTGAGC[GAGAGAGAGAGAGAGA]TAGAGAGATGACATTGGTCACTGGCTCACTGCCATTTCTGTTGAAGCTGAAGTGAGAATCA	TGGTAACCATTTATGCATGGAGT	60.484	TGATTCTCACTTCAGCTTCAACA	60.045	139
CL8024.Contig2_All	GAGAGAGAGAGAGAGA	GA(2*8)	1370	16	GTGGTAACCATTTATGCATGGAGTGCATCTCATAGAGAGAATCTGTACACTTTGGTGGTGAGC[GAGAGAGAGAGAGAGA]TAGAGAGATGACATTGGTCACTGGCTCACTGCCATTTCTGTTGAAGCTGAAGTGAGAATCA	GTGGTAACCATTTATGCATGGAG	60.484	TGATTCTCACTTCAGCTTCAACA	60.045	140
CL8024.Contig2_All	GAGAGAGAGAGAGAGA	GA(2*8)	1370	16	ATCTGTACACTTTGGTGGTGAGC[GAGAGAGAGAGAGAGA]TAGAGAGATGACATTGGTCACTGGCTCACTGCCATTTCTGTTGAAGCTGAAGTGAGAATCAAAGAGAGGTAGCCGTGCCGCATTGCGAAGATCAGTTGCAGTTTGAGCT	ATCTGTACACTTTGGTGGTGAGC	60.47	AGCTCAAACTGCAACTGATCTTC	60.075	148
CL8024.Contig2_All	GAGAGAGAGAGAGAGA	GA(2*8)	1370	16	ATCTGTACACTTTGGTGGTGAGC[GAGAGAGAGAGAGAGA]TAGAGAGATGACATTGGTCACTGGCTCACTGCCATTTCTGTTGAAGCTGAAGTGAGAATCAAAGAGAGGTAGCCGTGCCGCATTGCGAAGATCAGTTGCAGTTTGAGCTC	ATCTGTACACTTTGGTGGTGAGC	60.47	GAGCTCAAACTGCAACTGATCTT	60.075	149
CL8024.Contig2_All	GAGAGAGAGAGAGAGA	GA(2*8)	1370	16	ATCTGTACACTTTGGTGGTGAGC[GAGAGAGAGAGAGAGA]TAGAGAGATGACATTGGTCACTGGCTCACTGCCATTTCTGTTGAAGCTGAAGTGAGAATCAAAGAGAGGTAGCCGTGCCGCATTGCGAAGATCAGTTGCAGTTTGAGCTCTCAGATT	ATCTGTACACTTTGGTGGTGAGC	60.47	AATCTGAGAGCTCAAACTGCAAC	60.075	156
CL8039.Contig2_All	TATATATATATA	TA(2*6)	491	12	AAGCTTTATGAAAGCCATTCCTGCTGAGTTGTAACTTACTAAAGGTTCCT[TATATATATATA]CTCAACCACACAAGTTTCCCAGATTTGTCAT	AAGCTTTATGAAAGCCATTCCTG	60.916	ATGACAAATCTGGGAAACTTGTG	60.268	93
CL8039.Contig2_All	TATATATATATA	TA(2*6)	491	12	AAGCTTTATGAAAGCCATTCCTGCTGAGTTGTAACTTACTAAAGGTTCCT[TATATATATATA]CTCAACCACACAAGTTTCCCAGATTTGTCATCGCTGGGAAACCCAAAATAAATAA	AAGCTTTATGAAAGCCATTCCTG	60.916	TTATTTATTTTGGGTTTCCCAGC	60.393	117
CL8039.Contig2_All	TATATATATATA	TA(2*6)	491	12	TCTACAAAATAGCAGCATTGAAGCTTTATGAAAGCCATTCCTGCTGAGTTGTAACTTACTAAAGGTTCCT[TATATATATATA]CTCAACCACACAAGTTTCCCAGATTTGTCAT	TCTACAAAATAGCAGCATTGAAGC	59.949	ATGACAAATCTGGGAAACTTGTG	60.268	113
CL8039.Contig2_All	TATATATATATA	TA(2*6)	491	12	TCTACAAAATAGCAGCATTGAAGCTTTATGAAAGCCATTCCTGCTGAGTTGTAACTTACTAAAGGTTCCT[TATATATATATA]CTCAACCACACAAGTTTCCCAGATTTGTCATCGCTGGGAAACCCAAAATAAATAA	TCTACAAAATAGCAGCATTGAAGC	59.949	TTATTTATTTTGGGTTTCCCAGC	60.393	137
CL8039.Contig2_All	TATATATATATA	TA(2*6)	491	12	CTTTATGAAAGCCATTCCTGCTGAGTTGTAACTTACTAAAGGTTCCT[TATATATATATA]CTCAACCACACAAGTTTCCCAGATTTGTCAT	CTTTATGAAAGCCATTCCTGCT	59.758	ATGACAAATCTGGGAAACTTGTG	60.268	90
CL8044.Contig2_All	TGTGTGTGTGTG	TG(2*6)	3060	12	TTTGACAACTTCCTAAAAGCAGCTGGATGTCAAGGAAATTAGCTACCATGCGCCTTGTCACCGATC[TGTGTGTGTGTG]CGCACTCATAAAGTTATAGATTTGCAATCCACCAGAGCCTTCTATAA	TTTGACAACTTCCTAAAAGCAGC	59.946	TTATAGAAGGCTCTGGTGGATTG	59.638	125
CL8044.Contig2_All	TGTGTGTGTGTG	TG(2*6)	3060	12	CAGCTGGATGTCAAGGAAATTAGCTACCATGCGCCTTGTCACCGATC[TGTGTGTGTGTG]CGCACTCATAAAGTTATAGATTTGCAATCCACCAGAGCCTTCTATAA	CAGCTGGATGTCAAGGAAATTAG	60.136	TTATAGAAGGCTCTGGTGGATTG	59.638	106
CL8044.Contig2_All	TGTGTGTGTGTG	TG(2*6)	3060	12	CCATTTGACAACTTCCTAAAAGCAGCTGGATGTCAAGGAAATTAGCTACCATGCGCCTTGTCACCGATC[TGTGTGTGTGTG]CGCACTCATAAAGTTATAGATTTGCAATCCACCAGAGCCTTCTATAA	CCATTTGACAACTTCCTAAAAGC	59.215	TTATAGAAGGCTCTGGTGGATTG	59.638	128
CL8044.Contig2_All	TGTGTGTGTGTG	TG(2*6)	3060	12	TTTGACAACTTCCTAAAAGCAGCTGGATGTCAAGGAAATTAGCTACCATGCGCCTTGTCACCGATC[TGTGTGTGTGTG]CGCACTCATAAAGTTATAGATTTGCAATCCACCAGAGCCTTCTATAAT	TTTGACAACTTCCTAAAAGCAGC	59.946	ATTATAGAAGGCTCTGGTGGATTG	59.893	126
CL8044.Contig2_All	TGTGTGTGTGTG	TG(2*6)	3060	12	GTCAAGGAAATTAGCTACCATGCGCCTTGTCACCGATC[TGTGTGTGTGTG]CGCACTCATAAAGTTATAGATTTGCAATCCACCAGAGCCTTCTATAA	GTCAAGGAAATTAGCTACCATGC	59.2	TTATAGAAGGCTCTGGTGGATTG	59.638	97
CL8048.Contig1_All	TATATATATATA	TA(2*6)	201	12	CCTTTTTCGAACTTCTCCCTAAATGTCACTCTTTGATGTATTTGATG[TATATATATATA]TTATATATATATCCCTCAAGGATATGCAGAAAGATATGCACTCTCTCAGCTTTATGCACAATCGCATAAGCGGGGAAGCTATTAGAGTT	CCTTTTTCGAACTTCTCCCTAAA	60.108	AACTCTAATAGCTTCCCCGCTTA	59.807	148
CL8048.Contig1_All	TATATATATATA	TA(2*6)	201	12	TTCGAACTTCTCCCTAAATGTCACTCTTTGATGTATTTGATG[TATATATATATA]TTATATATATATCCCTCAAGGATATGCAGAAAGATATGCACTCTCTCAGCTTTATGCACAATCGCATAAGCGGGGAAGCTATTAGAGTT	TTCGAACTTCTCCCTAAATGTCA	60.116	AACTCTAATAGCTTCCCCGCTTA	59.807	143
CL8048.Contig1_All	TATATATATATA	TA(2*6)	201	12	TTCGAACTTCTCCCTAAATGTCACTCTTTGATGTATTTGATG[TATATATATATA]TTATATATATATCCCTCAAGGATATGCAGAAAGATATGCACTCTCTCAGCTTTATGCACAATCGCATAAGCGGGGAAGCTATTAGAGTTGAGATAGTCGCCCAA	TTCGAACTTCTCCCTAAATGTCA	60.116	TTGGGCGACTATCTCAACTCTAA	60.263	158
CL8048.Contig1_All	TATATATATATA	TA(2*6)	201	12	TTCGAACTTCTCCCTAAATGTCACTCTTTGATGTATTTGATG[TATATATATATA]TTATATATATATCCCTCAAGGATATGCAGAAAGATATGCACTCTCTCAGCTTTATGCACAATCGCATAAGCGGGGAAGCTATTAGAGTTGAGATAGTCGCCCAAA	TTCGAACTTCTCCCTAAATGTCA	60.116	TTTGGGCGACTATCTCAACTCTA	60.263	159
CL8048.Contig1_All	TATATATATATA	TA(2*6)	201	12	CCTTTTTCGAACTTCTCCCTAAATGTCACTCTTTGATGTATTTGATG[TATATATATATA]TTATATATATATCCCTCAAGGATATGCAGAAAGATATGCACTCTCTCAGCTTTATGCACAA	CCTTTTTCGAACTTCTCCCTAAA	60.108	TTGTGCATAAAGCTGAGAGAGTG	59.707	120
CL8048.Contig2_All	ATATATATATAT	AT(2*6)	1590	12	AACTCTAATAGCTTCCCCGCTTATGCGATTGTGCATAAAGCTGAGAGAGTGCATATCTTTCTGCATATCCTTGAGGGATATATATATA[ATATATATATAT]ACATCAAATACATCAAAGAGTGACATTTAGGGAGAAGTTCGAAAAAGG	AACTCTAATAGCTTCCCCGCTTA	59.807	CCTTTTTCGAACTTCTCCCTAAA	60.108	148
CL8048.Contig2_All	ATATATATATAT	AT(2*6)	1590	12	AACTCTAATAGCTTCCCCGCTTATGCGATTGTGCATAAAGCTGAGAGAGTGCATATCTTTCTGCATATCCTTGAGGGATATATATATA[ATATATATATAT]ACATCAAATACATCAAAGAGTGACATTTAGGGAGAAGTTCGAA	AACTCTAATAGCTTCCCCGCTTA	59.807	TTCGAACTTCTCCCTAAATGTCA	60.116	143
CL8048.Contig2_All	ATATATATATAT	AT(2*6)	1590	12	GGGCGACTGTCTCAACTCTAATAGCTTCCCCGCTTATGCGATTGTGCATAAAGCTGAGAGAGTGCATATCTTTCTGCATATCCTTGAGGGATATATATATA[ATATATATATAT]ACATCAAATACATCAAAGAGTGACATTTAGGGAGAAGTTCGAA	GGGCGACTGTCTCAACTCTAATA	59.797	TTCGAACTTCTCCCTAAATGTCA	60.116	156
CL8048.Contig2_All	ATATATATATAT	AT(2*6)	1590	12	TTGTGCATAAAGCTGAGAGAGTGCATATCTTTCTGCATATCCTTGAGGGATATATATATA[ATATATATATAT]ACATCAAATACATCAAAGAGTGACATTTAGGGAGAAGTTCGAAAAAGG	TTGTGCATAAAGCTGAGAGAGTG	59.707	CCTTTTTCGAACTTCTCCCTAAA	60.108	120
CL8048.Contig2_All	ATATATATATAT	AT(2*6)	1590	12	AACTCTAATAGCTTCCCCGCTTATGCGATTGTGCATAAAGCTGAGAGAGTGCATATCTTTCTGCATATCCTTGAGGGATATATATATA[ATATATATATAT]ACATCAAATACATCAAAGAGTGACATTTAGGGAGAAGTTCGAAAAAGGAAGAA	AACTCTAATAGCTTCCCCGCTTA	59.807	TTCTTCCTTTTTCGAACTTCTCC	60.217	153
CL8065.Contig2_All	ATATATATATATATATATATAT	AT(2*11)	1004	22	CAATATAAAAGGCTTCCTTGGGTAAAAAGAATTTTGGAGAGGAAGATC[ATATATATATATATATATATAT]GATCTTCCTCTCCAAAATTCTTTTTACCCAAGGAAGCCTTTTATATTG	CAATATAAAAGGCTTCCTTGGGT	59.769	CAATATAAAAGGCTTCCTTGGGT	59.769	118
CL8065.Contig2_All	ATATATATATATATATATATAT	AT(2*11)	1004	22	TAAAAGGCTTCCTTGGGTAAAAAGAATTTTGGAGAGGAAGATC[ATATATATATATATATATATAT]GATCTTCCTCTCCAAAATTCTTTTTACCCAAGGAAGCCTTTTATATTG	TAAAAGGCTTCCTTGGGTAAAAA	60.318	CAATATAAAAGGCTTCCTTGGGT	59.769	113
CL8065.Contig2_All	ATATATATATATATATATATAT	AT(2*11)	1004	22	CAATATAAAAGGCTTCCTTGGGTAAAAAGAATTTTGGAGAGGAAGATC[ATATATATATATATATATATAT]GATCTTCCTCTCCAAAATTCTTTTTACCCAAGGAAGCCTTTTA	CAATATAAAAGGCTTCCTTGGGT	59.769	TAAAAGGCTTCCTTGGGTAAAAA	60.318	113
CL8065.Contig2_All	ATATATATATATATATATATAT	AT(2*11)	1004	22	TAAAAGGCTTCCTTGGGTAAAAAGAATTTTGGAGAGGAAGATC[ATATATATATATATATATATAT]GATCTTCCTCTCCAAAATTCTTTTTACCCAAGGAAGCCTTTTA	TAAAAGGCTTCCTTGGGTAAAAA	60.318	TAAAAGGCTTCCTTGGGTAAAAA	60.318	108
CL8065.Contig2_All	ATATATATATATATATATATAT	AT(2*11)	1004	22	CCTTGGGTAAAAAGAATTTTGGAGAGGAAGATC[ATATATATATATATATATATAT]GATCTTCCTCTCCAAAATTCTTTTTACCCAAGGAAGCCTTTTATATTG	CCTTGGGTAAAAAGAATTTTGGA	60.522	CAATATAAAAGGCTTCCTTGGGT	59.769	103
CL806.Contig1_All	AGAGAGAGAGAG	AG(2*6)	923	12	GGGCTTTGTGTAGATTCTGTGTCTATTCTCCCCAGTAATGA[AGAGAGAGAGAG]AAGAAAAACTTTGTAGTAGCAACAGCCAGC	GGGCTTTGTGTAGATTCTGTGTC	60.054	GCTGGCTGTTGCTACTACAAAGT	60.022	83
CL806.Contig1_All	AGAGAGAGAGAG	AG(2*6)	923	12	GGGCTTTGTGTAGATTCTGTGTCTATTCTCCCCAGTAATGA[AGAGAGAGAGAG]AAGAAAAACTTTGTAGTAGCAACAGCCAGCACACGATGTATTGCCTAGAACA	GGGCTTTGTGTAGATTCTGTGTC	60.054	TGTTCTAGGCAATACATCGTGTG	60.068	105
CL8090.Contig2_All	ATATATATATATAT	AT(2*7)	233	14	GGTGGCCTAATAAATACCAGGAATAGCATTAAATATATATAAGC[ATATATATATATAT]AAAAATTACATGGAAAATTCATTGTTAGGATGAAAGAAAAAAAGAATCACATACTCAAACCATGACAATAGAATGCCTTTTC	GGTGGCCTAATAAATACCAGGAA	60.42	GAAAAGGCATTCTATTGTCATGG	59.857	140
CL8090.Contig2_All	ATATATATATATAT	AT(2*7)	233	14	GGTGGCCTAATAAATACCAGGAATAGCATTAAATATATATAAGC[ATATATATATATAT]AAAAATTACATGGAAAATTCATTGTTAGGATGAAAGAAAAAAAGAATCACATACTCAAACCATGACAATAGAATGCCT	GGTGGCCTAATAAATACCAGGAA	60.42	AGGCATTCTATTGTCATGGTTTG	60.25	136
CL8090.Contig2_All	ATATATATATATAT	AT(2*7)	233	14	GGTGGCCTAATAAATACCAGGAATAGCATTAAATATATATAAGC[ATATATATATATAT]AAAAATTACATGGAAAATTCATTGTTAGGATGAAAGAAAAAAAGAATCACATACTCAAACCATGACAATAGAATGCCTTTTCCTTTCA	GGTGGCCTAATAAATACCAGGAA	60.42	TGAAAGGAAAAGGCATTCTATTG	59.632	146
CL8090.Contig2_All	ATATATATATATAT	AT(2*7)	233	14	GGTGGCCTAATAAATACCAGGAATAGCATTAAATATATATAAGC[ATATATATATATAT]AAAAATTACATGGAAAATTCATTGTTAGGATGAAAGAAAAAAAGAATCACATACTCAAACCATGACAATAGAATGCCTTTTCCTTTCACG	GGTGGCCTAATAAATACCAGGAA	60.42	CGTGAAAGGAAAAGGCATTCTAT	60.798	148
CL8090.Contig2_All	ATATATATATATAT	AT(2*7)	233	14	GGTGGCCTAATAAATACCAGGAATAGCATTAAATATATATAAGC[ATATATATATATAT]AAAAATTACATGGAAAATTCATTGTTAGGATGAAAGAAAAAAAGAATCACATACTCAAACCATGACAATAGAATGCCTTTTCCTT	GGTGGCCTAATAAATACCAGGAA	60.42	AAGGAAAAGGCATTCTATTGTCA	59.175	143
CL811.Contig4_All	AGAGAGAGAGAGAGAG	AG(2*8)	220	16	AGAGGAAGAGGAGTGAATTTTGGGGGGTTTTAGATTCTGATTTGGATTTTAGAGTCTGTAGCGAGAAGACAA[AGAGAGAGAGAGAGAG]GGGTAGTTCCCAACTACTTGAAGGGAAAAAGAAAAATCAGGTG	AGAGGAAGAGGAGTGAATTTTGG	60.115	CACCTGATTTTTCTTTTTCCCTT	59.875	131
CL811.Contig4_All	AGAGAGAGAGAGAGAG	AG(2*8)	220	16	AGAGGAAGAGGAGTGAATTTTGGGGGGTTTTAGATTCTGATTTGGATTTTAGAGTCTGTAGCGAGAAGACAA[AGAGAGAGAGAGAGAG]GGGTAGTTCCCAACTACTTGAAGGGAAAAAG	AGAGGAAGAGGAGTGAATTTTGG	60.115	CTTTTTCCCTTCAAGTAGTTGGG	60.361	119
CL814.Contig1_All	ACACACACACACACACAC	AC(2*9)	267	18	ATTTTCATCTCAGACTTTGGCTGCTACATCTTCCATCCCACCCCACAAA[ACACACACACACACACAC]AAAAGAGACCCCAAATAGAAGCAC	ATTTTCATCTCAGACTTTGGCTG	59.776	GTGCTTCTATTTGGGGTCTCTTT	60.018	91
CL814.Contig1_All	ACACACACACACACACAC	AC(2*9)	267	18	ATTTTCATCTCAGACTTTGGCTGCTACATCTTCCATCCCACCCCACAAA[ACACACACACACACACAC]AAAAGAGACCCCAAATAGAAGCACCAGCAGAATGGCATGCCAGACAAGCCATAAGGGGTTTTCGCTACTTCAC	ATTTTCATCTCAGACTTTGGCTG	59.776	GTGAAGTAGCGAAAACCCCTTAT	59.919	140
CL814.Contig1_All	ACACACACACACACACAC	AC(2*9)	267	18	CAGACTTTGGCTGCTACATCTTCCATCCCACCCCACAAA[ACACACACACACACACAC]AAAAGAGACCCCAAATAGAAGCAC	CAGACTTTGGCTGCTACATCTTC	60.438	GTGCTTCTATTTGGGGTCTCTTT	60.018	81
CL814.Contig1_All	ACACACACACACACACAC	AC(2*9)	267	18	TCAGACTTTGGCTGCTACATCTTCCATCCCACCCCACAAA[ACACACACACACACACAC]AAAAGAGACCCCAAATAGAAGCAC	TCAGACTTTGGCTGCTACATCTT	60.438	GTGCTTCTATTTGGGGTCTCTTT	60.018	82
CL814.Contig1_All	ACACACACACACACACAC	AC(2*9)	267	18	CAGACTTTGGCTGCTACATCTTCCATCCCACCCCACAAA[ACACACACACACACACAC]AAAAGAGACCCCAAATAGAAGCACCAGCAGAATGGCATGCCAGACAAGCCATAAGGGGTTTTCGCTACTTCAC	CAGACTTTGGCTGCTACATCTTC	60.438	GTGAAGTAGCGAAAACCCCTTAT	59.919	130
CL8165.Contig1_All	CACACACACACA	CA(2*6)	303	12	CATGGTCGATCTTTGTATGTTCACAGTC[CACACACACACA]ATCCTAATACTCACAGCGTGGAGATGAGATGAGAGGAGAGGAGAAGAGAGAGACACGGAGCAGCATCATCTCCACCGACACAATTATGATAAGCCAT	CATGGTCGATCTTTGTATGTTCA	59.875	ATGGCTTATCATAATTGTGTCGG	60.108	137
CL8165.Contig1_All	CACACACACACA	CA(2*6)	303	12	TTGACATGGTCGATCTTTGTATGTTCACAGTC[CACACACACACA]ATCCTAATACTCACAGCGTGGAGATGAGATGAGAGGAGAGGAGAAGAGAGAGACACGGAGCAGCATCATCTCCACCGACACAATTATGATAAGCCAT	TTGACATGGTCGATCTTTGTATG	59.875	ATGGCTTATCATAATTGTGTCGG	60.108	141
CL8165.Contig1_All	CACACACACACA	CA(2*6)	303	12	CATGGTCGATCTTTGTATGTTCACAGTC[CACACACACACA]ATCCTAATACTCACAGCGTGGAGATGAGATGAGAGGAGAGGAGAAGA	CATGGTCGATCTTTGTATGTTCA	59.875	TCTTCTCCTCTCCTCTCATCTCA	59.708	87
CL8165.Contig1_All	CACACACACACA	CA(2*6)	303	12	TTGACATGGTCGATCTTTGTATGTTCACAGTC[CACACACACACA]ATCCTAATACTCACAGCGTGGAGATGAGATGAGAGGAGAGGAGAAGA	TTGACATGGTCGATCTTTGTATG	59.875	TCTTCTCCTCTCCTCTCATCTCA	59.708	91
CL8165.Contig1_All	CACACACACACA	CA(2*6)	303	12	TCTTGACATGGTCGATCTTTGTATGTTCACAGTC[CACACACACACA]ATCCTAATACTCACAGCGTGGAGATGAGATGAGAGGAGAGGAGAAGAGAGAGACACGGAGCAGCATCATCTCCACCGACACAATTATGATAAGCCAT	TCTTGACATGGTCGATCTTTGTA	59.623	ATGGCTTATCATAATTGTGTCGG	60.108	143
CL8180.Contig2_All	TCTCTCTCTCTC	TC(2*6)	498	12	CCCTAAATGGAAATAATGGAAGCACCTATCACACTTAGATCTCCTGCTTCTCTCTT[TCTCTCTCTCTC]TTCCTCTGCTGTCAATTGATCTCTTTCTTCCAAGTCTGAAATTTGAAAAGCCCAGTGACAAGAAGGAAAAACGGAGATT	CCCTAAATGGAAATAATGGAAGC	60.052	AATCTCCGTTTTTCCTTCTTGTC	59.998	147
[truncated: 8,302 more rows]
